# Supplementary material for: Biodiversity, environmental drivers, and sustainability of the global deep-sea sponge microbiome
Source: Nat Commun. 2022 Sep 2;13:5160. doi: 10.1038/s41467-022-32684-4 (PMC9440067; doi:10.1038/s41467-022-32684-4)
Supplement: Supplementary file 2 — Supplementary Data [file 41467_2022_32684_MOESM2_ESM.xlsx]

## Sheet: Supplementary Data 1
AphiaID	Host class	Host order	Host family	Host genus	Host species
132064	Demospongiae	Suberitida	Suberitidae	Aaptos	Aaptos sp.
184559	Demospongiae	Poecilosclerida	Cladorhizidae	Abyssocladia	Abyssocladia sp.1
184559	Demospongiae	Poecilosclerida	Cladorhizidae	Abyssocladia	Abyssocladia sp.2
171966	Hexactinellida	Lyssacinosida	Rossellidae	Acanthascus	Acanthascus sp.
736912	Demospongiae	Axinellida	Raspailiidae	Acantheurypon	Acantheurypon spinispinosum
171850	Hexactinellida	Lyssacinosida	Euplectellidae	Amphidiscella	Amphidiscella caledonica
1287788	Hexactinellida	Lyssacinosida	Euplectellidae	Amphidiscella	Amphidiscella sonnae
171849	Hexactinellida	Lyssacinosida	Euplectellidae	Amphidiscella	Amphidiscella sp.
172012	Hexactinellida	Lyssacinosida	Rossellidae	Anoxycalyx	Anoxycalyx joubini
134380	Hexactinellida	Sceptrulophora	Aphrocallistidae	Aphrocallistes	Aphrocallistes beatrix
131686	Hexactinellida	Sceptrulophora	Aphrocallistidae	Aphrocallistidae indet	Aphrocallistidae indet.
236120	Demospongiae	Dendroceratida	Darwinellidae	Aplysilla	Aplysilla sulfurea
133172	Demospongiae	Poecilosclerida	Cladorhizidae	Asbestopluma	Asbestopluma furcata
235782	Demospongiae	Poecilosclerida	Cladorhizidae	Asbestopluma	Asbestopluma sp.1
235782	Demospongiae	Poecilosclerida	Cladorhizidae	Asbestopluma	Asbestopluma sp.2
235782	Demospongiae	Poecilosclerida	Cladorhizidae	Asbestopluma	Asbestopluma sp.3
172017	Hexactinellida	Lyssacinosida	Rossellidae	Asconema	Asconema foliatum
132122	Hexactinellida	Lyssacinosida	Rossellidae	Asconema	Asconema indet.
255149	Hexactinellida	Lyssacinosida	Rossellidae	Asconema	Asconema megaatrialia
132122	Hexactinellida	Lyssacinosida	Rossellidae	Asconema	Asconema sp.
847773	Demospongiae	Tetractinellida	Astrophorina indet	Astrophorina indet	Astrophorina indet.
171610	Hexactinellida	Lyssacinosida	Aulocalycidae	Aulocalyx	Aulocalyx serialis
171608	Hexactinellida	Lyssacinosida	Aulocalycidae	Aulocalyx	Aulocalyx sp.
132480	Demospongiae	Axinellida	Axinellidae	Axinella	Axinella infundibuliformis
131629	Demospongiae	Axinellida	Axinellidae	Axinellidae indet1	Axinellidae indet.1
131629	Demospongiae	Axinellida	Axinellidae	Axinellidae indet2	Axinellidae indet.2
131629	Demospongiae	Axinellida	Axinellidae	Axinellidae indet3	Axinellidae indet.3
131629	Demospongiae	Axinellida	Axinellidae	Axinellidae indet4	Axinellidae indet.4
131629	Demospongiae	Axinellida	Axinellidae	Axinellidae indet5	Axinellidae indet.5
131629	Demospongiae	Axinellida	Axinellidae	Axinellidae indet6	Axinellidae indet.6
131629	Demospongiae	Axinellida	Axinellidae	Axinellidae indet7	Axinellidae indet.7
131629	Demospongiae	Axinellida	Axinellidae	Axinellidae indet8	Axinellidae indet.8
132123	Hexactinellida	Lyssacinosida	Rossellidae	Bathydorus	Bathydorus sp.
131897	Demospongiae	Biemnida	Biemnidae	Biemna	Biemna sp.
389041	Hexactinellida	Lyssacinosida	Euplectellidae	Bolosoma	Bolosoma cyanae
171837	Hexactinellida	Lyssacinosida	Euplectellidae	Bolosoma	Bolosoma indet.
171837	Hexactinellida	Lyssacinosida	Euplectellidae	Bolosoma	Bolosoma indet.1
559	Calcarea	Calcarea indet1	Calcarea indet1	Calcarea indet1	Calcarea indet.1
555794	Demospongiae	Tetractinellida	Calthropellidae	Calthropella	Calthropella geodioides
134398	Hexactinellida	Lyssacinosida	Rossellidae	Caulophacus	Caulophacus arcticus
172053	Hexactinellida	Lyssacinosida	Rossellidae	Caulophacus	Caulophacus discohexactinus
190321	Hexactinellida	Lyssacinosida	Rossellidae	Caulophacus	Caulophacus lotifolium
132112	Hexactinellida	Lyssacinosida	Rossellidae	Caulophacus	Caulophacus sp.
170240	Demospongiae	Tetractinellida	Pachastrellidae	Characella	Characella pachastrelloides
171935	Hexactinellida	Lyssacinosida	Leucopsacidae	Chaunoplectella	Chaunoplectella sp.
817978	Demospongiae	Poecilosclerida	Cladorhizidae	Chondrocladia	Chondrocladia robertballardi
131894	Demospongiae	Poecilosclerida	Cladorhizidae	Chondrocladia	Chondrocladia sp.
131832	Demospongiae	Haplosclerida	Chalinidae	Cladocroce	Cladocroce sp.1
131832	Demospongiae	Haplosclerida	Chalinidae	Cladocroce	Cladocroce sp.2
131895	Demospongiae	Poecilosclerida	Cladorhizidae	Cladorhiza	Cladorhiza sp.
131868	Demospongiae	Poecilosclerida	Microcionidae	Clathria	Clathria sp.
1051759	Calcarea	Clathrinida	Clathrinidae	Clathrina	Clathrina pellucida
168820	Demospongiae	Poecilosclerida	Coelosphaeridae	Coelosphaera	Coelosphaera bullata
1287715	Hexactinellida	Lyssacinosida	Euplectellidae	Corbitella	Corbitella plagiariorum
171330	Demospongiae	Tetractinellida	Tetillidae	Craniella	Craniella infrequens
132093	Demospongiae	Tetractinellida	Tetillidae	Craniella	Craniella sp.
171358	Demospongiae	Tetractinellida	Tetillidae	Craniella	Craniella zetlandica
410699	Demospongiae	Axinellida	Axinellidae	Cymbastela	Cymbastela tricalyciformis
131898	Demospongiae	Desmacellida	Desmacellidae	Desmacella	Desmacella sp.
171858	Hexactinellida	Lyssacinosida	Euplectellidae	Dictyaulus	Dictyaulus sp.
132104	Hexactinellida	Sceptrulophora	Euretidae	Eurete	Eurete sp.
577457	Hexactinellida	Sceptrulophora	Farreidae	Farrea	Farrea ananchorata
171750	Hexactinellida	Sceptrulophora	Farreidae	Farrea	Farrea mexicana
134391	Hexactinellida	Sceptrulophora	Farreidae	Farrea	Farrea occa
577453	Hexactinellida	Sceptrulophora	Farreidae	Farrea	Farrea similaris
132107	Hexactinellida	Sceptrulophora	Farreidae	Farrea	Farrea sp.
134022	Demospongiae	Tetractinellida	Geodiidae	Geodia	Geodia atlantica
134023	Demospongiae	Tetractinellida	Geodiidae	Geodia	Geodia barretti
449128	Demospongiae	Tetractinellida	Geodiidae	Geodia	Geodia hentscheli
134033	Demospongiae	Tetractinellida	Geodiidae	Geodia	Geodia macandrewii
597246	Demospongiae	Tetractinellida	Geodiidae	Geodia	Geodia pachydermata
191325	Demospongiae	Tetractinellida	Geodiidae	Geodia	Geodia parva
254643	Demospongiae	Tetractinellida	Geodiidae	Geodia	Geodia phlegraei
132005	Demospongiae	Tetractinellida	Geodiidae	Geodia	Geodia sp.
170192	Demospongiae	Tetractinellida	Geodiidae	Geodia	Geodia vaubani
170193	Demospongiae	Tetractinellida	Geodiidae	Geodia	Geodia vestigifera
131807	Demospongiae	Haplosclerida	Halichondriidae	Halichondria	Halichondria sp.
842854	Demospongiae	Haplosclerida	Chalinidae	Haliclona	Haliclona magna
131834	Demospongiae	Haplosclerida	Chalinidae	Haliclona	Haliclona sp.
131902	Demospongiae	Merliida	Hamacanthidae	Hamacantha	Hamacantha sp.
131843	Demospongiae	Haplosclerida	Niphatidae	Hemigellius	Hemigellius sp.
171080	Demospongiae	Tetractinellida	Corallistidae	Herengeria	Herengeria sp.
577473	Hexactinellida	Sceptrulophora	Tretodictyidae	Hexactinella	Hexactinella simplex
22612	Hexactinellida	Hexactinellida sp inc	Hexactinellida sp inc	Hexactinellida sp inc	Hexactinellida sp. inc.
169682	Demospongiae	Verongiida	Ianthellidae	Hexadella	Hexadella dedritifera
169685	Demospongiae	Verongiida	Ianthellidae	Hexadella	Hexadella pruvoti
131777	Demospongiae	Suberitida	Suberitidae	Homaxinella	Homaxinella sp.
171452	Hexactinellida	Amphidiscosida	Hyalonematidae	Hyalonema	Hyalonema apertum
132096	Hexactinellida	Amphidiscosida	Hyalonematidae	Hyalonema	Hyalonema sp.
133621	Demospongiae	Poecilosclerida	Hymedesmiidae	Hymedesmia	Hymedesmia paupertas
131863	Demospongiae	Poecilosclerida	Acarnidae	Iophon	Iophon sp.
131905	Demospongiae	Poecilosclerida	Isodictyidae	Isodictya	Isodictya sp.
171949	Hexactinellida	Lyssacinosida	Rossellidae	Lanuginellinae indet	Lanuginellinae indet.
132038	Demospongiae	Poecilosclerida	Latrunculiidae	Latrunculia	Latrunculia morrisoni
389055	Hexactinellida	Lyssacinosida	Leucopsacidae	Leucopsacus	Leucopsacus distantus
168914	Demospongiae	Poecilosclerida	Coelosphaeridae	Lissodendoryx	Lissodendoryx bifacialis
168950	Demospongiae	Poecilosclerida	Coelosphaeridae	Lissodendoryx	Lissodendoryx complicata
131930	Demospongiae	Poecilosclerida	Coelosphaeridae	Lissodendoryx	Lissodendoryx sp.
131930	Demospongiae	Poecilosclerida	Coelosphaeridae	Lissodendoryx	Lissodendoryx sp.2
171955	Hexactinellida	Lyssacinosida	Rossellidae	Lophocalyx	Lophocalyx sp.
168640	Demospongiae	Poecilosclerida	Mycalidae	Mycale	Mycale lingua
131658	Demospongiae	Poecilosclerida	Myxillidae	Myxillidae indet1	Myxillidae indet.1
131658	Demospongiae	Poecilosclerida	Myxillidae	Myxillidae indet2	Myxillidae indet.2
131658	Demospongiae	Poecilosclerida	Myxillidae	Myxillidae indet3	Myxillidae indet.3
131658	Demospongiae	Poecilosclerida	Myxillidae	Myxillidae indet4	Myxillidae indet.4
166798	Demospongiae	Haplosclerida	Petrosiidae	Neopetrosia	Neopetrosia sp.
558215	Demospongiae	Tetractinellida	Corallistidae	Neoschrammeniella	Neoschrammeniella bowerbankii
596978	Demospongiae	Tetractinellida	Pachastrellidae	Pachastrella	Pachastrella nodulosa
134079	Demospongiae	Tetractinellida	Pachastrellidae	Pachastrella	Pachastrella ovisternata
131665	Demospongiae	Tetractinellida	Pachastrellidae	Pachastrellidae indet	Pachastrellidae indet.
132036	Demospongiae	Axinellida	Stelligeridae	Paratimea	Paratimea sp.
1363689	Demospongiae	Tetractinellida	Geodiidae	Penares	Penares turmericolor
166828	Demospongiae	Haplosclerida	Petrosiidae	Petrosia	Petrosia crassa
132506	Demospongiae	Axinellida	Axinellidae	Phakellia	Phakellia bowerbanki
234410	Demospongiae	Axinellida	Axinellidae	Phakellia	Phakellia hirondellei
132509	Demospongiae	Axinellida	Axinellidae	Phakellia	Phakellia robusta
132510	Demospongiae	Axinellida	Axinellidae	Phakellia	Phakellia rugosa
132511	Demospongiae	Axinellida	Axinellidae	Phakellia	Phakellia ventilabrum
182738	Demospongiae	Axinellida	Axinellidae	Phakellia	Phakellia vermiculata
134378	Hexactinellida	Amphidiscosida	Pheronematidae	Pheronema	Pheronema carpenteri
171560	Hexactinellida	Amphidiscosida	Pheronematidae	Pheronema	Pheronema conicum
131953	Demospongiae	Poecilosclerida	Hymedesmiidae	Phorbas	Phorbas sp.
133938	Homoscleromorpha	Homosclerophorida	Plakinidae	Plakortis	Plakortis simplex
171169	Demospongiae	Tetractinellida	Pleromidae	Pleroma	Pleroma menoui
171167	Demospongiae	Tetractinellida	Pleromidae	Pleroma	Pleroma sp.
171171	Demospongiae	Tetractinellida	Pleromidae	Pleroma	Pleroma turbinatum
134083	Demospongiae	Tetractinellida	Vulcanellidae	Poecillastra	Poecillastra compressa
170263	Demospongiae	Tetractinellida	Vulcanellidae	Poecillastra	Poecillastra laminaris
132016	Demospongiae	Tetractinellida	Vulcanellidae	Poecillastra	Poecillastra sp.
171579	Hexactinellida	Amphidiscosida	Pheronematidae	Poliopogon	Poliopogon sp.
170639	Demospongiae	Polymastiida	Polymastiidae	Polymastia	Polymastia invaginata
132046	Demospongiae	Polymastiida	Polymastiidae	Polymastia	Polymastia sp.
169618	Demospongiae	Verongiida	Aplysinellidae	Porphyria	Porphyria sp.
171875	Hexactinellida	Lyssacinosida	Euplectellidae	Regadrella	Regadrella okinoseana
1287775	Hexactinellida	Lyssacinosida	Euplectellidae	Regadrella	Regadrella pedunculata
132101	Hexactinellida	Lyssacinosida	Aulocalycidae	Rhabdodictyum	Rhabdodictyum sp.
132071	Demospongiae	Suberitida	Suberitidae	Rhizaxinella	Rhizaxinella sp.
172090	Hexactinellida	Lyssacinosida	Rossellidae	Rossella	Rossella antarctica
172093	Hexactinellida	Lyssacinosida	Rossellidae	Rossella	Rossella fibulata
172109	Hexactinellida	Lyssacinosida	Rossellidae	Rossella	Rossella vanhoeffeni
171965	Hexactinellida	Lyssacinosida	Rossellidae	Rossellinae indet	Rossellinae indet.
171844	Hexactinellida	Lyssacinosida	Euplectellidae	Saccocalyx	Saccocalyx sp.
1287781	Hexactinellida	Lyssacinosida	Euplectellidae	Saccocalyx	Saccocalyx tetractinus
134418	Hexactinellida	Lyssacinosida	Rossellidae	Schaudinnia	Schaudinnia rosea
387351	Hexactinellida	Lyssacinosida	Rossellidae	Scyphidium	Scyphidium australiense
134419	Hexactinellida	Lyssacinosida	Rossellidae	Scyphidium	Scyphidium septentrionale
132051	Demospongiae	Polymastiida	Polymastiidae	Sphaerotylus	Sphaerotylus sp.
131818	Demospongiae	Suberitida	Halichondriidae	Spongosorites	Spongosorites sp.
133980	Demospongiae	Tetractinellida	Ancorinidae	Stelletta	Stelletta normani
133983	Demospongiae	Tetractinellida	Ancorinidae	Stelletta	Stelletta rhaphidiophora
133988	Demospongiae	Tetractinellida	Ancorinidae	Stryphnus	Stryphnus fortis
134240	Demospongiae	Suberitida	Stylocordylidae	Stylocordyla	Stylocordyla borealis
132113	Hexactinellida	Lyssacinosida	Rossellidae	Sympagella	Sympagella sp.
NA	Demospongiae	TAP	TAP	TAP	TAP
131974	Demospongiae	Poecilosclerida	Tedaniidae	Tedania	Tedania sp.
131974	Demospongiae	Poecilosclerida	Tedaniidae	Tedania	Tedania sp.2
170689	Demospongiae	Polymastiida	Polymastiidae	Tentorium	Tentorium papillatum
132053	Demospongiae	Polymastiida	Polymastiidae	Tentorium	Tentorium sp.
132053	Demospongiae	Polymastiida	Polymastiidae	Tentorium	Tentorium sp.2
134107	Demospongiae	Tetractinellida	Theneidae	Thenea	Thenea schmidti
132019	Demospongiae	Tetractinellida	Theneidae	Thenea	Thenea sp.
134108	Demospongiae	Tetractinellida	Theneidae	Thenea	Thenea valdiviae
134113	Demospongiae	Chondrillida	Chondrillidae	Thymosia	Thymosia guernei
134420	Hexactinellida	Lyssacinosida	Rossellidae	Trichasterina	Trichasterina borealis
172121	Hexactinellida	Lyssacinosida	Rossellidae	Vazella	Vazella pourtalesii
597279	Demospongiae	Tetractinellida	Vulcanellidae	Vulcanella	Vulcanella gracilis
170325	Demospongiae	Tetractinellida	Vulcanellidae	Vulcanella	Vulcanella sp.
171885	Hexactinellida	Lyssacinosida	Euplectellidae	Walteria	Walteria leuckarti
134232	Demospongiae	Polymastiida	Polymastiidae	Weberella	Weberella bursa

## Sheet: Supplementary Data 2
Host species	Total representative ASVs in host species	Exclusive ASVs in host species	Exclusive ASVs in host species [% of total representative ASVs in species]
Acantheurypon spinispinosum	415	16	3.9
Amphidiscella caledonica	1141	2	0.2
Amphidiscella sp.	775	5	0.6
Anoxycalyx joubini	160	3	1.9
Aphrocallistidae indet.	665	2	0.3
Asbestopluma furcata	136	12	8.8
Asbestopluma sp.2	65	6	9.2
Asconema megaatrialia	502	15	3
Aulocalyx serialis	1721	3	0.2
Aulocalyx sp.	1687	1	0.1
Axinellidae indet.2	132	10	7.6
Axinellidae indet.3	264	4	1.5
Axinellidae indet.4	320	6	1.9
Axinellidae indet.6	403	5	1.2
Bathydorus sp.	1561	1	0.1
Biemna sp.	172	21	12.2
Bolosoma cyanae	178	3	1.7
Caulophacus lotifolium	182	4	2.2
Characella pachastrelloides	282	8	2.8
Chondrocladia robertballardi	225	7	3.1
Cladocroce sp.1	557	7	1.3
Cladocroce sp.2	505	16	3.2
Cladorhiza sp.	115	5	4.3
Clathrina pellucida	650	3	0.5
Coelosphaera bullata	456	13	2.9
Desmacella sp.	306	6	2
Farrea similaris	183	1	0.5
Halichondria sp.	327	1	0.3
Haliclona magna	313	19	6.1
Hamacantha sp.	416	11	2.6
Hexadella pruvoti	603	20	3.3
Iophon sp.	378	12	3.2
Leucopsacus distantus	1866	7	0.4
Lissodendoryx complicata	320	4	1.2
Lissodendoryx sp.	443	1	0.2
Lophocalyx sp.	1560	4	0.3
Mycale lingua	508	3	0.6
Myxillidae indet.2	537	4	0.7
Myxillidae indet.3	567	1	0.2
Myxillidae indet.4	482	1	0.2
Neopetrosia sp.	600	11	1.8
Neoschrammeniella bowerbankii	663	1	0.2
Paratimea sp.	653	23	3.5
Petrosia crassa	448	58	12.9
Phakellia bowerbanki	906	7	0.8
Phakellia ventilabrum	1342	2	0.1
Pheronema carpenteri	9500	1	0
Pheronema conicum	367	4	1.1
Phorbas sp.	377	7	1.9
Plakortis simplex	317	14	4.4
Pleroma menoui	538	1	0.2
Pleroma turbinatum	531	20	3.8
Poecillastra compressa	527	3	0.6
Polymastia invaginata	684	25	3.7
Regadrella okinoseana	225	1	0.4
Scyphidium septentrionale	261	9	3.4
Sphaerotylus sp.	310	3	1
Stylocordyla borealis	569	2	0.4
TAP	1557	5	0.3
Tentorium papillatum	421	6	1.4
Tentorium sp.	542	6	1.1
Thenea schmidti	1618	3	0.2
Thenea sp.	648	8	1.2
Vazella pourtalesii	4824	7	0.1
Walteria leuckarti	352	2	0.6
Weberella bursa	448	4	0.9

## Sheet: Supplementary Data 3
Group1	Group2	Sample numb.	Dunns Z	p-value
HMA_AAIW	HMA_ADW	17 and 77	0.8	0.408
HMA_AAIW	HMA_AIW	17 and 71	0.8	0.444
HMA_AAIW	HMA_MOW	17 and 58	0.6	0.517
HMA_AAIW	HMA_AW	17 and 63	1	0.336
HMA_AAIW	HMA_WSPW	17 and 14	2.7	0.007
HMA_AAIW	HMA_ENACW	17 and 2	0	0.989
HMA_AAIW	HMA_LSW	17 and 3	1.4	0.174
HMA_ADW	HMA_WSPW	77 and 14	2.6	0.01
HMA_ADW	HMA_ENACW	77 and 2	-0.3	0.768
HMA_ADW	HMA_AW	77 and 63	0.2	0.807
HMA_ADW	HMA_LSW	77 and 3	1.1	0.285
HMA_ADW	HMA_MOW	77 and 58	-0.2	0.804
HMA_ADW	HMA_AIW	77 and 71	-0.1	0.928
HMA_AIW	HMA_AW	71 and 63	0.3	0.745
HMA_AIW	HMA_MOW	71 and 58	-0.2	0.873
HMA_AIW	HMA_LSW	71 and 3	1.1	0.275
HMA_AIW	HMA_ENACW	71 and 2	-0.3	0.784
HMA_AIW	HMA_WSPW	71 and 14	2.6	0.009
HMA_AW	HMA_MOW	63 and 58	-0.5	0.642
HMA_AW	HMA_ENACW	63 and 2	-0.4	0.725
HMA_AW	HMA_WSPW	63 and 14	2.4	0.017
HMA_AW	HMA_LSW	63 and 3	1	0.32
HMA_ENACW	HMA_LSW	2 and 3	0.9	0.357
HMA_ENACW	HMA_MOW	2 and 58	0.2	0.815
HMA_ENACW	HMA_WSPW	2 and 14	1.3	0.204
HMA_LSW	HMA_MOW	3 and 58	-1.1	0.256
HMA_LSW	HMA_WSPW	3 and 14	0.2	0.851
HMA_MOW	HMA_WSPW	58 and 14	2.7	0.008
LMA_demo_AAIW	LMA_demo_ADW	6 and 36	0.5	0.625
LMA_demo_AAIW	LMA_demo_AIW	6 and 27	-0.4	0.692
LMA_demo_AAIW	LMA_demo_MNwCCW	6 and 6	-0.2	0.841
LMA_demo_AAIW	LMA_demo_AW	6 and 53	-0.2	0.872
LMA_demo_AAIW	LMA_demo_MOW	6 and 36	-0.8	0.44
LMA_demo_AAIW	LMA_demo_ENACW	6 and 14	0.3	0.773
LMA_demo_AAIW	LMA_demo_NwCCW	6 and 9	-1.2	0.225
LMA_demo_AAIW	LMA_demo_LSW	6 and 25	0.4	0.692
LMA_demo_AAIW	LMA_demo_WSPW	6 and 46	0.6	0.574
LMA_demo_ADW	LMA_demo_MOW	36 and 36	-2.4	0.018
LMA_demo_ADW	LMA_demo_AW	36 and 53	-1.3	0.187
LMA_demo_ADW	LMA_demo_NwCCW	36 and 9	-2.3	0.022
LMA_demo_ADW	LMA_demo_MNwCCW	36 and 6	-0.8	0.452
LMA_demo_ADW	LMA_demo_ENACW	36 and 14	-0.2	0.812
LMA_demo_ADW	LMA_demo_WSPW	36 and 46	0.1	0.899
LMA_demo_ADW	LMA_demo_LSW	36 and 25	-0.1	0.892
LMA_demo_ADW	LMA_demo_AIW	36 and 27	-1.5	0.121
LMA_demo_AIW	LMA_demo_AW	27 and 53	0.5	0.643
LMA_demo_AIW	LMA_demo_NwCCW	27 and 9	-1.2	0.231
LMA_demo_AIW	LMA_demo_MNwCCW	27 and 6	0.1	0.89
LMA_demo_AIW	LMA_demo_ENACW	27 and 14	1	0.332
LMA_demo_AIW	LMA_demo_LSW	27 and 25	1.3	0.196
LMA_demo_AIW	LMA_demo_WSPW	27 and 46	1.7	0.081
LMA_demo_AIW	LMA_demo_MOW	27 and 36	-0.6	0.525
LMA_demo_AW	LMA_demo_MNwCCW	53 and 6	-0.1	0.913
LMA_demo_AW	LMA_demo_ENACW	53 and 14	0.7	0.485
LMA_demo_AW	LMA_demo_NwCCW	53 and 9	-1.6	0.114
LMA_demo_AW	LMA_demo_WSPW	53 and 46	1.6	0.12
LMA_demo_AW	LMA_demo_LSW	53 and 25	1	0.304
LMA_demo_AW	LMA_demo_MOW	53 and 36	-1.3	0.209
LMA_demo_ENACW	LMA_demo_MNwCCW	14 and 6	-0.5	0.599
LMA_demo_ENACW	LMA_demo_LSW	14 and 25	0.1	0.905
LMA_demo_ENACW	LMA_demo_WSPW	14 and 46	0.3	0.735
LMA_demo_ENACW	LMA_demo_NwCCW	14 and 9	-1.8	0.068
LMA_demo_ENACW	LMA_demo_MOW	14 and 36	-1.5	0.126
LMA_demo_LSW	LMA_demo_MOW	25 and 36	-2	0.045
LMA_demo_LSW	LMA_demo_MNwCCW	25 and 6	-0.7	0.514
LMA_demo_LSW	LMA_demo_NwCCW	25 and 9	-2.1	0.035
LMA_demo_LSW	LMA_demo_WSPW	25 and 46	0.3	0.798
LMA_demo_MNwCCW	LMA_demo_NwCCW	6 and 9	-1	0.321
LMA_demo_MNwCCW	LMA_demo_MOW	6 and 36	-0.5	0.61
LMA_demo_MNwCCW	LMA_demo_WSPW	6 and 46	0.8	0.407
LMA_demo_MOW	LMA_demo_NwCCW	36 and 9	-0.8	0.423
LMA_demo_MOW	LMA_demo_WSPW	36 and 46	2.6	0.009
LMA_demo_NwCCW	LMA_demo_WSPW	9 and 46	2.4	0.015
LMA_glass_AAIW	LMA_glass_ADW	39 and 45	-2.4	0.017
LMA_glass_AAIW	LMA_glass_AIW	39 and 19	-2.2	0.025
LMA_glass_AAIW	LMA_glass_LSW	39 and 29	-1.9	0.061
LMA_glass_AAIW	LMA_glass_AW	39 and 11	-2.9	0.004
LMA_glass_AAIW	LMA_glass_MNwCCW	39 and 1	-0.3	0.791
LMA_glass_AAIW	LMA_glass_WSW	39 and 32	-2.6	0.009
LMA_glass_AAIW	LMA_glass_CDW	39 and 8	-1.3	0.19
LMA_glass_AAIW	LMA_glass_MOW	39 and 16	-1.9	0.063
LMA_glass_AAIW	LMA_glass_ESW	39 and 4	0.6	0.542
LMA_glass_AAIW	LMA_glass_WSPW	39 and 34	-1.1	0.268
LMA_glass_ADW	LMA_glass_AW	45 and 11	-1.4	0.175
LMA_glass_ADW	LMA_glass_MNwCCW	45 and 1	0.3	0.801
LMA_glass_ADW	LMA_glass_LSW	45 and 29	0.3	0.789
LMA_glass_ADW	LMA_glass_MOW	45 and 16	-0.1	0.918
LMA_glass_ADW	LMA_glass_CDW	45 and 8	0	0.971
LMA_glass_ADW	LMA_glass_WSW	45 and 32	-0.5	0.653
LMA_glass_ADW	LMA_glass_ESW	45 and 4	1.6	0.106
LMA_glass_ADW	LMA_glass_WSPW	45 and 34	1.2	0.247
LMA_glass_ADW	LMA_glass_AIW	45 and 19	-0.4	0.698
LMA_glass_AIW	LMA_glass_MOW	19 and 16	0.2	0.823
LMA_glass_AIW	LMA_glass_LSW	19 and 29	0.6	0.565
LMA_glass_AIW	LMA_glass_WSW	19 and 32	0	0.995
LMA_glass_AIW	LMA_glass_CDW	19 and 8	0.3	0.776
LMA_glass_AIW	LMA_glass_AW	19 and 11	-0.9	0.355
LMA_glass_AIW	LMA_glass_WSPW	19 and 34	1.3	0.198
LMA_glass_AIW	LMA_glass_ESW	19 and 4	1.7	0.085
LMA_glass_AIW	LMA_glass_MNwCCW	19 and 1	0.4	0.725
LMA_glass_AW	LMA_glass_LSW	11 and 29	1.5	0.142
LMA_glass_AW	LMA_glass_CDW	11 and 8	1	0.311
LMA_glass_AW	LMA_glass_MOW	11 and 16	1.1	0.276
LMA_glass_AW	LMA_glass_ESW	11 and 4	2.2	0.026
LMA_glass_AW	LMA_glass_WSPW	11 and 34	2.1	0.038
LMA_glass_AW	LMA_glass_WSW	11 and 32	1	0.314
LMA_glass_AW	LMA_glass_MNwCCW	11 and 1	0.7	0.496
LMA_glass_CDW	LMA_glass_ESW	8 and 4	1.4	0.176
LMA_glass_CDW	LMA_glass_WSPW	8 and 34	0.6	0.526
LMA_glass_CDW	LMA_glass_LSW	8 and 29	0.1	0.901
LMA_glass_CDW	LMA_glass_MOW	8 and 16	-0.1	0.919
LMA_glass_CDW	LMA_glass_MNwCCW	8 and 1	0.2	0.821
LMA_glass_CDW	LMA_glass_WSW	8 and 32	-0.3	0.765
LMA_glass_ESW	LMA_glass_MNwCCW	4 and 1	-0.5	0.599
LMA_glass_ESW	LMA_glass_MOW	4 and 16	-1.6	0.119
LMA_glass_ESW	LMA_glass_LSW	4 and 29	-1.5	0.144
LMA_glass_ESW	LMA_glass_WSW	4 and 32	-1.8	0.074
LMA_glass_ESW	LMA_glass_WSPW	4 and 34	-1.1	0.273
LMA_glass_LSW	LMA_glass_MNwCCW	29 and 1	0.2	0.851
LMA_glass_LSW	LMA_glass_MOW	29 and 16	-0.3	0.763
LMA_glass_LSW	LMA_glass_WSW	29 and 32	-0.7	0.513
LMA_glass_LSW	LMA_glass_WSPW	29 and 34	0.8	0.431
LMA_glass_MNwCCW	LMA_glass_MOW	1 and 16	-0.3	0.783
LMA_glass_MNwCCW	LMA_glass_WSW	1 and 32	-0.4	0.724
LMA_glass_MNwCCW	LMA_glass_WSPW	1 and 34	0	0.993
LMA_glass_MOW	LMA_glass_WSPW	16 and 34	1	0.334
LMA_glass_MOW	LMA_glass_WSW	16 and 32	-0.2	0.809
LMA_glass_WSPW	LMA_glass_WSW	34 and 32	-1.5	0.136
seawater_AAIW	seawater_ADW	15 and 82	-3.9	0
seawater_AAIW	seawater_AIW	15 and 31	-3.9	0
seawater_AAIW	seawater_ESW	15 and 1	0.5	0.643
seawater_AAIW	seawater_AW	15 and 48	-4.9	0
seawater_AAIW	seawater_LSW	15 and 22	-5	0
seawater_AAIW	seawater_WSPW	15 and 24	-1.6	0.102
seawater_AAIW	seawater_CDW	15 and 3	0.9	0.392
seawater_AAIW	seawater_MNwCCW	15 and 3	-2.7	0.007
seawater_AAIW	seawater_WSW	15 and 19	-3.9	0
seawater_AAIW	seawater_ENACW	15 and 6	-3.4	0.001
seawater_AAIW	seawater_MOW	15 and 18	-4.8	0
seawater_ADW	seawater_LSW	82 and 22	-2.4	0.018
seawater_ADW	seawater_AW	82 and 48	-1.9	0.062
seawater_ADW	seawater_WSW	82 and 19	-1	0.333
seawater_ADW	seawater_MNwCCW	82 and 3	-1	0.301
seawater_ADW	seawater_CDW	82 and 3	2.8	0.005
seawater_ADW	seawater_WSPW	82 and 24	2.4	0.015
seawater_ADW	seawater_ESW	82 and 1	1.6	0.116
seawater_ADW	seawater_ENACW	82 and 6	-1.3	0.185
seawater_ADW	seawater_MOW	82 and 18	-2.3	0.023
seawater_ADW	seawater_AIW	82 and 31	-0.6	0.535
seawater_AIW	seawater_WSW	31 and 19	-0.4	0.692
seawater_AIW	seawater_CDW	31 and 3	2.9	0.003
seawater_AIW	seawater_ESW	31 and 1	1.7	0.092
seawater_AIW	seawater_AW	31 and 48	-0.9	0.367
seawater_AIW	seawater_MOW	31 and 18	-1.6	0.12
seawater_AIW	seawater_WSPW	31 and 24	2.6	0.011
seawater_AIW	seawater_MNwCCW	31 and 3	-0.8	0.431
seawater_AIW	seawater_ENACW	31 and 6	-1	0.335
seawater_AIW	seawater_LSW	31 and 22	-1.6	0.116
seawater_AW	seawater_ENACW	48 and 6	-0.5	0.608
seawater_AW	seawater_CDW	48 and 3	3.3	0.001
seawater_AW	seawater_ESW	48 and 1	1.9	0.057
seawater_AW	seawater_LSW	48 and 22	-0.9	0.372
seawater_AW	seawater_MOW	48 and 18	-0.9	0.36
seawater_AW	seawater_WSPW	48 and 24	3.6	0
seawater_AW	seawater_WSW	48 and 19	0.3	0.733
seawater_AW	seawater_MNwCCW	48 and 3	-0.5	0.652
seawater_CDW	seawater_WSW	3 and 19	-3	0.002
seawater_CDW	seawater_ENACW	3 and 6	-3.1	0.002
seawater_CDW	seawater_MOW	3 and 18	-3.6	0
seawater_CDW	seawater_ESW	3 and 1	-0.1	0.957
seawater_CDW	seawater_LSW	3 and 22	-3.6	0
seawater_CDW	seawater_WSPW	3 and 24	-1.8	0.078
seawater_CDW	seawater_MNwCCW	3 and 3	-2.8	0.006
seawater_ENACW	seawater_LSW	6 and 22	0	0.987
seawater_ENACW	seawater_WSW	6 and 19	0.7	0.501
seawater_ENACW	seawater_MOW	6 and 18	-0.1	0.948
seawater_ENACW	seawater_ESW	6 and 1	2	0.047
seawater_ENACW	seawater_MNwCCW	6 and 3	-0.1	0.948
seawater_ENACW	seawater_WSPW	6 and 24	2.5	0.014
seawater_ESW	seawater_LSW	1 and 22	-2.1	0.036
seawater_ESW	seawater_WSW	1 and 19	-1.8	0.075
seawater_ESW	seawater_MNwCCW	1 and 3	-1.9	0.058
seawater_ESW	seawater_WSPW	1 and 24	-1	0.319
seawater_ESW	seawater_MOW	1 and 18	-2.1	0.034
seawater_LSW	seawater_MNwCCW	22 and 3	-0.1	0.95
seawater_LSW	seawater_WSPW	22 and 24	3.8	0
seawater_LSW	seawater_WSW	22 and 19	1	0.304
seawater_LSW	seawater_MOW	22 and 18	-0.1	0.942
seawater_MNwCCW	seawater_WSPW	3 and 24	1.9	0.056
seawater_MNwCCW	seawater_MOW	3 and 18	0	0.98
seawater_MNwCCW	seawater_WSW	3 and 19	0.6	0.561
seawater_MOW	seawater_WSPW	18 and 24	3.7	0
seawater_MOW	seawater_WSW	18 and 19	1.1	0.294
seawater_WSPW	seawater_WSW	24 and 19	-2.6	0.008
sediment_AAIW	sediment_ADW	6 and 19	0.3	0.783
sediment_AAIW	sediment_AIW	6 and 21	0.1	0.959
sediment_AAIW	sediment_MOW	6 and 3	-0.1	0.909
sediment_AAIW	sediment_AW	6 and 7	-0.2	0.88
sediment_AAIW	sediment_WSPW	6 and 6	-0.1	0.949
sediment_AAIW	sediment_CDW	6 and 6	0.1	0.933
sediment_AAIW	sediment_WSW	6 and 23	0	0.976
sediment_AAIW	sediment_LSW	6 and 9	-0.2	0.847
sediment_ADW	sediment_WSPW	19 and 6	-0.4	0.723
sediment_ADW	sediment_AW	19 and 7	-0.5	0.63
sediment_ADW	sediment_WSW	19 and 23	-0.5	0.646
sediment_ADW	sediment_CDW	19 and 6	-0.2	0.863
sediment_ADW	sediment_MOW	19 and 3	-0.3	0.736
sediment_ADW	sediment_LSW	19 and 9	-0.6	0.569
sediment_ADW	sediment_AIW	19 and 21	-0.3	0.74
sediment_AIW	sediment_AW	21 and 7	-0.2	0.804
sediment_AIW	sediment_WSW	21 and 23	-0.1	0.901
sediment_AIW	sediment_MOW	21 and 3	-0.2	0.865
sediment_AIW	sediment_WSPW	21 and 6	-0.1	0.895
sediment_AIW	sediment_LSW	21 and 9	-0.3	0.752
sediment_AIW	sediment_CDW	21 and 6	0.1	0.958
sediment_AW	sediment_MOW	7 and 3	0	0.996
sediment_AW	sediment_CDW	7 and 6	0.2	0.812
sediment_AW	sediment_WSW	7 and 23	0.2	0.87
sediment_AW	sediment_WSPW	7 and 6	0.1	0.932
sediment_AW	sediment_LSW	7 and 9	0	0.973
sediment_CDW	sediment_LSW	6 and 9	-0.3	0.776
sediment_CDW	sediment_MOW	6 and 3	-0.2	0.855
sediment_CDW	sediment_WSW	6 and 23	-0.1	0.893
sediment_CDW	sediment_WSPW	6 and 6	-0.1	0.883
sediment_LSW	sediment_WSPW	9 and 6	0.1	0.902
sediment_LSW	sediment_MOW	9 and 3	0	0.975
sediment_LSW	sediment_WSW	9 and 23	0.2	0.823
sediment_MOW	sediment_WSPW	3 and 6	0.1	0.951
sediment_MOW	sediment_WSW	3 and 23	0.1	0.913
sediment_WSPW	sediment_WSW	6 and 23	0.1	0.959

## Sheet: Supplementary Data 4
Group1	Group2	Sample numb.	Permutations	pseudo F	p-value
HMA_AAIW	HMA_ADW	17 and 77	999	24.4	0.001
HMA_AAIW	HMA_AIW	17 and 71	999	15.4	0.001
HMA_AAIW	HMA_LSW	17 and 3	999	4.2	0.004
HMA_AAIW	HMA_AW	17 and 63	999	18.9	0.001
HMA_AAIW	HMA_MOW	17 and 58	999	13	0.001
HMA_AAIW	HMA_ENACW	17 and 2	999	3.2	0.009
HMA_AAIW	HMA_WSPW	17 and 14	999	9.5	0.001
HMA_ADW	HMA_ENACW	77 and 2	999	7	0.001
HMA_ADW	HMA_AIW	77 and 71	999	9	0.001
HMA_ADW	HMA_AW	77 and 63	999	46.7	0.001
HMA_ADW	HMA_LSW	77 and 3	999	10.5	0.001
HMA_ADW	HMA_WSPW	77 and 14	999	28.2	0.001
HMA_ADW	HMA_MOW	77 and 58	999	77.1	0.001
HMA_AIW	HMA_ENACW	71 and 2	999	4.6	0.004
HMA_AIW	HMA_AW	71 and 63	999	23.1	0.001
HMA_AIW	HMA_MOW	71 and 58	999	48.5	0.001
HMA_AIW	HMA_WSPW	71 and 14	999	21.3	0.001
HMA_AIW	HMA_LSW	71 and 3	999	6.5	0.001
HMA_AW	HMA_WSPW	63 and 14	999	18.8	0.001
HMA_AW	HMA_LSW	63 and 3	999	7	0.001
HMA_AW	HMA_MOW	63 and 58	999	38.2	0.001
HMA_AW	HMA_ENACW	63 and 2	999	5.2	0.003
HMA_ENACW	HMA_LSW	2 and 3	999	2	0.194
HMA_ENACW	HMA_MOW	2 and 58	999	1.3	0.175
HMA_ENACW	HMA_WSPW	2 and 14	999	2.5	0.081
HMA_LSW	HMA_MOW	3 and 58	999	3.3	0.003
HMA_LSW	HMA_WSPW	3 and 14	999	2.6	0.096
HMA_MOW	HMA_WSPW	58 and 14	999	19.1	0.001
LMA_demo_AAIW	LMA_demo_ADW	6 and 36	999	6.8	0.001
LMA_demo_AAIW	LMA_demo_AIW	6 and 27	999	6.6	0.001
LMA_demo_AAIW	LMA_demo_ENACW	6 and 14	999	23.1	0.001
LMA_demo_AAIW	LMA_demo_AW	6 and 53	999	3.8	0.001
LMA_demo_AAIW	LMA_demo_MNwCCW	6 and 6	999	10.3	0.004
LMA_demo_AAIW	LMA_demo_MOW	6 and 36	999	6.2	0.001
LMA_demo_AAIW	LMA_demo_WSPW	6 and 46	999	2	0.025
LMA_demo_AAIW	LMA_demo_LSW	6 and 25	999	5.9	0.002
LMA_demo_AAIW	LMA_demo_NwCCW	6 and 9	999	11.2	0.001
LMA_demo_ADW	LMA_demo_ENACW	36 and 14	999	17.4	0.001
LMA_demo_ADW	LMA_demo_AIW	36 and 27	999	7.1	0.001
LMA_demo_ADW	LMA_demo_LSW	36 and 25	999	8.2	0.001
LMA_demo_ADW	LMA_demo_NwCCW	36 and 9	999	14.6	0.001
LMA_demo_ADW	LMA_demo_AW	36 and 53	999	11.3	0.001
LMA_demo_ADW	LMA_demo_MNwCCW	36 and 6	999	13.1	0.001
LMA_demo_ADW	LMA_demo_MOW	36 and 36	999	17.3	0.001
LMA_demo_ADW	LMA_demo_WSPW	36 and 46	999	8	0.001
LMA_demo_AIW	LMA_demo_MNwCCW	27 and 6	999	7.1	0.001
LMA_demo_AIW	LMA_demo_MOW	27 and 36	999	9.5	0.001
LMA_demo_AIW	LMA_demo_WSPW	27 and 46	999	7.8	0.001
LMA_demo_AIW	LMA_demo_LSW	27 and 25	999	10.4	0.001
LMA_demo_AIW	LMA_demo_ENACW	27 and 14	999	13.5	0.001
LMA_demo_AIW	LMA_demo_NwCCW	27 and 9	999	8	0.001
LMA_demo_AIW	LMA_demo_AW	27 and 53	999	4.7	0.001
LMA_demo_AW	LMA_demo_WSPW	53 and 46	999	5.9	0.001
LMA_demo_AW	LMA_demo_ENACW	53 and 14	999	14.1	0.001
LMA_demo_AW	LMA_demo_NwCCW	53 and 9	999	4.5	0.002
LMA_demo_AW	LMA_demo_MNwCCW	53 and 6	999	5.8	0.001
LMA_demo_AW	LMA_demo_MOW	53 and 36	999	13	0.001
LMA_demo_AW	LMA_demo_LSW	53 and 25	999	12.6	0.001
LMA_demo_ENACW	LMA_demo_WSPW	14 and 46	999	12.4	0.001
LMA_demo_ENACW	LMA_demo_MOW	14 and 36	999	8.8	0.002
LMA_demo_ENACW	LMA_demo_MNwCCW	14 and 6	999	34.5	0.001
LMA_demo_ENACW	LMA_demo_LSW	14 and 25	999	18.7	0.001
LMA_demo_ENACW	LMA_demo_NwCCW	14 and 9	999	47.5	0.001
LMA_demo_LSW	LMA_demo_MNwCCW	25 and 6	999	11.5	0.001
LMA_demo_LSW	LMA_demo_NwCCW	25 and 9	999	15.5	0.001
LMA_demo_LSW	LMA_demo_MOW	25 and 36	999	14.8	0.001
LMA_demo_LSW	LMA_demo_WSPW	25 and 46	999	9	0.001
LMA_demo_MNwCCW	LMA_demo_WSPW	6 and 46	999	6.9	0.001
LMA_demo_MNwCCW	LMA_demo_MOW	6 and 36	999	7.7	0.001
LMA_demo_MNwCCW	LMA_demo_NwCCW	6 and 9	999	17.6	0.001
LMA_demo_MOW	LMA_demo_NwCCW	36 and 9	999	12.4	0.001
LMA_demo_MOW	LMA_demo_WSPW	36 and 46	999	12.6	0.001
LMA_demo_NwCCW	LMA_demo_WSPW	9 and 46	999	7.8	0.001
LMA_glass_AAIW	LMA_glass_ADW	39 and 45	999	16.3	0.001
LMA_glass_AAIW	LMA_glass_AIW	39 and 19	999	16.9	0.001
LMA_glass_AAIW	LMA_glass_CDW	39 and 8	999	2.1	0.038
LMA_glass_AAIW	LMA_glass_AW	39 and 11	999	8.2	0.001
LMA_glass_AAIW	LMA_glass_LSW	39 and 29	999	9.1	0.001
LMA_glass_AAIW	LMA_glass_MOW	39 and 16	999	12.2	0.001
LMA_glass_AAIW	LMA_glass_WSW	39 and 32	999	27.5	0.001
LMA_glass_AAIW	LMA_glass_ESW	39 and 4	999	5.2	0.001
LMA_glass_AAIW	LMA_glass_WSPW	39 and 34	999	1.5	0.123
LMA_glass_ADW	LMA_glass_CDW	45 and 8	999	5.9	0.001
LMA_glass_ADW	LMA_glass_AIW	45 and 19	999	5.6	0.001
LMA_glass_ADW	LMA_glass_ESW	45 and 4	999	8.8	0.001
LMA_glass_ADW	LMA_glass_WSPW	45 and 34	999	10.2	0.001
LMA_glass_ADW	LMA_glass_AW	45 and 11	999	4.8	0.002
LMA_glass_ADW	LMA_glass_LSW	45 and 29	999	28.7	0.001
LMA_glass_ADW	LMA_glass_MOW	45 and 16	999	33	0.001
LMA_glass_ADW	LMA_glass_WSW	45 and 32	999	31.8	0.001
LMA_glass_AIW	LMA_glass_LSW	19 and 29	999	31.2	0.001
LMA_glass_AIW	LMA_glass_MOW	19 and 16	999	50.1	0.001
LMA_glass_AIW	LMA_glass_WSW	19 and 32	999	42.2	0.001
LMA_glass_AIW	LMA_glass_ESW	19 and 4	999	17.4	0.001
LMA_glass_AIW	LMA_glass_CDW	19 and 8	999	10.3	0.001
LMA_glass_AIW	LMA_glass_WSPW	19 and 34	999	12.7	0.001
LMA_glass_AIW	LMA_glass_AW	19 and 11	999	5.7	0.001
LMA_glass_AW	LMA_glass_WSW	11 and 32	999	20.5	0.001
LMA_glass_AW	LMA_glass_CDW	11 and 8	999	5.4	0.001
LMA_glass_AW	LMA_glass_WSPW	11 and 34	999	5.6	0.001
LMA_glass_AW	LMA_glass_LSW	11 and 29	999	16	0.001
LMA_glass_AW	LMA_glass_MOW	11 and 16	999	30.9	0.001
LMA_glass_AW	LMA_glass_ESW	11 and 4	999	12.7	0.002
LMA_glass_CDW	LMA_glass_WSW	8 and 32	999	15.2	0.001
LMA_glass_CDW	LMA_glass_MOW	8 and 16	999	8.8	0.001
LMA_glass_CDW	LMA_glass_LSW	8 and 29	999	4.6	0.004
LMA_glass_CDW	LMA_glass_ESW	8 and 4	999	4.7	0.001
LMA_glass_CDW	LMA_glass_WSPW	8 and 34	999	1.8	0.048
LMA_glass_ESW	LMA_glass_LSW	4 and 29	999	10.5	0.001
LMA_glass_ESW	LMA_glass_WSPW	4 and 34	999	4.5	0.001
LMA_glass_ESW	LMA_glass_MOW	4 and 16	999	21.7	0.001
LMA_glass_ESW	LMA_glass_WSW	4 and 32	999	6.5	0.001
LMA_glass_LSW	LMA_glass_WSW	29 and 32	999	39.7	0.001
LMA_glass_LSW	LMA_glass_MOW	29 and 16	999	5	0.007
LMA_glass_LSW	LMA_glass_WSPW	29 and 34	999	9.4	0.001
LMA_glass_MOW	LMA_glass_WSPW	16 and 34	999	13.9	0.001
LMA_glass_MOW	LMA_glass_WSW	16 and 32	999	50.5	0.001
LMA_glass_WSPW	LMA_glass_WSW	34 and 32	999	21.9	0.001
seawater_AAIW	seawater_ADW	15 and 82	999	40.9	0.001
seawater_AAIW	seawater_AIW	15 and 31	999	38.2	0.001
seawater_AAIW	seawater_LSW	15 and 22	999	43.9	0.001
seawater_AAIW	seawater_CDW	15 and 3	999	3	0.022
seawater_AAIW	seawater_AW	15 and 48	999	39.5	0.001
seawater_AAIW	seawater_WSW	15 and 19	999	45.6	0.001
seawater_AAIW	seawater_MNwCCW	15 and 3	999	13	0.002
seawater_AAIW	seawater_ENACW	15 and 6	999	16	0.001
seawater_AAIW	seawater_MOW	15 and 18	999	43.8	0.001
seawater_AAIW	seawater_WSPW	15 and 24	999	5.1	0.001
seawater_ADW	seawater_CDW	82 and 3	999	14.3	0.001
seawater_ADW	seawater_AW	82 and 48	999	48.3	0.001
seawater_ADW	seawater_WSPW	82 and 24	999	32	0.001
seawater_ADW	seawater_WSW	82 and 19	999	45	0.001
seawater_ADW	seawater_ENACW	82 and 6	999	8.2	0.001
seawater_ADW	seawater_AIW	82 and 31	999	16.8	0.001
seawater_ADW	seawater_MOW	82 and 18	999	19.1	0.001
seawater_ADW	seawater_LSW	82 and 22	999	23.7	0.001
seawater_ADW	seawater_MNwCCW	82 and 3	999	5.5	0.002
seawater_AIW	seawater_CDW	31 and 3	999	16.6	0.001
seawater_AIW	seawater_ENACW	31 and 6	999	8.7	0.001
seawater_AIW	seawater_MNwCCW	31 and 3	999	4.7	0.002
seawater_AIW	seawater_WSW	31 and 19	999	28.4	0.001
seawater_AIW	seawater_LSW	31 and 22	999	33.2	0.001
seawater_AIW	seawater_WSPW	31 and 24	999	25.1	0.001
seawater_AIW	seawater_MOW	31 and 18	999	29.3	0.001
seawater_AIW	seawater_AW	31 and 48	999	12.5	0.001
seawater_AW	seawater_WSW	48 and 19	999	19.3	0.001
seawater_AW	seawater_ENACW	48 and 6	999	7.6	0.001
seawater_AW	seawater_MOW	48 and 18	999	33.6	0.001
seawater_AW	seawater_MNwCCW	48 and 3	999	4.1	0.005
seawater_AW	seawater_WSPW	48 and 24	999	29.5	0.001
seawater_AW	seawater_LSW	48 and 22	999	42	0.001
seawater_AW	seawater_CDW	48 and 3	999	14.7	0.001
seawater_CDW	seawater_ENACW	3 and 6	999	21.2	0.009
seawater_CDW	seawater_LSW	3 and 22	999	30	0.001
seawater_CDW	seawater_MNwCCW	3 and 3	999	44.9	0.106
seawater_CDW	seawater_WSPW	3 and 24	999	4.1	0.002
seawater_CDW	seawater_WSW	3 and 19	999	27.1	0.002
seawater_CDW	seawater_MOW	3 and 18	999	36	0.002
seawater_ENACW	seawater_WSPW	6 and 24	999	6.9	0.001
seawater_ENACW	seawater_LSW	6 and 22	999	8.1	0.001
seawater_ENACW	seawater_MOW	6 and 18	999	4.8	0.001
seawater_ENACW	seawater_WSW	6 and 19	999	11.7	0.001
seawater_ENACW	seawater_MNwCCW	6 and 3	999	5	0.01
seawater_LSW	seawater_WSPW	22 and 24	999	24.9	0.001
seawater_LSW	seawater_WSW	22 and 19	999	59.1	0.001
seawater_LSW	seawater_MOW	22 and 18	999	4.9	0.001
seawater_LSW	seawater_MNwCCW	22 and 3	999	12.2	0.001
seawater_MNwCCW	seawater_MOW	3 and 18	999	11.7	0.001
seawater_MNwCCW	seawater_WSW	3 and 19	999	7.4	0.001
seawater_MNwCCW	seawater_WSPW	3 and 24	999	6	0.001
seawater_MOW	seawater_WSPW	18 and 24	999	22.5	0.001
seawater_MOW	seawater_WSW	18 and 19	999	48.9	0.001
seawater_WSPW	seawater_WSW	24 and 19	999	27.5	0.001
sediment_AAIW	sediment_ADW	6 and 19	999	2.8	0.004
sediment_AAIW	sediment_AIW	6 and 21	999	4.2	0.002
sediment_AAIW	sediment_MOW	6 and 3	999	2.2	0.032
sediment_AAIW	sediment_AW	6 and 7	999	2.3	0.02
sediment_AAIW	sediment_LSW	6 and 9	999	4.3	0.001
sediment_AAIW	sediment_WSPW	6 and 6	999	0.2	1
sediment_AAIW	sediment_CDW	6 and 6	999	5	0.001
sediment_AAIW	sediment_WSW	6 and 23	999	3.3	0.006
sediment_ADW	sediment_AIW	19 and 21	999	2.8	0.017
sediment_ADW	sediment_AW	19 and 7	999	3	0.008
sediment_ADW	sediment_WSPW	19 and 6	999	3.1	0.004
sediment_ADW	sediment_LSW	19 and 9	999	3.9	0.003
sediment_ADW	sediment_MOW	19 and 3	999	2.2	0.059
sediment_ADW	sediment_WSW	19 and 23	999	17.1	0.001
sediment_ADW	sediment_CDW	19 and 6	999	3.4	0.007
sediment_AIW	sediment_AW	21 and 7	999	4.5	0.001
sediment_AIW	sediment_CDW	21 and 6	999	2.9	0.014
sediment_AIW	sediment_WSPW	21 and 6	999	4.7	0.001
sediment_AIW	sediment_LSW	21 and 9	999	5.4	0.001
sediment_AIW	sediment_WSW	21 and 23	999	22.8	0.001
sediment_AIW	sediment_MOW	21 and 3	999	2.6	0.011
sediment_AW	sediment_CDW	7 and 6	999	8.2	0.002
sediment_AW	sediment_MOW	7 and 3	999	2.9	0.027
sediment_AW	sediment_WSPW	7 and 6	999	2.3	0.029
sediment_AW	sediment_WSW	7 and 23	999	10.5	0.001
sediment_AW	sediment_LSW	7 and 9	999	4.3	0.001
sediment_CDW	sediment_WSPW	6 and 6	999	5.6	0.002
sediment_CDW	sediment_LSW	6 and 9	999	11.9	0.001
sediment_CDW	sediment_WSW	6 and 23	999	16.8	0.001
sediment_CDW	sediment_MOW	6 and 3	999	8.1	0.007
sediment_LSW	sediment_MOW	9 and 3	999	1.1	0.338
sediment_LSW	sediment_WSPW	9 and 6	999	4.6	0.001
sediment_LSW	sediment_WSW	9 and 23	999	17.8	0.001
sediment_MOW	sediment_WSPW	3 and 6	999	2.4	0.058
sediment_MOW	sediment_WSW	3 and 23	999	8.2	0.002
sediment_WSPW	sediment_WSW	6 and 23	999	2.7	0.029

## Sheet: Supplementary Data 5
Env. parameter	Microbiome	Group	Permutations	Mantel statistic r	p-value
AOU	HMA	nutrients & oxygen	999	0.4	0.001
AOU	LMA_demo	nutrients & oxygen	999	0.1	0.001
AOU	LMA_glass	nutrients & oxygen	999	0.3	0.001
N	HMA	nutrients & oxygen	999	0.4	0.001
N	LMA_demo	nutrients & oxygen	999	0.2	0.001
N	LMA_glass	nutrients & oxygen	999	0.4	0.001
O2	HMA	nutrients & oxygen	999	0.5	0.001
O2	LMA_demo	nutrients & oxygen	999	0.2	0.001
O2	LMA_glass	nutrients & oxygen	999	0.3	0.001
O2sat	HMA	nutrients & oxygen	999	0.4	0.001
O2sat	LMA_demo	nutrients & oxygen	999	0.1	0.001
O2sat	LMA_glass	nutrients & oxygen	999	0.3	0.001
P	HMA	nutrients & oxygen	999	0.4	0.001
P	LMA_demo	nutrients & oxygen	999	0.2	0.001
P	LMA_glass	nutrients & oxygen	999	0.4	0.001
Si	HMA	nutrients & oxygen	999	0.4	0.001
Si	LMA_demo	nutrients & oxygen	999	0.1	0.001
Si	LMA_glass	nutrients & oxygen	999	0.4	0.001
Si:P	HMA	nutrients & oxygen	999	0.4	0.001
Si:P	LMA_demo	nutrients & oxygen	999	0.2	0.001
Si:P	LMA_glass	nutrients & oxygen	999	0.5	0.001
dens	HMA	depth-related	999	0.2	0.001
dens	LMA_demo	depth-related	999	0.1	0.001
dens	LMA_glass	depth-related	999	0.2	0.001
depth	HMA	depth-related	999	0.2	0.001
depth	LMA_demo	depth-related	999	0.2	0.001
depth	LMA_glass	depth-related	999	0.2	0.001
MLD	HMA	depth-related	999	0.2	0.001
MLD	LMA_demo	depth-related	999	0.1	0.01
MLD	LMA_glass	depth-related	999	0.1	0.001
pres	HMA	depth-related	999	0.2	0.001
pres	LMA_demo	depth-related	999	0.2	0.001
pres	LMA_glass	depth-related	999	0.2	0.001
cond	HMA	temp & conductivity	999	0.4	0.001
cond	LMA_demo	temp & conductivity	999	0.1	0.002
cond	LMA_glass	temp & conductivity	999	0.3	0.001
T	HMA	temp & conductivity	999	0.5	0.001
T	LMA_demo	temp & conductivity	999	0.1	0.011
T	LMA_glass	temp & conductivity	999	0.2	0.001
S	HMA	salinity	999	0.4	0.001
S	LMA_demo	salinity	999	0.2	0.001
S	LMA_glass	salinity	999	0.3	0.001

## Sheet: Supplementary Data 6
Group1	Group2	Sample numb.	Permutations	Pseudo F	p-value
HMA Bømlo-Sotra archipelago (MRGID,5285)	HMA Cantabrian (MRGID,3758) Sea Avilés Canyon (MRGID,36126)	23 and 11	999	7.2	0.001
HMA Bømlo-Sotra archipelago (MRGID,5285)	HMA Cantabrian (MRGID,3758) Sea Le Danois Bank (MRGID,4719)	23 and 52	999	16.6	0.001
HMA Bømlo-Sotra archipelago (MRGID,5285)	HMA Gakkel Ridge (GAZ,00002436) Saddle between Seamounts	23 and 2	999	9.4	0.004
HMA Bømlo-Sotra archipelago (MRGID,5285)	HMA Colville (MRGID,5846) volcano	23 and 11	999	21.4	0.001
HMA Bømlo-Sotra archipelago (MRGID,5285)	HMA off Hawke´s Bay (MRGID,32521) seamount986	23 and 2	999	3.9	0.004
HMA Bømlo-Sotra archipelago (MRGID,5285)	HMA Gakkel Ridge (GAZ,00002436) Central Seamount	23 and 1	999	4.2	0.049
HMA Bømlo-Sotra archipelago (MRGID,5285)	HMA Tromsøflaket (MRGID,5034) B	23 and 12	999	9.2	0.001
HMA Bømlo-Sotra archipelago (MRGID,5285)	HMA Davis Strait (MRGID,4250)	23 and 15	999	17.4	0.001
HMA Bømlo-Sotra archipelago (MRGID,5285)	HMA Schulz Bank (MRGID,5039)	23 and 76	999	27.8	0.001
HMA Bømlo-Sotra archipelago (MRGID,5285)	HMA Raoul Island (MRGID,32903) Denham Bay (MRGID,58148)	23 and 2	999	8.9	0.004
HMA Bømlo-Sotra archipelago (MRGID,5285)	HMA Hordaland (MRGID,18643) Korsfjorden	23 and 10	999	5.4	0.001
HMA Bømlo-Sotra archipelago (MRGID,5285)	HMA Tromsøflaket (MRGID,5034) C	23 and 8	999	4.1	0.001
HMA Bømlo-Sotra archipelago (MRGID,5285)	HMA Sularevet (WDPAID,555557185)	23 and 9	999	6.6	0.001
HMA Bømlo-Sotra archipelago (MRGID,5285)	HMA Finnmark (MRGID,8962) Stjernsund	23 and 17	999	6.4	0.001
HMA Bømlo-Sotra archipelago (MRGID,5285)	HMA Gakkel Ridge (GAZ,00002436) Karasik Seamount	23 and 17	999	30.8	0.001
HMA Bømlo-Sotra archipelago (MRGID,5285)	HMA Tromsøflaket (MRGID,5034) A	23 and 17	999	8.6	0.001
HMA Bømlo-Sotra archipelago (MRGID,5285)	HMA Gakkel Ridge (GAZ,00002436) Northern Seamount	23 and 5	999	14.8	0.001
HMA Bømlo-Sotra archipelago (MRGID,5285)	HMA off Troms (MRGID,23319) Malangsgrunnen	23 and 4	999	1.7	0.09
HMA Bømlo-Sotra archipelago (MRGID,5285)	HMA Vesteris Seamount (MRGID,5046)	23 and 46	999	30.5	0.001
HMA Bømlo-Sotra archipelago (MRGID,5285)	HMA Kermadec Ridge (MRGID,7213)	23 and 16	999	16.4	0.001
HMA Cantabrian (MRGID,3758) Sea Avilés Canyon (MRGID,36126)	HMA Kermadec Ridge (MRGID,7213)	11 and 16	999	5.1	0.001
HMA Cantabrian (MRGID,3758) Sea Avilés Canyon (MRGID,36126)	HMA off Troms (MRGID,23319) Malangsgrunnen	11 and 4	999	3.3	0.002
HMA Cantabrian (MRGID,3758) Sea Avilés Canyon (MRGID,36126)	HMA Schulz Bank (MRGID,5039)	11 and 76	999	16.4	0.001
HMA Cantabrian (MRGID,3758) Sea Avilés Canyon (MRGID,36126)	HMA Gakkel Ridge (GAZ,00002436) Saddle between Seamounts	11 and 2	999	6.7	0.017
HMA Cantabrian (MRGID,3758) Sea Avilés Canyon (MRGID,36126)	HMA Hordaland (MRGID,18643) Korsfjorden	11 and 10	999	6.9	0.001
HMA Cantabrian (MRGID,3758) Sea Avilés Canyon (MRGID,36126)	HMA Tromsøflaket (MRGID,5034) A	11 and 17	999	9.2	0.001
HMA Cantabrian (MRGID,3758) Sea Avilés Canyon (MRGID,36126)	HMA Gakkel Ridge (GAZ,00002436) Central Seamount	11 and 1	999	3.1	0.173
HMA Cantabrian (MRGID,3758) Sea Avilés Canyon (MRGID,36126)	HMA Raoul Island (MRGID,32903) Denham Bay (MRGID,58148)	11 and 2	999	7.6	0.012
HMA Cantabrian (MRGID,3758) Sea Avilés Canyon (MRGID,36126)	HMA Cantabrian (MRGID,3758) Sea Le Danois Bank (MRGID,4719)	11 and 52	999	1.8	0.035
HMA Cantabrian (MRGID,3758) Sea Avilés Canyon (MRGID,36126)	HMA off Hawke´s Bay (MRGID,32521) seamount986	11 and 2	999	1.7	0.073
HMA Cantabrian (MRGID,3758) Sea Avilés Canyon (MRGID,36126)	HMA Finnmark (MRGID,8962) Stjernsund	11 and 17	999	7.1	0.001
HMA Cantabrian (MRGID,3758) Sea Avilés Canyon (MRGID,36126)	HMA Colville (MRGID,5846) volcano	11 and 11	999	8.9	0.002
HMA Cantabrian (MRGID,3758) Sea Avilés Canyon (MRGID,36126)	HMA Davis Strait (MRGID,4250)	11 and 15	999	15.4	0.001
HMA Cantabrian (MRGID,3758) Sea Avilés Canyon (MRGID,36126)	HMA Sularevet (WDPAID,555557185)	11 and 9	999	6.3	0.001
HMA Cantabrian (MRGID,3758) Sea Avilés Canyon (MRGID,36126)	HMA Gakkel Ridge (GAZ,00002436) Karasik Seamount	11 and 17	999	16.3	0.001
HMA Cantabrian (MRGID,3758) Sea Avilés Canyon (MRGID,36126)	HMA Vesteris Seamount (MRGID,5046)	11 and 46	999	16.8	0.001
HMA Cantabrian (MRGID,3758) Sea Avilés Canyon (MRGID,36126)	HMA Tromsøflaket (MRGID,5034) B	11 and 12	999	7.5	0.001
HMA Cantabrian (MRGID,3758) Sea Avilés Canyon (MRGID,36126)	HMA Gakkel Ridge (GAZ,00002436) Northern Seamount	11 and 5	999	10.1	0.001
HMA Cantabrian (MRGID,3758) Sea Avilés Canyon (MRGID,36126)	HMA Tromsøflaket (MRGID,5034) C	11 and 8	999	5.3	0.001
HMA Cantabrian (MRGID,3758) Sea Le Danois Bank (MRGID,4719)	HMA Gakkel Ridge (GAZ,00002436) Karasik Seamount	52 and 17	999	37.4	0.001
HMA Cantabrian (MRGID,3758) Sea Le Danois Bank (MRGID,4719)	HMA Davis Strait (MRGID,4250)	52 and 15	999	30.3	0.001
HMA Cantabrian (MRGID,3758) Sea Le Danois Bank (MRGID,4719)	HMA Gakkel Ridge (GAZ,00002436) Central Seamount	52 and 1	999	4.1	0.019
HMA Cantabrian (MRGID,3758) Sea Le Danois Bank (MRGID,4719)	HMA Tromsøflaket (MRGID,5034) B	52 and 12	999	15.8	0.001
HMA Cantabrian (MRGID,3758) Sea Le Danois Bank (MRGID,4719)	HMA Finnmark (MRGID,8962) Stjernsund	52 and 17	999	18.7	0.001
HMA Cantabrian (MRGID,3758) Sea Le Danois Bank (MRGID,4719)	HMA Gakkel Ridge (GAZ,00002436) Northern Seamount	52 and 5	999	15.4	0.001
HMA Cantabrian (MRGID,3758) Sea Le Danois Bank (MRGID,4719)	HMA Sularevet (WDPAID,555557185)	52 and 9	999	12.8	0.001
HMA Cantabrian (MRGID,3758) Sea Le Danois Bank (MRGID,4719)	HMA Schulz Bank (MRGID,5039)	52 and 76	999	57.5	0.001
HMA Cantabrian (MRGID,3758) Sea Le Danois Bank (MRGID,4719)	HMA Kermadec Ridge (MRGID,7213)	52 and 16	999	12.6	0.001
HMA Cantabrian (MRGID,3758) Sea Le Danois Bank (MRGID,4719)	HMA Gakkel Ridge (GAZ,00002436) Saddle between Seamounts	52 and 2	999	9.1	0.001
HMA Cantabrian (MRGID,3758) Sea Le Danois Bank (MRGID,4719)	HMA Colville (MRGID,5846) volcano	52 and 11	999	24.5	0.001
HMA Cantabrian (MRGID,3758) Sea Le Danois Bank (MRGID,4719)	HMA Tromsøflaket (MRGID,5034) C	52 and 8	999	8.9	0.001
HMA Cantabrian (MRGID,3758) Sea Le Danois Bank (MRGID,4719)	HMA Hordaland (MRGID,18643) Korsfjorden	52 and 10	999	12	0.001
HMA Cantabrian (MRGID,3758) Sea Le Danois Bank (MRGID,4719)	HMA Raoul Island (MRGID,32903) Denham Bay (MRGID,58148)	52 and 2	999	9.4	0.001
HMA Cantabrian (MRGID,3758) Sea Le Danois Bank (MRGID,4719)	HMA Vesteris Seamount (MRGID,5046)	52 and 46	999	58.6	0.001
HMA Cantabrian (MRGID,3758) Sea Le Danois Bank (MRGID,4719)	HMA off Troms (MRGID,23319) Malangsgrunnen	52 and 4	999	4.1	0.002
HMA Cantabrian (MRGID,3758) Sea Le Danois Bank (MRGID,4719)	HMA Tromsøflaket (MRGID,5034) A	52 and 17	999	17.1	0.001
HMA Cantabrian (MRGID,3758) Sea Le Danois Bank (MRGID,4719)	HMA off Hawke´s Bay (MRGID,32521) seamount986	52 and 2	999	2.3	0.031
HMA Colville (MRGID,5846) volcano	HMA Finnmark (MRGID,8962) Stjernsund	11 and 17	999	10.6	0.001
HMA Colville (MRGID,5846) volcano	HMA Gakkel Ridge (GAZ,00002436) Karasik Seamount	11 and 17	999	16.2	0.001
HMA Colville (MRGID,5846) volcano	HMA Davis Strait (MRGID,4250)	11 and 15	999	20.9	0.001
HMA Colville (MRGID,5846) volcano	HMA Gakkel Ridge (GAZ,00002436) Saddle between Seamounts	11 and 2	999	3.4	0.037
HMA Colville (MRGID,5846) volcano	HMA Tromsøflaket (MRGID,5034) C	11 and 8	999	8.4	0.005
HMA Colville (MRGID,5846) volcano	HMA Kermadec Ridge (MRGID,7213)	11 and 16	999	13.1	0.001
HMA Colville (MRGID,5846) volcano	HMA off Hawke´s Bay (MRGID,32521) seamount986	11 and 2	999	2.5	0.073
HMA Colville (MRGID,5846) volcano	HMA Hordaland (MRGID,18643) Korsfjorden	11 and 10	999	9.9	0.001
HMA Colville (MRGID,5846) volcano	HMA Gakkel Ridge (GAZ,00002436) Northern Seamount	11 and 5	999	6	0.004
HMA Colville (MRGID,5846) volcano	HMA Vesteris Seamount (MRGID,5046)	11 and 46	999	24.6	0.001
HMA Colville (MRGID,5846) volcano	HMA Raoul Island (MRGID,32903) Denham Bay (MRGID,58148)	11 and 2	999	3.6	0.022
HMA Colville (MRGID,5846) volcano	HMA Tromsøflaket (MRGID,5034) B	11 and 12	999	10.9	0.001
HMA Colville (MRGID,5846) volcano	HMA off Troms (MRGID,23319) Malangsgrunnen	11 and 4	999	4.9	0.027
HMA Colville (MRGID,5846) volcano	HMA Schulz Bank (MRGID,5039)	11 and 76	999	32.1	0.001
HMA Colville (MRGID,5846) volcano	HMA Tromsøflaket (MRGID,5034) A	11 and 17	999	15.9	0.001
HMA Colville (MRGID,5846) volcano	HMA Sularevet (WDPAID,555557185)	11 and 9	999	7.2	0.002
HMA Colville (MRGID,5846) volcano	HMA Gakkel Ridge (GAZ,00002436) Central Seamount	11 and 1	999	1.5	0.173
HMA Davis Strait (MRGID,4250)	HMA off Troms (MRGID,23319) Malangsgrunnen	15 and 4	999	7.1	0.001
HMA Davis Strait (MRGID,4250)	HMA Hordaland (MRGID,18643) Korsfjorden	15 and 10	999	18.3	0.001
HMA Davis Strait (MRGID,4250)	HMA off Hawke´s Bay (MRGID,32521) seamount986	15 and 2	999	4.2	0.008
HMA Davis Strait (MRGID,4250)	HMA Gakkel Ridge (GAZ,00002436) Karasik Seamount	15 and 17	999	34.1	0.001
HMA Davis Strait (MRGID,4250)	HMA Tromsøflaket (MRGID,5034) A	15 and 17	999	25.4	0.001
HMA Davis Strait (MRGID,4250)	HMA Raoul Island (MRGID,32903) Denham Bay (MRGID,58148)	15 and 2	999	5.9	0.007
HMA Davis Strait (MRGID,4250)	HMA Gakkel Ridge (GAZ,00002436) Saddle between Seamounts	15 and 2	999	8.7	0.01
HMA Davis Strait (MRGID,4250)	HMA Sularevet (WDPAID,555557185)	15 and 9	999	18.5	0.001
HMA Davis Strait (MRGID,4250)	HMA Vesteris Seamount (MRGID,5046)	15 and 46	999	39.6	0.001
HMA Davis Strait (MRGID,4250)	HMA Tromsøflaket (MRGID,5034) B	15 and 12	999	23.3	0.001
HMA Davis Strait (MRGID,4250)	HMA Schulz Bank (MRGID,5039)	15 and 76	999	31.3	0.001
HMA Davis Strait (MRGID,4250)	HMA Tromsøflaket (MRGID,5034) C	15 and 8	999	14.7	0.001
HMA Davis Strait (MRGID,4250)	HMA Kermadec Ridge (MRGID,7213)	15 and 16	999	20.8	0.001
HMA Davis Strait (MRGID,4250)	HMA Finnmark (MRGID,8962) Stjernsund	15 and 17	999	21.4	0.001
HMA Davis Strait (MRGID,4250)	HMA Gakkel Ridge (GAZ,00002436) Northern Seamount	15 and 5	999	15.6	0.001
HMA Davis Strait (MRGID,4250)	HMA Gakkel Ridge (GAZ,00002436) Central Seamount	15 and 1	999	4.1	0.063
HMA Finnmark (MRGID,8962) Stjernsund	HMA Tromsøflaket (MRGID,5034) A	17 and 17	999	3.5	0.002
HMA Finnmark (MRGID,8962) Stjernsund	HMA Raoul Island (MRGID,32903) Denham Bay (MRGID,58148)	17 and 2	999	6.4	0.008
HMA Finnmark (MRGID,8962) Stjernsund	HMA Tromsøflaket (MRGID,5034) C	17 and 8	999	1.5	0.129
HMA Finnmark (MRGID,8962) Stjernsund	HMA Tromsøflaket (MRGID,5034) B	17 and 12	999	3	0.012
HMA Finnmark (MRGID,8962) Stjernsund	HMA Hordaland (MRGID,18643) Korsfjorden	17 and 10	999	2	0.05
HMA Finnmark (MRGID,8962) Stjernsund	HMA Kermadec Ridge (MRGID,7213)	17 and 16	999	12.3	0.001
HMA Finnmark (MRGID,8962) Stjernsund	HMA Gakkel Ridge (GAZ,00002436) Northern Seamount	17 and 5	999	7	0.001
HMA Finnmark (MRGID,8962) Stjernsund	HMA Gakkel Ridge (GAZ,00002436) Central Seamount	17 and 1	999	2.3	0.06
HMA Finnmark (MRGID,8962) Stjernsund	HMA Vesteris Seamount (MRGID,5046)	17 and 46	999	14	0.001
HMA Finnmark (MRGID,8962) Stjernsund	HMA Schulz Bank (MRGID,5039)	17 and 76	999	18.4	0.001
HMA Finnmark (MRGID,8962) Stjernsund	HMA off Troms (MRGID,23319) Malangsgrunnen	17 and 4	999	1.3	0.237
HMA Finnmark (MRGID,8962) Stjernsund	HMA Gakkel Ridge (GAZ,00002436) Saddle between Seamounts	17 and 2	999	5.2	0.008
HMA Finnmark (MRGID,8962) Stjernsund	HMA Sularevet (WDPAID,555557185)	17 and 9	999	2	0.052
HMA Finnmark (MRGID,8962) Stjernsund	HMA Gakkel Ridge (GAZ,00002436) Karasik Seamount	17 and 17	999	15.1	0.001
HMA Finnmark (MRGID,8962) Stjernsund	HMA off Hawke´s Bay (MRGID,32521) seamount986	17 and 2	999	3.4	0.034
HMA Gakkel Ridge (GAZ,00002436) Central Seamount	HMA Gakkel Ridge (GAZ,00002436) Karasik Seamount	1 and 17	999	0.6	0.429
HMA Gakkel Ridge (GAZ,00002436) Central Seamount	HMA Gakkel Ridge (GAZ,00002436) Saddle between Seamounts	1 and 2	999	1.4	0.3
HMA Gakkel Ridge (GAZ,00002436) Central Seamount	HMA Vesteris Seamount (MRGID,5046)	1 and 46	999	0.9	0.476
HMA Gakkel Ridge (GAZ,00002436) Central Seamount	HMA off Troms (MRGID,23319) Malangsgrunnen	1 and 4	999	7.5	0.191
HMA Gakkel Ridge (GAZ,00002436) Central Seamount	HMA Kermadec Ridge (MRGID,7213)	1 and 16	999	2.3	0.125
HMA Gakkel Ridge (GAZ,00002436) Central Seamount	HMA Raoul Island (MRGID,32903) Denham Bay (MRGID,58148)	1 and 2	999	1.7	0.325
HMA Gakkel Ridge (GAZ,00002436) Central Seamount	HMA Hordaland (MRGID,18643) Korsfjorden	1 and 10	999	5.4	0.089
HMA Gakkel Ridge (GAZ,00002436) Central Seamount	HMA Sularevet (WDPAID,555557185)	1 and 9	999	2.5	0.108
HMA Gakkel Ridge (GAZ,00002436) Central Seamount	HMA off Hawke´s Bay (MRGID,32521) seamount986	1 and 2	999	1.9	0.353
HMA Gakkel Ridge (GAZ,00002436) Central Seamount	HMA Gakkel Ridge (GAZ,00002436) Northern Seamount	1 and 5	999	0.5	1
HMA Gakkel Ridge (GAZ,00002436) Central Seamount	HMA Tromsøflaket (MRGID,5034) C	1 and 8	999	4.3	0.111
HMA Gakkel Ridge (GAZ,00002436) Central Seamount	HMA Tromsøflaket (MRGID,5034) B	1 and 12	999	2.5	0.077
HMA Gakkel Ridge (GAZ,00002436) Central Seamount	HMA Schulz Bank (MRGID,5039)	1 and 76	999	1.8	0.098
HMA Gakkel Ridge (GAZ,00002436) Central Seamount	HMA Tromsøflaket (MRGID,5034) A	1 and 17	999	5.1	0.054
HMA Gakkel Ridge (GAZ,00002436) Karasik Seamount	HMA off Hawke´s Bay (MRGID,32521) seamount986	17 and 2	999	6.3	0.014
HMA Gakkel Ridge (GAZ,00002436) Karasik Seamount	HMA Sularevet (WDPAID,555557185)	17 and 9	999	11	0.001
HMA Gakkel Ridge (GAZ,00002436) Karasik Seamount	HMA Tromsøflaket (MRGID,5034) A	17 and 17	999	20.3	0.001
HMA Gakkel Ridge (GAZ,00002436) Karasik Seamount	HMA Schulz Bank (MRGID,5039)	17 and 76	999	14.2	0.001
HMA Gakkel Ridge (GAZ,00002436) Karasik Seamount	HMA Gakkel Ridge (GAZ,00002436) Saddle between Seamounts	17 and 2	999	1.2	0.224
HMA Gakkel Ridge (GAZ,00002436) Karasik Seamount	HMA Raoul Island (MRGID,32903) Denham Bay (MRGID,58148)	17 and 2	999	13.3	0.005
HMA Gakkel Ridge (GAZ,00002436) Karasik Seamount	HMA Tromsøflaket (MRGID,5034) B	17 and 12	999	10	0.001
HMA Gakkel Ridge (GAZ,00002436) Karasik Seamount	HMA Hordaland (MRGID,18643) Korsfjorden	17 and 10	999	15.8	0.001
HMA Gakkel Ridge (GAZ,00002436) Karasik Seamount	HMA Kermadec Ridge (MRGID,7213)	17 and 16	999	14.5	0.001
HMA Gakkel Ridge (GAZ,00002436) Karasik Seamount	HMA Vesteris Seamount (MRGID,5046)	17 and 46	999	7.3	0.001
HMA Gakkel Ridge (GAZ,00002436) Karasik Seamount	HMA Gakkel Ridge (GAZ,00002436) Northern Seamount	17 and 5	999	1.2	0.253
HMA Gakkel Ridge (GAZ,00002436) Karasik Seamount	HMA off Troms (MRGID,23319) Malangsgrunnen	17 and 4	999	7.8	0.001
HMA Gakkel Ridge (GAZ,00002436) Karasik Seamount	HMA Tromsøflaket (MRGID,5034) C	17 and 8	999	11	0.001
HMA Gakkel Ridge (GAZ,00002436) Northern Seamount	HMA Tromsøflaket (MRGID,5034) B	5 and 12	999	7	0.001
HMA Gakkel Ridge (GAZ,00002436) Northern Seamount	HMA Raoul Island (MRGID,32903) Denham Bay (MRGID,58148)	5 and 2	999	10.2	0.05
HMA Gakkel Ridge (GAZ,00002436) Northern Seamount	HMA off Hawke´s Bay (MRGID,32521) seamount986	5 and 2	999	7.5	0.058
HMA Gakkel Ridge (GAZ,00002436) Northern Seamount	HMA off Troms (MRGID,23319) Malangsgrunnen	5 and 4	999	12	0.008
HMA Gakkel Ridge (GAZ,00002436) Northern Seamount	HMA Tromsøflaket (MRGID,5034) A	5 and 17	999	14.6	0.001
HMA Gakkel Ridge (GAZ,00002436) Northern Seamount	HMA Schulz Bank (MRGID,5039)	5 and 76	999	6	0.003
HMA Gakkel Ridge (GAZ,00002436) Northern Seamount	HMA Sularevet (WDPAID,555557185)	5 and 9	999	7.1	0.001
HMA Gakkel Ridge (GAZ,00002436) Northern Seamount	HMA Kermadec Ridge (MRGID,7213)	5 and 16	999	8	0.001
HMA Gakkel Ridge (GAZ,00002436) Northern Seamount	HMA Hordaland (MRGID,18643) Korsfjorden	5 and 10	999	13.8	0.002
HMA Gakkel Ridge (GAZ,00002436) Northern Seamount	HMA Tromsøflaket (MRGID,5034) C	5 and 8	999	10.6	0.001
HMA Gakkel Ridge (GAZ,00002436) Northern Seamount	HMA Gakkel Ridge (GAZ,00002436) Saddle between Seamounts	5 and 2	999	1.9	0.092
HMA Gakkel Ridge (GAZ,00002436) Northern Seamount	HMA Vesteris Seamount (MRGID,5046)	5 and 46	999	2.4	0.024
HMA Gakkel Ridge (GAZ,00002436) Saddle between Seamounts	HMA Hordaland (MRGID,18643) Korsfjorden	2 and 10	999	12.7	0.015
HMA Gakkel Ridge (GAZ,00002436) Saddle between Seamounts	HMA Vesteris Seamount (MRGID,5046)	2 and 46	999	2.8	0.031
HMA Gakkel Ridge (GAZ,00002436) Saddle between Seamounts	HMA Tromsøflaket (MRGID,5034) B	2 and 12	999	5.7	0.01
HMA Gakkel Ridge (GAZ,00002436) Saddle between Seamounts	HMA Raoul Island (MRGID,32903) Denham Bay (MRGID,58148)	2 and 2	999	4.9	0.328
HMA Gakkel Ridge (GAZ,00002436) Saddle between Seamounts	HMA off Hawke´s Bay (MRGID,32521) seamount986	2 and 2	999	5.3	0.312
HMA Gakkel Ridge (GAZ,00002436) Saddle between Seamounts	HMA Tromsøflaket (MRGID,5034) A	2 and 17	999	11.9	0.009
HMA Gakkel Ridge (GAZ,00002436) Saddle between Seamounts	HMA Tromsøflaket (MRGID,5034) C	2 and 8	999	9.7	0.028
HMA Gakkel Ridge (GAZ,00002436) Saddle between Seamounts	HMA Kermadec Ridge (MRGID,7213)	2 and 16	999	5.1	0.009
HMA Gakkel Ridge (GAZ,00002436) Saddle between Seamounts	HMA off Troms (MRGID,23319) Malangsgrunnen	2 and 4	999	14.6	0.064
HMA Gakkel Ridge (GAZ,00002436) Saddle between Seamounts	HMA Sularevet (WDPAID,555557185)	2 and 9	999	5.9	0.013
HMA Gakkel Ridge (GAZ,00002436) Saddle between Seamounts	HMA Schulz Bank (MRGID,5039)	2 and 76	999	4.6	0.004
HMA Hordaland (MRGID,18643) Korsfjorden	HMA Sularevet (WDPAID,555557185)	10 and 9	999	2.8	0.017
HMA Hordaland (MRGID,18643) Korsfjorden	HMA Kermadec Ridge (MRGID,7213)	10 and 16	999	9.6	0.001
HMA Hordaland (MRGID,18643) Korsfjorden	HMA Tromsøflaket (MRGID,5034) B	10 and 12	999	2.8	0.015
HMA Hordaland (MRGID,18643) Korsfjorden	HMA Schulz Bank (MRGID,5039)	10 and 76	999	12.3	0.001
HMA Hordaland (MRGID,18643) Korsfjorden	HMA Raoul Island (MRGID,32903) Denham Bay (MRGID,58148)	10 and 2	999	10.7	0.013
HMA Hordaland (MRGID,18643) Korsfjorden	HMA Tromsøflaket (MRGID,5034) C	10 and 8	999	1.9	0.045
HMA Hordaland (MRGID,18643) Korsfjorden	HMA Vesteris Seamount (MRGID,5046)	10 and 46	999	10.3	0.001
HMA Hordaland (MRGID,18643) Korsfjorden	HMA Tromsøflaket (MRGID,5034) A	10 and 17	999	2.5	0.014
HMA Hordaland (MRGID,18643) Korsfjorden	HMA off Hawke´s Bay (MRGID,32521) seamount986	10 and 2	999	5.6	0.018
HMA Hordaland (MRGID,18643) Korsfjorden	HMA off Troms (MRGID,23319) Malangsgrunnen	10 and 4	999	1.4	0.19
HMA Kermadec Ridge (MRGID,7213)	HMA Sularevet (WDPAID,555557185)	16 and 9	999	9.5	0.001
HMA Kermadec Ridge (MRGID,7213)	HMA Tromsøflaket (MRGID,5034) C	16 and 8	999	6.6	0.001
HMA Kermadec Ridge (MRGID,7213)	HMA Tromsøflaket (MRGID,5034) A	16 and 17	999	11.1	0.001
HMA Kermadec Ridge (MRGID,7213)	HMA Raoul Island (MRGID,32903) Denham Bay (MRGID,58148)	16 and 2	999	8.1	0.008
HMA Kermadec Ridge (MRGID,7213)	HMA Schulz Bank (MRGID,5039)	16 and 76	999	19.7	0.001
HMA Kermadec Ridge (MRGID,7213)	HMA off Troms (MRGID,23319) Malangsgrunnen	16 and 4	999	4.5	0.001
HMA Kermadec Ridge (MRGID,7213)	HMA Tromsøflaket (MRGID,5034) B	16 and 12	999	9.9	0.001
HMA Kermadec Ridge (MRGID,7213)	HMA Vesteris Seamount (MRGID,5046)	16 and 46	999	20.4	0.001
HMA Kermadec Ridge (MRGID,7213)	HMA off Hawke´s Bay (MRGID,32521) seamount986	16 and 2	999	1.3	0.212
HMA off Hawke´s Bay (MRGID,32521) seamount986	HMA off Troms (MRGID,23319) Malangsgrunnen	2 and 4	999	3.8	0.065
HMA Raoul Island (MRGID,32903) Denham Bay (MRGID,58148)	HMA Vesteris Seamount (MRGID,5046)	2 and 46	999	13.1	0.004
HMA Raoul Island (MRGID,32903) Denham Bay (MRGID,58148)	HMA Schulz Bank (MRGID,5039)	2 and 76	999	12.5	0.001
HMA Raoul Island (MRGID,32903) Denham Bay (MRGID,58148)	HMA Sularevet (WDPAID,555557185)	2 and 9	999	7.5	0.019
HMA Raoul Island (MRGID,32903) Denham Bay (MRGID,58148)	HMA off Hawke´s Bay (MRGID,32521) seamount986	2 and 2	999	2	0.343
HMA Raoul Island (MRGID,32903) Denham Bay (MRGID,58148)	HMA Tromsøflaket (MRGID,5034) B	2 and 12	999	10.4	0.012
HMA Raoul Island (MRGID,32903) Denham Bay (MRGID,58148)	HMA off Troms (MRGID,23319) Malangsgrunnen	2 and 4	999	5.4	0.073
HMA Raoul Island (MRGID,32903) Denham Bay (MRGID,58148)	HMA Tromsøflaket (MRGID,5034) A	2 and 17	999	13.5	0.004
HMA Raoul Island (MRGID,32903) Denham Bay (MRGID,58148)	HMA Tromsøflaket (MRGID,5034) C	2 and 8	999	9	0.021
HMA Schulz Bank (MRGID,5039)	HMA Tromsøflaket (MRGID,5034) C	76 and 8	999	8.1	0.001
HMA Schulz Bank (MRGID,5039)	HMA Sularevet (WDPAID,555557185)	76 and 9	999	12.1	0.001
HMA Schulz Bank (MRGID,5039)	HMA off Hawke´s Bay (MRGID,32521) seamount986	76 and 2	999	5.3	0.001
HMA Schulz Bank (MRGID,5039)	HMA Tromsøflaket (MRGID,5034) A	76 and 17	999	15.8	0.001
HMA Schulz Bank (MRGID,5039)	HMA Tromsøflaket (MRGID,5034) B	76 and 12	999	13.5	0.001
HMA Schulz Bank (MRGID,5039)	HMA off Troms (MRGID,23319) Malangsgrunnen	76 and 4	999	4.6	0.001
HMA Schulz Bank (MRGID,5039)	HMA Vesteris Seamount (MRGID,5046)	76 and 46	999	11.5	0.001
HMA Sularevet (WDPAID,555557185)	HMA Vesteris Seamount (MRGID,5046)	9 and 46	999	8.7	0.001
HMA Sularevet (WDPAID,555557185)	HMA Tromsøflaket (MRGID,5034) C	9 and 8	999	2.6	0.025
HMA Sularevet (WDPAID,555557185)	HMA Tromsøflaket (MRGID,5034) A	9 and 17	999	4.7	0.001
HMA Sularevet (WDPAID,555557185)	HMA off Troms (MRGID,23319) Malangsgrunnen	9 and 4	999	2.1	0.074
HMA Sularevet (WDPAID,555557185)	HMA off Hawke´s Bay (MRGID,32521) seamount986	9 and 2	999	3.9	0.022
HMA Sularevet (WDPAID,555557185)	HMA Tromsøflaket (MRGID,5034) B	9 and 12	999	2.8	0.006
HMA Tromsøflaket (MRGID,5034) A	HMA off Hawke´s Bay (MRGID,32521) seamount986	17 and 2	999	5.3	0.009
HMA Tromsøflaket (MRGID,5034) A	HMA Vesteris Seamount (MRGID,5046)	17 and 46	999	14.2	0.001
HMA Tromsøflaket (MRGID,5034) A	HMA Tromsøflaket (MRGID,5034) C	17 and 8	999	1	0.447
HMA Tromsøflaket (MRGID,5034) A	HMA Tromsøflaket (MRGID,5034) B	17 and 12	999	3.4	0.001
HMA Tromsøflaket (MRGID,5034) A	HMA off Troms (MRGID,23319) Malangsgrunnen	17 and 4	999	2	0.035
HMA Tromsøflaket (MRGID,5034) B	HMA Vesteris Seamount (MRGID,5046)	12 and 46	999	8.9	0.001
HMA Tromsøflaket (MRGID,5034) B	HMA Tromsøflaket (MRGID,5034) C	12 and 8	999	1.8	0.082
HMA Tromsøflaket (MRGID,5034) B	HMA off Hawke´s Bay (MRGID,32521) seamount986	12 and 2	999	4.9	0.011
HMA Tromsøflaket (MRGID,5034) B	HMA off Troms (MRGID,23319) Malangsgrunnen	12 and 4	999	1.9	0.072
HMA Tromsøflaket (MRGID,5034) C	HMA Vesteris Seamount (MRGID,5046)	8 and 46	999	7.1	0.001
HMA Tromsøflaket (MRGID,5034) C	HMA off Troms (MRGID,23319) Malangsgrunnen	8 and 4	999	1.7	0.06
HMA Tromsøflaket (MRGID,5034) C	HMA off Hawke´s Bay (MRGID,32521) seamount986	8 and 2	999	4.4	0.022
HMA Vesteris Seamount (MRGID,5046)	HMA off Hawke´s Bay (MRGID,32521) seamount986	46 and 2	999	5.8	0.001
HMA Vesteris Seamount (MRGID,5046)	HMA off Troms (MRGID,23319) Malangsgrunnen	46 and 4	999	5	0.007
LMA demo Bømlo-Sotra archipelago (MRGID,5285)	LMA demo Cantabrian (MRGID,3758) Sea Avilés Canyon (MRGID,36126)	11 and 42	999	6.2	0.001
LMA demo Bømlo-Sotra archipelago (MRGID,5285)	LMA demo Cantabrian (MRGID,3758) Sea Le Danois Bank (MRGID,4719)	11 and 33	999	15.3	0.001
LMA demo Bømlo-Sotra archipelago (MRGID,5285)	LMA demo Otago (MRGID,26502) Slope	11 and 25	999	3.5	0.004
LMA demo Bømlo-Sotra archipelago (MRGID,5285)	LMA demo Christchurch (MRGID,32447) Canyon/Slope	11 and 10	999	3	0.001
LMA demo Bømlo-Sotra archipelago (MRGID,5285)	LMA demo Hatton-Rockall Basin (MRGID,4208)	11 and 3	999	6.7	0.002
LMA demo Bømlo-Sotra archipelago (MRGID,5285)	LMA demo Tromsøflaket (MRGID,5034) C	11 and 10	999	4.3	0.001
LMA demo Bømlo-Sotra archipelago (MRGID,5285)	LMA demo off Vesterålen (MRGID,18663) Bleiksdjupet	11 and 11	999	4.5	0.001
LMA demo Bømlo-Sotra archipelago (MRGID,5285)	LMA demo off Hawke´s Bay (MRGID,32521) seamount986	11 and 6	999	6.4	0.001
LMA demo Bømlo-Sotra archipelago (MRGID,5285)	LMA demo Davis Strait (MRGID,4250)	11 and 3	999	6.6	0.002
LMA demo Bømlo-Sotra archipelago (MRGID,5285)	LMA demo Kerry Head (MRGID,28479) Reefs	11 and 2	999	2.4	0.06
LMA demo Bømlo-Sotra archipelago (MRGID,5285)	LMA demo Finnmark (MRGID,8962) Stjernsund	11 and 28	999	3	0.012
LMA demo Bømlo-Sotra archipelago (MRGID,5285)	LMA demo Tromsøflaket (MRGID,5034) B	11 and 10	999	4.7	0.001
LMA demo Bømlo-Sotra archipelago (MRGID,5285)	LMA demo Rockall Bank (MRGID,4207)	11 and 4	999	3.7	0.005
LMA demo Bømlo-Sotra archipelago (MRGID,5285)	LMA demo Kermadec Ridge (MRGID,7213)	11 and 5	999	4.6	0.001
LMA demo Bømlo-Sotra archipelago (MRGID,5285)	LMA demo Schulz Bank (MRGID,5039)	11 and 26	999	7.4	0.001
LMA demo Bømlo-Sotra archipelago (MRGID,5285)	LMA demo Tromsøflaket (MRGID,5034) A	11 and 6	999	4.8	0.001
LMA demo Bømlo-Sotra archipelago (MRGID,5285)	LMA demo Vesteris Seamount (MRGID,5046)	11 and 26	999	7.8	0.001
LMA demo Bømlo-Sotra archipelago (MRGID,5285)	LMA demo Hordaland (MRGID,18643) Korsfjorden (Skorpeodden)	11 and 3	999	5.8	0.006
LMA demo Bømlo-Sotra archipelago (MRGID,5285)	LMA demo Weddell Sea (MRGID,4330) Prince Gustav Channel (MRGID,9417)	11 and 9	999	8.5	0.001
LMA demo Bømlo-Sotra archipelago (MRGID,5285)	LMA demo Sognefjorden (MRGID,3376)	11 and 6	999	9.2	0.001
LMA demo Bømlo-Sotra archipelago (MRGID,5285)	LMA demo Kiwi Seamount (MRGID,7051)	11 and 3	999	2.9	0.013
LMA demo Bømlo-Sotra archipelago (MRGID,5285)	LMA demo Hordaland (MRGID,18643) Bømlafjorden	11 and 4	999	7.8	0.002
LMA demo Bømlo-Sotra archipelago (MRGID,5285)	LMA demo Hordaland (MRGID,18643) Langenuen	11 and 11	999	8.8	0.001
LMA demo Bømlo-Sotra archipelago (MRGID,5285)	LMA demo Sularevet (WDPAID,555557185)	11 and 8	999	2.4	0.025
LMA demo Cantabrian (MRGID,3758) Sea Avilés Canyon (MRGID,36126)	LMA demo off Vesterålen (MRGID,18663) Bleiksdjupet	42 and 11	999	2.8	0.02
LMA demo Cantabrian (MRGID,3758) Sea Avilés Canyon (MRGID,36126)	LMA demo Hatton-Rockall Basin (MRGID,4208)	42 and 3	999	3.7	0.005
LMA demo Cantabrian (MRGID,3758) Sea Avilés Canyon (MRGID,36126)	LMA demo Davis Strait (MRGID,4250)	42 and 3	999	5.1	0.001
LMA demo Cantabrian (MRGID,3758) Sea Avilés Canyon (MRGID,36126)	LMA demo Cantabrian (MRGID,3758) Sea Le Danois Bank (MRGID,4719)	42 and 33	999	12.4	0.001
LMA demo Cantabrian (MRGID,3758) Sea Avilés Canyon (MRGID,36126)	LMA demo Hordaland (MRGID,18643) Langenuen	42 and 11	999	8.7	0.001
LMA demo Cantabrian (MRGID,3758) Sea Avilés Canyon (MRGID,36126)	LMA demo Finnmark (MRGID,8962) Stjernsund	42 and 28	999	11	0.001
LMA demo Cantabrian (MRGID,3758) Sea Avilés Canyon (MRGID,36126)	LMA demo Schulz Bank (MRGID,5039)	42 and 26	999	8	0.001
LMA demo Cantabrian (MRGID,3758) Sea Avilés Canyon (MRGID,36126)	LMA demo off Hawke´s Bay (MRGID,32521) seamount986	42 and 6	999	5.5	0.001
LMA demo Cantabrian (MRGID,3758) Sea Avilés Canyon (MRGID,36126)	LMA demo Rockall Bank (MRGID,4207)	42 and 4	999	4	0.003
LMA demo Cantabrian (MRGID,3758) Sea Avilés Canyon (MRGID,36126)	LMA demo Weddell Sea (MRGID,4330) Prince Gustav Channel (MRGID,9417)	42 and 9	999	6.9	0.001
LMA demo Cantabrian (MRGID,3758) Sea Avilés Canyon (MRGID,36126)	LMA demo Kiwi Seamount (MRGID,7051)	42 and 3	999	2.5	0.009
LMA demo Cantabrian (MRGID,3758) Sea Avilés Canyon (MRGID,36126)	LMA demo Hordaland (MRGID,18643) Bømlafjorden	42 and 4	999	4.9	0.003
LMA demo Cantabrian (MRGID,3758) Sea Avilés Canyon (MRGID,36126)	LMA demo Kermadec Ridge (MRGID,7213)	42 and 5	999	4.2	0.004
LMA demo Cantabrian (MRGID,3758) Sea Avilés Canyon (MRGID,36126)	LMA demo Sularevet (WDPAID,555557185)	42 and 8	999	4	0.003
LMA demo Cantabrian (MRGID,3758) Sea Avilés Canyon (MRGID,36126)	LMA demo Kerry Head (MRGID,28479) Reefs	42 and 2	999	1.7	0.11
LMA demo Cantabrian (MRGID,3758) Sea Avilés Canyon (MRGID,36126)	LMA demo Christchurch (MRGID,32447) Canyon/Slope	42 and 10	999	5.1	0.002
LMA demo Cantabrian (MRGID,3758) Sea Avilés Canyon (MRGID,36126)	LMA demo Otago (MRGID,26502) Slope	42 and 25	999	6.9	0.001
LMA demo Cantabrian (MRGID,3758) Sea Avilés Canyon (MRGID,36126)	LMA demo Tromsøflaket (MRGID,5034) B	42 and 10	999	7.3	0.001
LMA demo Cantabrian (MRGID,3758) Sea Avilés Canyon (MRGID,36126)	LMA demo Sognefjorden (MRGID,3376)	42 and 6	999	6.6	0.001
LMA demo Cantabrian (MRGID,3758) Sea Avilés Canyon (MRGID,36126)	LMA demo Hordaland (MRGID,18643) Korsfjorden (Skorpeodden)	42 and 3	999	3.9	0.005
LMA demo Cantabrian (MRGID,3758) Sea Avilés Canyon (MRGID,36126)	LMA demo Tromsøflaket (MRGID,5034) C	42 and 10	999	5.1	0.001
LMA demo Cantabrian (MRGID,3758) Sea Avilés Canyon (MRGID,36126)	LMA demo Vesteris Seamount (MRGID,5046)	42 and 26	999	8.2	0.001
LMA demo Cantabrian (MRGID,3758) Sea Avilés Canyon (MRGID,36126)	LMA demo Tromsøflaket (MRGID,5034) A	42 and 6	999	2.9	0.021
LMA demo Cantabrian (MRGID,3758) Sea Le Danois Bank (MRGID,4719)	LMA demo Davis Strait (MRGID,4250)	33 and 3	999	16.4	0.001
LMA demo Cantabrian (MRGID,3758) Sea Le Danois Bank (MRGID,4719)	LMA demo Tromsøflaket (MRGID,5034) B	33 and 10	999	17.4	0.001
LMA demo Cantabrian (MRGID,3758) Sea Le Danois Bank (MRGID,4719)	LMA demo Hatton-Rockall Basin (MRGID,4208)	33 and 3	999	2.3	0.077
LMA demo Cantabrian (MRGID,3758) Sea Le Danois Bank (MRGID,4719)	LMA demo Christchurch (MRGID,32447) Canyon/Slope	33 and 10	999	13.8	0.001
LMA demo Cantabrian (MRGID,3758) Sea Le Danois Bank (MRGID,4719)	LMA demo Rockall Bank (MRGID,4207)	33 and 4	999	12.6	0.001
LMA demo Cantabrian (MRGID,3758) Sea Le Danois Bank (MRGID,4719)	LMA demo Hordaland (MRGID,18643) Korsfjorden (Skorpeodden)	33 and 3	999	4	0.015
LMA demo Cantabrian (MRGID,3758) Sea Le Danois Bank (MRGID,4719)	LMA demo Hordaland (MRGID,18643) Bømlafjorden	33 and 4	999	4.6	0.02
LMA demo Cantabrian (MRGID,3758) Sea Le Danois Bank (MRGID,4719)	LMA demo off Hawke´s Bay (MRGID,32521) seamount986	33 and 6	999	17.3	0.001
LMA demo Cantabrian (MRGID,3758) Sea Le Danois Bank (MRGID,4719)	LMA demo Otago (MRGID,26502) Slope	33 and 25	999	13.2	0.001
LMA demo Cantabrian (MRGID,3758) Sea Le Danois Bank (MRGID,4719)	LMA demo Vesteris Seamount (MRGID,5046)	33 and 26	999	20.5	0.001
LMA demo Cantabrian (MRGID,3758) Sea Le Danois Bank (MRGID,4719)	LMA demo Kerry Head (MRGID,28479) Reefs	33 and 2	999	1.7	0.152
LMA demo Cantabrian (MRGID,3758) Sea Le Danois Bank (MRGID,4719)	LMA demo Schulz Bank (MRGID,5039)	33 and 26	999	17.7	0.001
LMA demo Cantabrian (MRGID,3758) Sea Le Danois Bank (MRGID,4719)	LMA demo Weddell Sea (MRGID,4330) Prince Gustav Channel (MRGID,9417)	33 and 9	999	26.3	0.001
LMA demo Cantabrian (MRGID,3758) Sea Le Danois Bank (MRGID,4719)	LMA demo Finnmark (MRGID,8962) Stjernsund	33 and 28	999	26.5	0.001
LMA demo Cantabrian (MRGID,3758) Sea Le Danois Bank (MRGID,4719)	LMA demo Kermadec Ridge (MRGID,7213)	33 and 5	999	13.3	0.001
LMA demo Cantabrian (MRGID,3758) Sea Le Danois Bank (MRGID,4719)	LMA demo Sularevet (WDPAID,555557185)	33 and 8	999	5.9	0.002
LMA demo Cantabrian (MRGID,3758) Sea Le Danois Bank (MRGID,4719)	LMA demo Hordaland (MRGID,18643) Langenuen	33 and 11	999	7.6	0.002
LMA demo Cantabrian (MRGID,3758) Sea Le Danois Bank (MRGID,4719)	LMA demo Kiwi Seamount (MRGID,7051)	33 and 3	999	8.1	0.003
LMA demo Cantabrian (MRGID,3758) Sea Le Danois Bank (MRGID,4719)	LMA demo Tromsøflaket (MRGID,5034) A	33 and 6	999	4.5	0.009
LMA demo Cantabrian (MRGID,3758) Sea Le Danois Bank (MRGID,4719)	LMA demo Sognefjorden (MRGID,3376)	33 and 6	999	14.7	0.001
LMA demo Cantabrian (MRGID,3758) Sea Le Danois Bank (MRGID,4719)	LMA demo off Vesterålen (MRGID,18663) Bleiksdjupet	33 and 11	999	7	0.001
LMA demo Cantabrian (MRGID,3758) Sea Le Danois Bank (MRGID,4719)	LMA demo Tromsøflaket (MRGID,5034) C	33 and 10	999	20.1	0.001
LMA demo Christchurch (MRGID,32447) Canyon/Slope	LMA demo Davis Strait (MRGID,4250)	10 and 3	999	3.2	0.01
LMA demo Christchurch (MRGID,32447) Canyon/Slope	LMA demo Vesteris Seamount (MRGID,5046)	10 and 26	999	6.7	0.001
LMA demo Christchurch (MRGID,32447) Canyon/Slope	LMA demo Tromsøflaket (MRGID,5034) C	10 and 10	999	2.7	0.006
LMA demo Christchurch (MRGID,32447) Canyon/Slope	LMA demo Schulz Bank (MRGID,5039)	10 and 26	999	4.6	0.001
LMA demo Christchurch (MRGID,32447) Canyon/Slope	LMA demo Hatton-Rockall Basin (MRGID,4208)	10 and 3	999	4.2	0.002
LMA demo Christchurch (MRGID,32447) Canyon/Slope	LMA demo Hordaland (MRGID,18643) Bømlafjorden	10 and 4	999	5.3	0.001
LMA demo Christchurch (MRGID,32447) Canyon/Slope	LMA demo off Hawke´s Bay (MRGID,32521) seamount986	10 and 6	999	2.4	0.034
LMA demo Christchurch (MRGID,32447) Canyon/Slope	LMA demo Sularevet (WDPAID,555557185)	10 and 8	999	2.9	0.004
LMA demo Christchurch (MRGID,32447) Canyon/Slope	LMA demo Hordaland (MRGID,18643) Langenuen	10 and 11	999	7.8	0.001
LMA demo Christchurch (MRGID,32447) Canyon/Slope	LMA demo Tromsøflaket (MRGID,5034) B	10 and 10	999	6.2	0.001
LMA demo Christchurch (MRGID,32447) Canyon/Slope	LMA demo Hordaland (MRGID,18643) Korsfjorden (Skorpeodden)	10 and 3	999	4	0.005
LMA demo Christchurch (MRGID,32447) Canyon/Slope	LMA demo Finnmark (MRGID,8962) Stjernsund	10 and 28	999	3.6	0.004
LMA demo Christchurch (MRGID,32447) Canyon/Slope	LMA demo Sognefjorden (MRGID,3376)	10 and 6	999	6.9	0.001
LMA demo Christchurch (MRGID,32447) Canyon/Slope	LMA demo Rockall Bank (MRGID,4207)	10 and 4	999	1.7	0.061
LMA demo Christchurch (MRGID,32447) Canyon/Slope	LMA demo Otago (MRGID,26502) Slope	10 and 25	999	1.5	0.119
LMA demo Christchurch (MRGID,32447) Canyon/Slope	LMA demo Kiwi Seamount (MRGID,7051)	10 and 3	999	1	0.455
LMA demo Christchurch (MRGID,32447) Canyon/Slope	LMA demo Kerry Head (MRGID,28479) Reefs	10 and 2	999	1.8	0.114
LMA demo Christchurch (MRGID,32447) Canyon/Slope	LMA demo Kermadec Ridge (MRGID,7213)	10 and 5	999	1.7	0.054
LMA demo Christchurch (MRGID,32447) Canyon/Slope	LMA demo Weddell Sea (MRGID,4330) Prince Gustav Channel (MRGID,9417)	10 and 9	999	5.6	0.001
LMA demo Christchurch (MRGID,32447) Canyon/Slope	LMA demo Tromsøflaket (MRGID,5034) A	10 and 6	999	3.1	0.005
LMA demo Christchurch (MRGID,32447) Canyon/Slope	LMA demo off Vesterålen (MRGID,18663) Bleiksdjupet	10 and 11	999	3.4	0.002
LMA demo Davis Strait (MRGID,4250)	LMA demo Hatton-Rockall Basin (MRGID,4208)	3 and 3	999	35.8	0.108
LMA demo Davis Strait (MRGID,4250)	LMA demo off Vesterålen (MRGID,18663) Bleiksdjupet	3 and 11	999	5.3	0.002
LMA demo Davis Strait (MRGID,4250)	LMA demo Kermadec Ridge (MRGID,7213)	3 and 5	999	9.3	0.017
LMA demo Davis Strait (MRGID,4250)	LMA demo Otago (MRGID,26502) Slope	3 and 25	999	4.6	0.002
LMA demo Davis Strait (MRGID,4250)	LMA demo Schulz Bank (MRGID,5039)	3 and 26	999	6.8	0.001
LMA demo Davis Strait (MRGID,4250)	LMA demo Tromsøflaket (MRGID,5034) A	3 and 6	999	12.7	0.009
LMA demo Davis Strait (MRGID,4250)	LMA demo Kerry Head (MRGID,28479) Reefs	3 and 2	999	14.7	0.087
LMA demo Davis Strait (MRGID,4250)	LMA demo Finnmark (MRGID,8962) Stjernsund	3 and 28	999	6.6	0.001
LMA demo Davis Strait (MRGID,4250)	LMA demo Kiwi Seamount (MRGID,7051)	3 and 3	999	5.3	0.092
LMA demo Davis Strait (MRGID,4250)	LMA demo Weddell Sea (MRGID,4330) Prince Gustav Channel (MRGID,9417)	3 and 9	999	14.2	0.005
LMA demo Davis Strait (MRGID,4250)	LMA demo off Hawke´s Bay (MRGID,32521) seamount986	3 and 6	999	1.7	0.121
LMA demo Davis Strait (MRGID,4250)	LMA demo Hordaland (MRGID,18643) Langenuen	3 and 11	999	15.7	0.005
LMA demo Davis Strait (MRGID,4250)	LMA demo Hordaland (MRGID,18643) Bømlafjorden	3 and 4	999	59.7	0.016
LMA demo Davis Strait (MRGID,4250)	LMA demo Sognefjorden (MRGID,3376)	3 and 6	999	24.3	0.008
LMA demo Davis Strait (MRGID,4250)	LMA demo Tromsøflaket (MRGID,5034) B	3 and 10	999	14	0.002
LMA demo Davis Strait (MRGID,4250)	LMA demo Tromsøflaket (MRGID,5034) C	3 and 10	999	4.3	0.02
LMA demo Davis Strait (MRGID,4250)	LMA demo Vesteris Seamount (MRGID,5046)	3 and 26	999	6.8	0.002
LMA demo Davis Strait (MRGID,4250)	LMA demo Sularevet (WDPAID,555557185)	3 and 8	999	5.7	0.013
LMA demo Davis Strait (MRGID,4250)	LMA demo Hordaland (MRGID,18643) Korsfjorden (Skorpeodden)	3 and 3	999	41.3	0.091
LMA demo Davis Strait (MRGID,4250)	LMA demo Rockall Bank (MRGID,4207)	3 and 4	999	6.4	0.02
LMA demo Finnmark (MRGID,8962) Stjernsund	LMA demo Tromsøflaket (MRGID,5034) A	28 and 6	999	4.2	0.004
LMA demo Finnmark (MRGID,8962) Stjernsund	LMA demo Tromsøflaket (MRGID,5034) C	28 and 10	999	5	0.001
LMA demo Finnmark (MRGID,8962) Stjernsund	LMA demo Sularevet (WDPAID,555557185)	28 and 8	999	3.6	0.001
LMA demo Finnmark (MRGID,8962) Stjernsund	LMA demo Hordaland (MRGID,18643) Langenuen	28 and 11	999	10.6	0.001
LMA demo Finnmark (MRGID,8962) Stjernsund	LMA demo Tromsøflaket (MRGID,5034) B	28 and 10	999	4.5	0.004
LMA demo Finnmark (MRGID,8962) Stjernsund	LMA demo Sognefjorden (MRGID,3376)	28 and 6	999	9.2	0.001
LMA demo Finnmark (MRGID,8962) Stjernsund	LMA demo off Vesterålen (MRGID,18663) Bleiksdjupet	28 and 11	999	4.7	0.003
LMA demo Finnmark (MRGID,8962) Stjernsund	LMA demo Kermadec Ridge (MRGID,7213)	28 and 5	999	4.9	0.001
LMA demo Finnmark (MRGID,8962) Stjernsund	LMA demo Rockall Bank (MRGID,4207)	28 and 4	999	3.9	0.003
LMA demo Finnmark (MRGID,8962) Stjernsund	LMA demo Hordaland (MRGID,18643) Korsfjorden (Skorpeodden)	28 and 3	999	5.7	0.002
LMA demo Finnmark (MRGID,8962) Stjernsund	LMA demo Schulz Bank (MRGID,5039)	28 and 26	999	9.8	0.001
LMA demo Finnmark (MRGID,8962) Stjernsund	LMA demo Kiwi Seamount (MRGID,7051)	28 and 3	999	3.1	0.011
LMA demo Finnmark (MRGID,8962) Stjernsund	LMA demo Hatton-Rockall Basin (MRGID,4208)	28 and 3	999	6.8	0.001
LMA demo Finnmark (MRGID,8962) Stjernsund	LMA demo Otago (MRGID,26502) Slope	28 and 25	999	5.9	0.001
LMA demo Finnmark (MRGID,8962) Stjernsund	LMA demo Vesteris Seamount (MRGID,5046)	28 and 26	999	10.2	0.001
LMA demo Finnmark (MRGID,8962) Stjernsund	LMA demo Hordaland (MRGID,18643) Bømlafjorden	28 and 4	999	7.3	0.001
LMA demo Finnmark (MRGID,8962) Stjernsund	LMA demo Kerry Head (MRGID,28479) Reefs	28 and 2	999	2.2	0.056
LMA demo Finnmark (MRGID,8962) Stjernsund	LMA demo Weddell Sea (MRGID,4330) Prince Gustav Channel (MRGID,9417)	28 and 9	999	7.3	0.001
LMA demo Finnmark (MRGID,8962) Stjernsund	LMA demo off Hawke´s Bay (MRGID,32521) seamount986	28 and 6	999	8	0.001
LMA demo Hatton-Rockall Basin (MRGID,4208)	LMA demo Kiwi Seamount (MRGID,7051)	3 and 3	999	8.2	0.103
LMA demo Hatton-Rockall Basin (MRGID,4208)	LMA demo Tromsøflaket (MRGID,5034) A	3 and 6	999	5.6	0.006
LMA demo Hatton-Rockall Basin (MRGID,4208)	LMA demo Rockall Bank (MRGID,4207)	3 and 4	999	8.2	0.056
LMA demo Hatton-Rockall Basin (MRGID,4208)	LMA demo off Vesterålen (MRGID,18663) Bleiksdjupet	3 and 11	999	3.3	0.026
LMA demo Hatton-Rockall Basin (MRGID,4208)	LMA demo Kerry Head (MRGID,28479) Reefs	3 and 2	999	3.6	0.1
LMA demo Hatton-Rockall Basin (MRGID,4208)	LMA demo Tromsøflaket (MRGID,5034) C	3 and 10	999	6.5	0.004
LMA demo Hatton-Rockall Basin (MRGID,4208)	LMA demo off Hawke´s Bay (MRGID,32521) seamount986	3 and 6	999	7	0.018
LMA demo Hatton-Rockall Basin (MRGID,4208)	LMA demo Kermadec Ridge (MRGID,7213)	3 and 5	999	13.4	0.021
LMA demo Hatton-Rockall Basin (MRGID,4208)	LMA demo Otago (MRGID,26502) Slope	3 and 25	999	3.5	0.01
LMA demo Hatton-Rockall Basin (MRGID,4208)	LMA demo Tromsøflaket (MRGID,5034) B	3 and 10	999	12.7	0.008
LMA demo Hatton-Rockall Basin (MRGID,4208)	LMA demo Vesteris Seamount (MRGID,5046)	3 and 26	999	5.9	0.003
LMA demo Hatton-Rockall Basin (MRGID,4208)	LMA demo Sularevet (WDPAID,555557185)	3 and 8	999	2.9	0.022
LMA demo Hatton-Rockall Basin (MRGID,4208)	LMA demo Schulz Bank (MRGID,5039)	3 and 26	999	5.1	0.003
LMA demo Hatton-Rockall Basin (MRGID,4208)	LMA demo Hordaland (MRGID,18643) Bømlafjorden	3 and 4	999	13.7	0.029
LMA demo Hatton-Rockall Basin (MRGID,4208)	LMA demo Weddell Sea (MRGID,4330) Prince Gustav Channel (MRGID,9417)	3 and 9	999	19.3	0.006
LMA demo Hatton-Rockall Basin (MRGID,4208)	LMA demo Hordaland (MRGID,18643) Langenuen	3 and 11	999	3.1	0.027
LMA demo Hatton-Rockall Basin (MRGID,4208)	LMA demo Hordaland (MRGID,18643) Korsfjorden (Skorpeodden)	3 and 3	999	11.8	0.098
LMA demo Hatton-Rockall Basin (MRGID,4208)	LMA demo Sognefjorden (MRGID,3376)	3 and 6	999	22.3	0.007
LMA demo Hordaland (MRGID,18643) Bømlafjorden	LMA demo Sularevet (WDPAID,555557185)	4 and 8	999	3	0.036
LMA demo Hordaland (MRGID,18643) Bømlafjorden	LMA demo Vesteris Seamount (MRGID,5046)	4 and 26	999	7.9	0.001
LMA demo Hordaland (MRGID,18643) Bømlafjorden	LMA demo Weddell Sea (MRGID,4330) Prince Gustav Channel (MRGID,9417)	4 and 9	999	26.6	0.002
LMA demo Hordaland (MRGID,18643) Bømlafjorden	LMA demo Hordaland (MRGID,18643) Langenuen	4 and 11	999	0.6	0.674
LMA demo Hordaland (MRGID,18643) Bømlafjorden	LMA demo Kerry Head (MRGID,28479) Reefs	4 and 2	999	4.3	0.06
LMA demo Hordaland (MRGID,18643) Bømlafjorden	LMA demo Rockall Bank (MRGID,4207)	4 and 4	999	10.9	0.027
LMA demo Hordaland (MRGID,18643) Bømlafjorden	LMA demo Sognefjorden (MRGID,3376)	4 and 6	999	25.9	0.007
LMA demo Hordaland (MRGID,18643) Bømlafjorden	LMA demo Tromsøflaket (MRGID,5034) C	4 and 10	999	8.3	0.001
LMA demo Hordaland (MRGID,18643) Bømlafjorden	LMA demo Kiwi Seamount (MRGID,7051)	4 and 3	999	10.9	0.029
LMA demo Hordaland (MRGID,18643) Bømlafjorden	LMA demo Hordaland (MRGID,18643) Korsfjorden (Skorpeodden)	4 and 3	999	2.3	0.049
LMA demo Hordaland (MRGID,18643) Bømlafjorden	LMA demo Otago (MRGID,26502) Slope	4 and 25	999	4.9	0.001
LMA demo Hordaland (MRGID,18643) Bømlafjorden	LMA demo Schulz Bank (MRGID,5039)	4 and 26	999	7.3	0.001
LMA demo Hordaland (MRGID,18643) Bømlafjorden	LMA demo off Vesterålen (MRGID,18663) Bleiksdjupet	4 and 11	999	4.2	0.007
LMA demo Hordaland (MRGID,18643) Bømlafjorden	LMA demo off Hawke´s Bay (MRGID,32521) seamount986	4 and 6	999	9.1	0.007
LMA demo Hordaland (MRGID,18643) Bømlafjorden	LMA demo Tromsøflaket (MRGID,5034) B	4 and 10	999	12	0.001
LMA demo Hordaland (MRGID,18643) Bømlafjorden	LMA demo Kermadec Ridge (MRGID,7213)	4 and 5	999	18.8	0.008
LMA demo Hordaland (MRGID,18643) Bømlafjorden	LMA demo Tromsøflaket (MRGID,5034) A	4 and 6	999	8	0.007
LMA demo Hordaland (MRGID,18643) Korsfjorden (Skorpeodden)	LMA demo Otago (MRGID,26502) Slope	3 and 25	999	3.8	0.002
LMA demo Hordaland (MRGID,18643) Korsfjorden (Skorpeodden)	LMA demo Tromsøflaket (MRGID,5034) B	3 and 10	999	8.7	0.007
LMA demo Hordaland (MRGID,18643) Korsfjorden (Skorpeodden)	LMA demo Tromsøflaket (MRGID,5034) A	3 and 6	999	6.3	0.013
LMA demo Hordaland (MRGID,18643) Korsfjorden (Skorpeodden)	LMA demo Rockall Bank (MRGID,4207)	3 and 4	999	7.9	0.051
LMA demo Hordaland (MRGID,18643) Korsfjorden (Skorpeodden)	LMA demo Kerry Head (MRGID,28479) Reefs	3 and 2	999	3.2	0.087
LMA demo Hordaland (MRGID,18643) Korsfjorden (Skorpeodden)	LMA demo Kiwi Seamount (MRGID,7051)	3 and 3	999	7.4	0.088
LMA demo Hordaland (MRGID,18643) Korsfjorden (Skorpeodden)	LMA demo Schulz Bank (MRGID,5039)	3 and 26	999	6	0.001
LMA demo Hordaland (MRGID,18643) Korsfjorden (Skorpeodden)	LMA demo Tromsøflaket (MRGID,5034) C	3 and 10	999	6.1	0.001
LMA demo Hordaland (MRGID,18643) Korsfjorden (Skorpeodden)	LMA demo off Hawke´s Bay (MRGID,32521) seamount986	3 and 6	999	6.7	0.01
LMA demo Hordaland (MRGID,18643) Korsfjorden (Skorpeodden)	LMA demo Sularevet (WDPAID,555557185)	3 and 8	999	2.3	0.077
LMA demo Hordaland (MRGID,18643) Korsfjorden (Skorpeodden)	LMA demo Hordaland (MRGID,18643) Langenuen	3 and 11	999	0.5	0.686
LMA demo Hordaland (MRGID,18643) Korsfjorden (Skorpeodden)	LMA demo off Vesterålen (MRGID,18663) Bleiksdjupet	3 and 11	999	3.3	0.023
LMA demo Hordaland (MRGID,18643) Korsfjorden (Skorpeodden)	LMA demo Sognefjorden (MRGID,3376)	3 and 6	999	19.1	0.013
LMA demo Hordaland (MRGID,18643) Korsfjorden (Skorpeodden)	LMA demo Vesteris Seamount (MRGID,5046)	3 and 26	999	6.4	0.002
LMA demo Hordaland (MRGID,18643) Korsfjorden (Skorpeodden)	LMA demo Kermadec Ridge (MRGID,7213)	3 and 5	999	13.7	0.018
LMA demo Hordaland (MRGID,18643) Korsfjorden (Skorpeodden)	LMA demo Weddell Sea (MRGID,4330) Prince Gustav Channel (MRGID,9417)	3 and 9	999	20.3	0.006
LMA demo Hordaland (MRGID,18643) Langenuen	LMA demo Otago (MRGID,26502) Slope	11 and 25	999	8	0.001
LMA demo Hordaland (MRGID,18643) Langenuen	LMA demo off Hawke´s Bay (MRGID,32521) seamount986	11 and 6	999	11.7	0.002
LMA demo Hordaland (MRGID,18643) Langenuen	LMA demo Kerry Head (MRGID,28479) Reefs	11 and 2	999	0.7	0.43
LMA demo Hordaland (MRGID,18643) Langenuen	LMA demo Weddell Sea (MRGID,4330) Prince Gustav Channel (MRGID,9417)	11 and 9	999	22.1	0.001
LMA demo Hordaland (MRGID,18643) Langenuen	LMA demo Kiwi Seamount (MRGID,7051)	11 and 3	999	7.8	0.01
LMA demo Hordaland (MRGID,18643) Langenuen	LMA demo Tromsøflaket (MRGID,5034) A	11 and 6	999	5.5	0.001
LMA demo Hordaland (MRGID,18643) Langenuen	LMA demo Tromsøflaket (MRGID,5034) B	11 and 10	999	9.3	0.001
LMA demo Hordaland (MRGID,18643) Langenuen	LMA demo Tromsøflaket (MRGID,5034) C	11 and 10	999	11.6	0.001
LMA demo Hordaland (MRGID,18643) Langenuen	LMA demo off Vesterålen (MRGID,18663) Bleiksdjupet	11 and 11	999	5.4	0.001
LMA demo Hordaland (MRGID,18643) Langenuen	LMA demo Sognefjorden (MRGID,3376)	11 and 6	999	11.5	0.001
LMA demo Hordaland (MRGID,18643) Langenuen	LMA demo Sularevet (WDPAID,555557185)	11 and 8	999	2.8	0.013
LMA demo Hordaland (MRGID,18643) Langenuen	LMA demo Rockall Bank (MRGID,4207)	11 and 4	999	9.2	0.002
LMA demo Hordaland (MRGID,18643) Langenuen	LMA demo Vesteris Seamount (MRGID,5046)	11 and 26	999	13.3	0.001
LMA demo Hordaland (MRGID,18643) Langenuen	LMA demo Schulz Bank (MRGID,5039)	11 and 26	999	12.7	0.001
LMA demo Hordaland (MRGID,18643) Langenuen	LMA demo Kermadec Ridge (MRGID,7213)	11 and 5	999	13.7	0.002
LMA demo Kermadec Ridge (MRGID,7213)	LMA demo Tromsøflaket (MRGID,5034) B	5 and 10	999	10.7	0.001
LMA demo Kermadec Ridge (MRGID,7213)	LMA demo Sularevet (WDPAID,555557185)	5 and 8	999	4.7	0.001
LMA demo Kermadec Ridge (MRGID,7213)	LMA demo off Vesterålen (MRGID,18663) Bleiksdjupet	5 and 11	999	4.7	0.001
LMA demo Kermadec Ridge (MRGID,7213)	LMA demo Kerry Head (MRGID,28479) Reefs	5 and 2	999	6.3	0.054
LMA demo Kermadec Ridge (MRGID,7213)	LMA demo Kiwi Seamount (MRGID,7051)	5 and 3	999	1	0.407
LMA demo Kermadec Ridge (MRGID,7213)	LMA demo Vesteris Seamount (MRGID,5046)	5 and 26	999	8.4	0.001
LMA demo Kermadec Ridge (MRGID,7213)	LMA demo Weddell Sea (MRGID,4330) Prince Gustav Channel (MRGID,9417)	5 and 9	999	12.4	0.001
LMA demo Kermadec Ridge (MRGID,7213)	LMA demo Tromsøflaket (MRGID,5034) A	5 and 6	999	8.5	0.005
LMA demo Kermadec Ridge (MRGID,7213)	LMA demo Rockall Bank (MRGID,4207)	5 and 4	999	4	0.008
LMA demo Kermadec Ridge (MRGID,7213)	LMA demo Sognefjorden (MRGID,3376)	5 and 6	999	15.3	0.001
LMA demo Kermadec Ridge (MRGID,7213)	LMA demo Schulz Bank (MRGID,5039)	5 and 26	999	6.1	0.001
LMA demo Kermadec Ridge (MRGID,7213)	LMA demo off Hawke´s Bay (MRGID,32521) seamount986	5 and 6	999	4.2	0.014
LMA demo Kermadec Ridge (MRGID,7213)	LMA demo Tromsøflaket (MRGID,5034) C	5 and 10	999	3.8	0.006
LMA demo Kermadec Ridge (MRGID,7213)	LMA demo Otago (MRGID,26502) Slope	5 and 25	999	2.9	0.01
LMA demo Kerry Head (MRGID,28479) Reefs	LMA demo Weddell Sea (MRGID,4330) Prince Gustav Channel (MRGID,9417)	2 and 9	999	8.1	0.016
LMA demo Kerry Head (MRGID,28479) Reefs	LMA demo Rockall Bank (MRGID,4207)	2 and 4	999	3.5	0.065
LMA demo Kerry Head (MRGID,28479) Reefs	LMA demo Sognefjorden (MRGID,3376)	2 and 6	999	9.5	0.045
LMA demo Kerry Head (MRGID,28479) Reefs	LMA demo off Vesterålen (MRGID,18663) Bleiksdjupet	2 and 11	999	1.2	0.31
LMA demo Kerry Head (MRGID,28479) Reefs	LMA demo Sularevet (WDPAID,555557185)	2 and 8	999	0.9	0.39
LMA demo Kerry Head (MRGID,28479) Reefs	LMA demo Vesteris Seamount (MRGID,5046)	2 and 26	999	2.3	0.056
LMA demo Kerry Head (MRGID,28479) Reefs	LMA demo Otago (MRGID,26502) Slope	2 and 25	999	1.5	0.152
LMA demo Kerry Head (MRGID,28479) Reefs	LMA demo Tromsøflaket (MRGID,5034) A	2 and 6	999	1.8	0.131
LMA demo Kerry Head (MRGID,28479) Reefs	LMA demo Tromsøflaket (MRGID,5034) C	2 and 10	999	2.9	0.022
LMA demo Kerry Head (MRGID,28479) Reefs	LMA demo Kiwi Seamount (MRGID,7051)	2 and 3	999	3.3	0.096
LMA demo Kerry Head (MRGID,28479) Reefs	LMA demo Schulz Bank (MRGID,5039)	2 and 26	999	2.1	0.04
LMA demo Kerry Head (MRGID,28479) Reefs	LMA demo Tromsøflaket (MRGID,5034) B	2 and 10	999	4.2	0.021
LMA demo Kerry Head (MRGID,28479) Reefs	LMA demo off Hawke´s Bay (MRGID,32521) seamount986	2 and 6	999	3.4	0.038
LMA demo Kiwi Seamount (MRGID,7051)	LMA demo Schulz Bank (MRGID,5039)	3 and 26	999	3.8	0.004
LMA demo Kiwi Seamount (MRGID,7051)	LMA demo Tromsøflaket (MRGID,5034) C	3 and 10	999	2.2	0.023
LMA demo Kiwi Seamount (MRGID,7051)	LMA demo off Vesterålen (MRGID,18663) Bleiksdjupet	3 and 11	999	2.6	0.027
LMA demo Kiwi Seamount (MRGID,7051)	LMA demo Vesteris Seamount (MRGID,5046)	3 and 26	999	5.2	0.001
LMA demo Kiwi Seamount (MRGID,7051)	LMA demo off Hawke´s Bay (MRGID,32521) seamount986	3 and 6	999	2.4	0.099
LMA demo Kiwi Seamount (MRGID,7051)	LMA demo Sognefjorden (MRGID,3376)	3 and 6	999	8	0.018
LMA demo Kiwi Seamount (MRGID,7051)	LMA demo Sularevet (WDPAID,555557185)	3 and 8	999	2.6	0.033
LMA demo Kiwi Seamount (MRGID,7051)	LMA demo Otago (MRGID,26502) Slope	3 and 25	999	1.7	0.097
LMA demo Kiwi Seamount (MRGID,7051)	LMA demo Weddell Sea (MRGID,4330) Prince Gustav Channel (MRGID,9417)	3 and 9	999	7.6	0.002
LMA demo Kiwi Seamount (MRGID,7051)	LMA demo Tromsøflaket (MRGID,5034) A	3 and 6	999	5.1	0.017
LMA demo Kiwi Seamount (MRGID,7051)	LMA demo Tromsøflaket (MRGID,5034) B	3 and 10	999	6.1	0.003
LMA demo Kiwi Seamount (MRGID,7051)	LMA demo Rockall Bank (MRGID,4207)	3 and 4	999	2.6	0.02
LMA demo off Hawke´s Bay (MRGID,32521) seamount986	LMA demo off Vesterålen (MRGID,18663) Bleiksdjupet	6 and 11	999	5.3	0.001
LMA demo Otago (MRGID,26502) Slope	LMA demo Vesteris Seamount (MRGID,5046)	25 and 26	999	7	0.001
LMA demo Otago (MRGID,26502) Slope	LMA demo Rockall Bank (MRGID,4207)	25 and 4	999	2.7	0.021
LMA demo Otago (MRGID,26502) Slope	LMA demo off Vesterålen (MRGID,18663) Bleiksdjupet	25 and 11	999	3.7	0.001
LMA demo Otago (MRGID,26502) Slope	LMA demo Sularevet (WDPAID,555557185)	25 and 8	999	3.1	0.004
LMA demo Otago (MRGID,26502) Slope	LMA demo Weddell Sea (MRGID,4330) Prince Gustav Channel (MRGID,9417)	25 and 9	999	6.2	0.001
LMA demo Otago (MRGID,26502) Slope	LMA demo Tromsøflaket (MRGID,5034) C	25 and 10	999	4.3	0.001
LMA demo Otago (MRGID,26502) Slope	LMA demo Tromsøflaket (MRGID,5034) B	25 and 10	999	7.8	0.001
LMA demo Otago (MRGID,26502) Slope	LMA demo Tromsøflaket (MRGID,5034) A	25 and 6	999	2.4	0.035
LMA demo Otago (MRGID,26502) Slope	LMA demo Sognefjorden (MRGID,3376)	25 and 6	999	7.9	0.001
LMA demo Otago (MRGID,26502) Slope	LMA demo off Hawke´s Bay (MRGID,32521) seamount986	25 and 6	999	4.6	0.001
LMA demo Otago (MRGID,26502) Slope	LMA demo Schulz Bank (MRGID,5039)	25 and 26	999	4.7	0.001
LMA demo Rockall Bank (MRGID,4207)	LMA demo Tromsøflaket (MRGID,5034) C	4 and 10	999	2.3	0.044
LMA demo Rockall Bank (MRGID,4207)	LMA demo off Vesterålen (MRGID,18663) Bleiksdjupet	4 and 11	999	4	0.004
LMA demo Rockall Bank (MRGID,4207)	LMA demo Sularevet (WDPAID,555557185)	4 and 8	999	3.6	0.007
LMA demo Rockall Bank (MRGID,4207)	LMA demo Weddell Sea (MRGID,4330) Prince Gustav Channel (MRGID,9417)	4 and 9	999	5.6	0.003
LMA demo Rockall Bank (MRGID,4207)	LMA demo Tromsøflaket (MRGID,5034) A	4 and 6	999	5.4	0.007
LMA demo Rockall Bank (MRGID,4207)	LMA demo Vesteris Seamount (MRGID,5046)	4 and 26	999	5.4	0.001
LMA demo Rockall Bank (MRGID,4207)	LMA demo Tromsøflaket (MRGID,5034) B	4 and 10	999	8.6	0.001
LMA demo Rockall Bank (MRGID,4207)	LMA demo Schulz Bank (MRGID,5039)	4 and 26	999	5.2	0.001
LMA demo Rockall Bank (MRGID,4207)	LMA demo Sognefjorden (MRGID,3376)	4 and 6	999	12.3	0.008
LMA demo Rockall Bank (MRGID,4207)	LMA demo off Hawke´s Bay (MRGID,32521) seamount986	4 and 6	999	3.5	0.021
LMA demo Schulz Bank (MRGID,5039)	LMA demo Tromsøflaket (MRGID,5034) C	26 and 10	999	6.8	0.001
LMA demo Schulz Bank (MRGID,5039)	LMA demo Tromsøflaket (MRGID,5034) B	26 and 10	999	12.3	0.001
LMA demo Schulz Bank (MRGID,5039)	LMA demo Sognefjorden (MRGID,3376)	26 and 6	999	12.3	0.001
LMA demo Schulz Bank (MRGID,5039)	LMA demo off Vesterålen (MRGID,18663) Bleiksdjupet	26 and 11	999	3.7	0.004
LMA demo Schulz Bank (MRGID,5039)	LMA demo Sularevet (WDPAID,555557185)	26 and 8	999	5.6	0.001
LMA demo Schulz Bank (MRGID,5039)	LMA demo Tromsøflaket (MRGID,5034) A	26 and 6	999	2.8	0.018
LMA demo Schulz Bank (MRGID,5039)	LMA demo Weddell Sea (MRGID,4330) Prince Gustav Channel (MRGID,9417)	26 and 9	999	7.3	0.001
LMA demo Schulz Bank (MRGID,5039)	LMA demo Vesteris Seamount (MRGID,5046)	26 and 26	999	5.3	0.001
LMA demo Schulz Bank (MRGID,5039)	LMA demo off Hawke´s Bay (MRGID,32521) seamount986	26 and 6	999	7.5	0.001
LMA demo Sognefjorden (MRGID,3376)	LMA demo Vesteris Seamount (MRGID,5046)	6 and 26	999	12.7	0.001
LMA demo Sognefjorden (MRGID,3376)	LMA demo off Vesterålen (MRGID,18663) Bleiksdjupet	6 and 11	999	3.6	0.021
LMA demo Sognefjorden (MRGID,3376)	LMA demo Tromsøflaket (MRGID,5034) B	6 and 10	999	5.9	0.01
LMA demo Sognefjorden (MRGID,3376)	LMA demo Tromsøflaket (MRGID,5034) C	6 and 10	999	9.1	0.001
LMA demo Sognefjorden (MRGID,3376)	LMA demo off Hawke´s Bay (MRGID,32521) seamount986	6 and 6	999	10.1	0.004
LMA demo Sognefjorden (MRGID,3376)	LMA demo Weddell Sea (MRGID,4330) Prince Gustav Channel (MRGID,9417)	6 and 9	999	28.3	0.001
LMA demo Sognefjorden (MRGID,3376)	LMA demo Tromsøflaket (MRGID,5034) A	6 and 6	999	12.8	0.003
LMA demo Sognefjorden (MRGID,3376)	LMA demo Sularevet (WDPAID,555557185)	6 and 8	999	3.2	0.013
LMA demo Sularevet (WDPAID,555557185)	LMA demo Vesteris Seamount (MRGID,5046)	8 and 26	999	6	0.001
LMA demo Sularevet (WDPAID,555557185)	LMA demo off Hawke´s Bay (MRGID,32521) seamount986	8 and 6	999	5.1	0.003
LMA demo Sularevet (WDPAID,555557185)	LMA demo off Vesterålen (MRGID,18663) Bleiksdjupet	8 and 11	999	1.7	0.135
LMA demo Sularevet (WDPAID,555557185)	LMA demo Tromsøflaket (MRGID,5034) C	8 and 10	999	4.6	0.001
LMA demo Sularevet (WDPAID,555557185)	LMA demo Tromsøflaket (MRGID,5034) B	8 and 10	999	2.1	0.056
LMA demo Sularevet (WDPAID,555557185)	LMA demo Weddell Sea (MRGID,4330) Prince Gustav Channel (MRGID,9417)	8 and 9	999	8.9	0.001
LMA demo Sularevet (WDPAID,555557185)	LMA demo Tromsøflaket (MRGID,5034) A	8 and 6	999	1.9	0.066
LMA demo Tromsøflaket (MRGID,5034) A	LMA demo Vesteris Seamount (MRGID,5046)	6 and 26	999	3.1	0.01
LMA demo Tromsøflaket (MRGID,5034) A	LMA demo Tromsøflaket (MRGID,5034) B	6 and 10	999	8.1	0.001
LMA demo Tromsøflaket (MRGID,5034) A	LMA demo Weddell Sea (MRGID,4330) Prince Gustav Channel (MRGID,9417)	6 and 9	999	11	0.001
LMA demo Tromsøflaket (MRGID,5034) A	LMA demo off Hawke´s Bay (MRGID,32521) seamount986	6 and 6	999	6.4	0.002
LMA demo Tromsøflaket (MRGID,5034) A	LMA demo Tromsøflaket (MRGID,5034) C	6 and 10	999	4.9	0.004
LMA demo Tromsøflaket (MRGID,5034) A	LMA demo off Vesterålen (MRGID,18663) Bleiksdjupet	6 and 11	999	2.1	0.069
LMA demo Tromsøflaket (MRGID,5034) B	LMA demo Vesteris Seamount (MRGID,5046)	10 and 26	999	12.2	0.001
LMA demo Tromsøflaket (MRGID,5034) B	LMA demo Weddell Sea (MRGID,4330) Prince Gustav Channel (MRGID,9417)	10 and 9	999	19.6	0.001
LMA demo Tromsøflaket (MRGID,5034) B	LMA demo off Vesterålen (MRGID,18663) Bleiksdjupet	10 and 11	999	3.8	0.004
LMA demo Tromsøflaket (MRGID,5034) B	LMA demo off Hawke´s Bay (MRGID,32521) seamount986	10 and 6	999	10.5	0.001
LMA demo Tromsøflaket (MRGID,5034) B	LMA demo Tromsøflaket (MRGID,5034) C	10 and 10	999	8.1	0.001
LMA demo Tromsøflaket (MRGID,5034) C	LMA demo off Hawke´s Bay (MRGID,32521) seamount986	10 and 6	999	4.1	0.004
LMA demo Tromsøflaket (MRGID,5034) C	LMA demo Weddell Sea (MRGID,4330) Prince Gustav Channel (MRGID,9417)	10 and 9	999	4	0.004
LMA demo Tromsøflaket (MRGID,5034) C	LMA demo off Vesterålen (MRGID,18663) Bleiksdjupet	10 and 11	999	4.3	0.005
LMA demo Tromsøflaket (MRGID,5034) C	LMA demo Vesteris Seamount (MRGID,5046)	10 and 26	999	5.9	0.001
LMA demo Vesteris Seamount (MRGID,5046)	LMA demo off Hawke´s Bay (MRGID,32521) seamount986	26 and 6	999	8.7	0.001
LMA demo Vesteris Seamount (MRGID,5046)	LMA demo off Vesterålen (MRGID,18663) Bleiksdjupet	26 and 11	999	4.5	0.001
LMA demo Vesteris Seamount (MRGID,5046)	LMA demo Weddell Sea (MRGID,4330) Prince Gustav Channel (MRGID,9417)	26 and 9	999	5.8	0.001
LMA demo Weddell Sea (MRGID,4330) Prince Gustav Channel (MRGID,9417)	LMA demo off Vesterålen (MRGID,18663) Bleiksdjupet	9 and 11	999	6.8	0.001
LMA demo Weddell Sea (MRGID,4330) Prince Gustav Channel (MRGID,9417)	LMA demo off Hawke´s Bay (MRGID,32521) seamount986	9 and 6	999	9.9	0.001
LMA glass Abyssal plain between Three Kings Ridge (MRGID,7214) and Colville Ridge (MRGID,5846)	LMA glass Cantabrian (MRGID,3758) Sea Avilés Canyon (MRGID,36126)	5 and 24	999	3.1	0.023
LMA glass Abyssal plain between Three Kings Ridge (MRGID,7214) and Colville Ridge (MRGID,5846)	LMA glass Cantabrian (MRGID,3758) Sea Le Danois Bank (MRGID,4719)	5 and 21	999	8.2	0.001
LMA glass Abyssal plain between Three Kings Ridge (MRGID,7214) and Colville Ridge (MRGID,5846)	LMA glass Sognefjorden (MRGID,3376)	5 and 2	999	2.4	0.038
LMA glass Abyssal plain between Three Kings Ridge (MRGID,7214) and Colville Ridge (MRGID,5846)	LMA glass Christchurch (MRGID,32447) Canyon/Slope	5 and 2	999	1.9	0.079
LMA glass Abyssal plain between Three Kings Ridge (MRGID,7214) and Colville Ridge (MRGID,5846)	LMA glass Tromsøflaket (MRGID,5034) C	5 and 8	999	8.3	0.001
LMA glass Abyssal plain between Three Kings Ridge (MRGID,7214) and Colville Ridge (MRGID,5846)	LMA glass off Pico (MRGID,2460)	5 and 5	999	6.4	0.011
LMA glass Abyssal plain between Three Kings Ridge (MRGID,7214) and Colville Ridge (MRGID,5846)	LMA glass Kermadec Trench (MRGID,7571)	5 and 3	999	2.5	0.057
LMA glass Abyssal plain between Three Kings Ridge (MRGID,7214) and Colville Ridge (MRGID,5846)	LMA glass Devonport Seamount Chain (MRGID,26630) seamount114	5 and 8	999	0.9	0.459
LMA glass Abyssal plain between Three Kings Ridge (MRGID,7214) and Colville Ridge (MRGID,5846)	LMA glass rift valley deep volcano off Schulz Bank (MRGID,5039)	5 and 3	999	3	0.036
LMA glass Abyssal plain between Three Kings Ridge (MRGID,7214) and Colville Ridge (MRGID,5846)	LMA glass off Vesterålen (MRGID,18663) Bleiksdjupet	5 and 5	999	6	0.008
LMA glass Abyssal plain between Three Kings Ridge (MRGID,7214) and Colville Ridge (MRGID,5846)	LMA glass off Hawke´s Bay (MRGID,32521) seamount986	5 and 27	999	1.3	0.199
LMA glass Abyssal plain between Three Kings Ridge (MRGID,7214) and Colville Ridge (MRGID,5846)	LMA glass Sambro Bank (MRGID,34408)	5 and 24	999	11.5	0.001
LMA glass Abyssal plain between Three Kings Ridge (MRGID,7214) and Colville Ridge (MRGID,5846)	LMA glass off East Cape (MRGID,24347) seamount1247	5 and 5	999	1.6	0.137
LMA glass Abyssal plain between Three Kings Ridge (MRGID,7214) and Colville Ridge (MRGID,5846)	LMA glass Emerald Basin (MRGID,34188)	5 and 8	999	8.7	0.002
LMA glass Abyssal plain between Three Kings Ridge (MRGID,7214) and Colville Ridge (MRGID,5846)	LMA glass Kermadec Ridge (MRGID,7213)	5 and 21	999	0.9	0.442
LMA glass Abyssal plain between Three Kings Ridge (MRGID,7214) and Colville Ridge (MRGID,5846)	LMA glass Vesteris Seamount (MRGID,5046)	5 and 23	999	12.1	0.001
LMA glass Abyssal plain between Three Kings Ridge (MRGID,7214) and Colville Ridge (MRGID,5846)	LMA glass Schulz Bank (MRGID,5039)	5 and 33	999	4.6	0.004
LMA glass Abyssal plain between Three Kings Ridge (MRGID,7214) and Colville Ridge (MRGID,5846)	LMA glass Weddell Sea (MRGID,4330) Filchner-Ronne (MRGID,17335) Outflow System	5 and 4	999	4.7	0.005
LMA glass Abyssal plain between Three Kings Ridge (MRGID,7214) and Colville Ridge (MRGID,5846)	LMA glass Wairarapa (MRGID,34834) Slope	5 and 5	999	1.7	0.119
LMA glass Abyssal plain between Three Kings Ridge (MRGID,7214) and Colville Ridge (MRGID,5846)	LMA glass Kiwi Seamount (MRGID,7051)	5 and 4	999	1	0.418
LMA glass Cantabrian (MRGID,3758) Sea Avilés Canyon (MRGID,36126)	LMA glass Kermadec Trench (MRGID,7571)	24 and 3	999	5.3	0.001
LMA glass Cantabrian (MRGID,3758) Sea Avilés Canyon (MRGID,36126)	LMA glass off Hawke´s Bay (MRGID,32521) seamount986	24 and 27	999	8.4	0.001
LMA glass Cantabrian (MRGID,3758) Sea Avilés Canyon (MRGID,36126)	LMA glass Tromsøflaket (MRGID,5034) C	24 and 8	999	14.6	0.001
LMA glass Cantabrian (MRGID,3758) Sea Avilés Canyon (MRGID,36126)	LMA glass Kermadec Ridge (MRGID,7213)	24 and 21	999	6.7	0.001
LMA glass Cantabrian (MRGID,3758) Sea Avilés Canyon (MRGID,36126)	LMA glass off Pico (MRGID,2460)	24 and 5	999	8.2	0.001
LMA glass Cantabrian (MRGID,3758) Sea Avilés Canyon (MRGID,36126)	LMA glass Vesteris Seamount (MRGID,5046)	24 and 23	999	36.1	0.001
LMA glass Cantabrian (MRGID,3758) Sea Avilés Canyon (MRGID,36126)	LMA glass Cantabrian (MRGID,3758) Sea Le Danois Bank (MRGID,4719)	24 and 21	999	10.7	0.001
LMA glass Cantabrian (MRGID,3758) Sea Avilés Canyon (MRGID,36126)	LMA glass Emerald Basin (MRGID,34188)	24 and 8	999	15.7	0.001
LMA glass Cantabrian (MRGID,3758) Sea Avilés Canyon (MRGID,36126)	LMA glass Sognefjorden (MRGID,3376)	24 and 2	999	4.9	0.006
LMA glass Cantabrian (MRGID,3758) Sea Avilés Canyon (MRGID,36126)	LMA glass Weddell Sea (MRGID,4330) Filchner-Ronne (MRGID,17335) Outflow System	24 and 4	999	10.4	0.001
LMA glass Cantabrian (MRGID,3758) Sea Avilés Canyon (MRGID,36126)	LMA glass Devonport Seamount Chain (MRGID,26630) seamount114	24 and 8	999	4.7	0.002
LMA glass Cantabrian (MRGID,3758) Sea Avilés Canyon (MRGID,36126)	LMA glass off East Cape (MRGID,24347) seamount1247	24 and 5	999	6.1	0.001
LMA glass Cantabrian (MRGID,3758) Sea Avilés Canyon (MRGID,36126)	LMA glass off Vesterålen (MRGID,18663) Bleiksdjupet	24 and 5	999	11.9	0.001
LMA glass Cantabrian (MRGID,3758) Sea Avilés Canyon (MRGID,36126)	LMA glass Schulz Bank (MRGID,5039)	24 and 33	999	19.5	0.001
LMA glass Cantabrian (MRGID,3758) Sea Avilés Canyon (MRGID,36126)	LMA glass Wairarapa (MRGID,34834) Slope	24 and 5	999	3.6	0.012
LMA glass Cantabrian (MRGID,3758) Sea Avilés Canyon (MRGID,36126)	LMA glass Kiwi Seamount (MRGID,7051)	24 and 4	999	1.8	0.131
LMA glass Cantabrian (MRGID,3758) Sea Avilés Canyon (MRGID,36126)	LMA glass Christchurch (MRGID,32447) Canyon/Slope	24 and 2	999	2.8	0.004
LMA glass Cantabrian (MRGID,3758) Sea Avilés Canyon (MRGID,36126)	LMA glass rift valley deep volcano off Schulz Bank (MRGID,5039)	24 and 3	999	6	0.002
LMA glass Cantabrian (MRGID,3758) Sea Avilés Canyon (MRGID,36126)	LMA glass Sambro Bank (MRGID,34408)	24 and 24	999	32.1	0.001
LMA glass Cantabrian (MRGID,3758) Sea Le Danois Bank (MRGID,4719)	LMA glass rift valley deep volcano off Schulz Bank (MRGID,5039)	21 and 3	999	16.3	0.001
LMA glass Cantabrian (MRGID,3758) Sea Le Danois Bank (MRGID,4719)	LMA glass Devonport Seamount Chain (MRGID,26630) seamount114	21 and 8	999	12.2	0.001
LMA glass Cantabrian (MRGID,3758) Sea Le Danois Bank (MRGID,4719)	LMA glass Sambro Bank (MRGID,34408)	21 and 24	999	57.5	0.001
LMA glass Cantabrian (MRGID,3758) Sea Le Danois Bank (MRGID,4719)	LMA glass Vesteris Seamount (MRGID,5046)	21 and 23	999	73.4	0.001
LMA glass Cantabrian (MRGID,3758) Sea Le Danois Bank (MRGID,4719)	LMA glass Kiwi Seamount (MRGID,7051)	21 and 4	999	10.6	0.001
LMA glass Cantabrian (MRGID,3758) Sea Le Danois Bank (MRGID,4719)	LMA glass Wairarapa (MRGID,34834) Slope	21 and 5	999	13.6	0.001
LMA glass Cantabrian (MRGID,3758) Sea Le Danois Bank (MRGID,4719)	LMA glass Sognefjorden (MRGID,3376)	21 and 2	999	12.3	0.008
LMA glass Cantabrian (MRGID,3758) Sea Le Danois Bank (MRGID,4719)	LMA glass Emerald Basin (MRGID,34188)	21 and 8	999	41.7	0.001
LMA glass Cantabrian (MRGID,3758) Sea Le Danois Bank (MRGID,4719)	LMA glass off Vesterålen (MRGID,18663) Bleiksdjupet	21 and 5	999	32.3	0.001
LMA glass Cantabrian (MRGID,3758) Sea Le Danois Bank (MRGID,4719)	LMA glass Kermadec Trench (MRGID,7571)	21 and 3	999	14.6	0.002
LMA glass Cantabrian (MRGID,3758) Sea Le Danois Bank (MRGID,4719)	LMA glass Christchurch (MRGID,32447) Canyon/Slope	21 and 2	999	11	0.001
LMA glass Cantabrian (MRGID,3758) Sea Le Danois Bank (MRGID,4719)	LMA glass off Pico (MRGID,2460)	21 and 5	999	5	0.001
LMA glass Cantabrian (MRGID,3758) Sea Le Danois Bank (MRGID,4719)	LMA glass Schulz Bank (MRGID,5039)	21 and 33	999	38.4	0.001
LMA glass Cantabrian (MRGID,3758) Sea Le Danois Bank (MRGID,4719)	LMA glass Kermadec Ridge (MRGID,7213)	21 and 21	999	13.5	0.001
LMA glass Cantabrian (MRGID,3758) Sea Le Danois Bank (MRGID,4719)	LMA glass Tromsøflaket (MRGID,5034) C	21 and 8	999	41.2	0.001
LMA glass Cantabrian (MRGID,3758) Sea Le Danois Bank (MRGID,4719)	LMA glass off Hawke´s Bay (MRGID,32521) seamount986	21 and 27	999	19.3	0.001
LMA glass Cantabrian (MRGID,3758) Sea Le Danois Bank (MRGID,4719)	LMA glass off East Cape (MRGID,24347) seamount1247	21 and 5	999	18	0.001
LMA glass Cantabrian (MRGID,3758) Sea Le Danois Bank (MRGID,4719)	LMA glass Weddell Sea (MRGID,4330) Filchner-Ronne (MRGID,17335) Outflow System	21 and 4	999	24.6	0.001
LMA glass Christchurch (MRGID,32447) Canyon/Slope	LMA glass Sambro Bank (MRGID,34408)	2 and 24	999	8.2	0.005
LMA glass Christchurch (MRGID,32447) Canyon/Slope	LMA glass off Vesterålen (MRGID,18663) Bleiksdjupet	2 and 5	999	10.2	0.039
LMA glass Christchurch (MRGID,32447) Canyon/Slope	LMA glass off East Cape (MRGID,24347) seamount1247	2 and 5	999	3.2	0.061
LMA glass Christchurch (MRGID,32447) Canyon/Slope	LMA glass Sognefjorden (MRGID,3376)	2 and 2	999	3.4	0.36
LMA glass Christchurch (MRGID,32447) Canyon/Slope	LMA glass Wairarapa (MRGID,34834) Slope	2 and 5	999	1	0.388
LMA glass Christchurch (MRGID,32447) Canyon/Slope	LMA glass Weddell Sea (MRGID,4330) Filchner-Ronne (MRGID,17335) Outflow System	2 and 4	999	5.9	0.057
LMA glass Christchurch (MRGID,32447) Canyon/Slope	LMA glass off Hawke´s Bay (MRGID,32521) seamount986	2 and 27	999	2.1	0.029
LMA glass Christchurch (MRGID,32447) Canyon/Slope	LMA glass Devonport Seamount Chain (MRGID,26630) seamount114	2 and 8	999	2	0.089
LMA glass Christchurch (MRGID,32447) Canyon/Slope	LMA glass Kiwi Seamount (MRGID,7051)	2 and 4	999	1.4	0.272
LMA glass Christchurch (MRGID,32447) Canyon/Slope	LMA glass Emerald Basin (MRGID,34188)	2 and 8	999	16.7	0.015
LMA glass Christchurch (MRGID,32447) Canyon/Slope	LMA glass Schulz Bank (MRGID,5039)	2 and 33	999	3.6	0.004
LMA glass Christchurch (MRGID,32447) Canyon/Slope	LMA glass off Pico (MRGID,2460)	2 and 5	999	10.2	0.047
LMA glass Christchurch (MRGID,32447) Canyon/Slope	LMA glass Tromsøflaket (MRGID,5034) C	2 and 8	999	14	0.03
LMA glass Christchurch (MRGID,32447) Canyon/Slope	LMA glass Vesteris Seamount (MRGID,5046)	2 and 23	999	9.1	0.003
LMA glass Christchurch (MRGID,32447) Canyon/Slope	LMA glass Kermadec Trench (MRGID,7571)	2 and 3	999	2.7	0.105
LMA glass Christchurch (MRGID,32447) Canyon/Slope	LMA glass Kermadec Ridge (MRGID,7213)	2 and 21	999	2.3	0.026
LMA glass Christchurch (MRGID,32447) Canyon/Slope	LMA glass rift valley deep volcano off Schulz Bank (MRGID,5039)	2 and 3	999	5.2	0.097
LMA glass Devonport Seamount Chain (MRGID,26630) seamount114	LMA glass Vesteris Seamount (MRGID,5046)	8 and 23	999	13.1	0.001
LMA glass Devonport Seamount Chain (MRGID,26630) seamount114	LMA glass Weddell Sea (MRGID,4330) Filchner-Ronne (MRGID,17335) Outflow System	8 and 4	999	4.9	0.003
LMA glass Devonport Seamount Chain (MRGID,26630) seamount114	LMA glass Emerald Basin (MRGID,34188)	8 and 8	999	7.6	0.001
LMA glass Devonport Seamount Chain (MRGID,26630) seamount114	LMA glass Tromsøflaket (MRGID,5034) C	8 and 8	999	6.3	0.002
LMA glass Devonport Seamount Chain (MRGID,26630) seamount114	LMA glass Schulz Bank (MRGID,5039)	8 and 33	999	5.4	0.001
LMA glass Devonport Seamount Chain (MRGID,26630) seamount114	LMA glass Sognefjorden (MRGID,3376)	8 and 2	999	1.8	0.159
LMA glass Devonport Seamount Chain (MRGID,26630) seamount114	LMA glass Kermadec Trench (MRGID,7571)	8 and 3	999	2.8	0.014
LMA glass Devonport Seamount Chain (MRGID,26630) seamount114	LMA glass off Vesterålen (MRGID,18663) Bleiksdjupet	8 and 5	999	4.8	0.007
LMA glass Devonport Seamount Chain (MRGID,26630) seamount114	LMA glass Kermadec Ridge (MRGID,7213)	8 and 21	999	1.2	0.277
LMA glass Devonport Seamount Chain (MRGID,26630) seamount114	LMA glass Wairarapa (MRGID,34834) Slope	8 and 5	999	1.8	0.098
LMA glass Devonport Seamount Chain (MRGID,26630) seamount114	LMA glass rift valley deep volcano off Schulz Bank (MRGID,5039)	8 and 3	999	2.4	0.048
LMA glass Devonport Seamount Chain (MRGID,26630) seamount114	LMA glass Sambro Bank (MRGID,34408)	8 and 24	999	13.4	0.001
LMA glass Devonport Seamount Chain (MRGID,26630) seamount114	LMA glass off Pico (MRGID,2460)	8 and 5	999	7.7	0.002
LMA glass Devonport Seamount Chain (MRGID,26630) seamount114	LMA glass off Hawke´s Bay (MRGID,32521) seamount986	8 and 27	999	1	0.414
LMA glass Devonport Seamount Chain (MRGID,26630) seamount114	LMA glass off East Cape (MRGID,24347) seamount1247	8 and 5	999	1.5	0.168
LMA glass Devonport Seamount Chain (MRGID,26630) seamount114	LMA glass Kiwi Seamount (MRGID,7051)	8 and 4	999	1	0.413
LMA glass Emerald Basin (MRGID,34188)	LMA glass Sambro Bank (MRGID,34408)	8 and 24	999	5	0.001
LMA glass Emerald Basin (MRGID,34188)	LMA glass Kiwi Seamount (MRGID,7051)	8 and 4	999	9.5	0.001
LMA glass Emerald Basin (MRGID,34188)	LMA glass Kermadec Ridge (MRGID,7213)	8 and 21	999	8.8	0.001
LMA glass Emerald Basin (MRGID,34188)	LMA glass off East Cape (MRGID,24347) seamount1247	8 and 5	999	10.8	0.001
LMA glass Emerald Basin (MRGID,34188)	LMA glass off Vesterålen (MRGID,18663) Bleiksdjupet	8 and 5	999	34.4	0.002
LMA glass Emerald Basin (MRGID,34188)	LMA glass off Hawke´s Bay (MRGID,32521) seamount986	8 and 27	999	7	0.001
LMA glass Emerald Basin (MRGID,34188)	LMA glass Weddell Sea (MRGID,4330) Filchner-Ronne (MRGID,17335) Outflow System	8 and 4	999	12.6	0.002
LMA glass Emerald Basin (MRGID,34188)	LMA glass off Pico (MRGID,2460)	8 and 5	999	37.8	0.001
LMA glass Emerald Basin (MRGID,34188)	LMA glass Tromsøflaket (MRGID,5034) C	8 and 8	999	42.1	0.001
LMA glass Emerald Basin (MRGID,34188)	LMA glass Vesteris Seamount (MRGID,5046)	8 and 23	999	31.4	0.001
LMA glass Emerald Basin (MRGID,34188)	LMA glass Sognefjorden (MRGID,3376)	8 and 2	999	12.6	0.029
LMA glass Emerald Basin (MRGID,34188)	LMA glass Kermadec Trench (MRGID,7571)	8 and 3	999	19.1	0.008
LMA glass Emerald Basin (MRGID,34188)	LMA glass Schulz Bank (MRGID,5039)	8 and 33	999	10.3	0.001
LMA glass Emerald Basin (MRGID,34188)	LMA glass Wairarapa (MRGID,34834) Slope	8 and 5	999	10.4	0.002
LMA glass Emerald Basin (MRGID,34188)	LMA glass rift valley deep volcano off Schulz Bank (MRGID,5039)	8 and 3	999	20.8	0.007
LMA glass Kermadec Ridge (MRGID,7213)	LMA glass Tromsøflaket (MRGID,5034) C	21 and 8	999	9.5	0.001
LMA glass Kermadec Ridge (MRGID,7213)	LMA glass Vesteris Seamount (MRGID,5046)	21 and 23	999	23.4	0.001
LMA glass Kermadec Ridge (MRGID,7213)	LMA glass off Vesterålen (MRGID,18663) Bleiksdjupet	21 and 5	999	7	0.001
LMA glass Kermadec Ridge (MRGID,7213)	LMA glass Kiwi Seamount (MRGID,7051)	21 and 4	999	1.1	0.333
LMA glass Kermadec Ridge (MRGID,7213)	LMA glass off East Cape (MRGID,24347) seamount1247	21 and 5	999	2.3	0.042
LMA glass Kermadec Ridge (MRGID,7213)	LMA glass rift valley deep volcano off Schulz Bank (MRGID,5039)	21 and 3	999	3.2	0.004
LMA glass Kermadec Ridge (MRGID,7213)	LMA glass Sognefjorden (MRGID,3376)	21 and 2	999	3	0.012
LMA glass Kermadec Ridge (MRGID,7213)	LMA glass Kermadec Trench (MRGID,7571)	21 and 3	999	4	0.003
LMA glass Kermadec Ridge (MRGID,7213)	LMA glass Schulz Bank (MRGID,5039)	21 and 33	999	12.8	0.001
LMA glass Kermadec Ridge (MRGID,7213)	LMA glass Wairarapa (MRGID,34834) Slope	21 and 5	999	2.2	0.038
LMA glass Kermadec Ridge (MRGID,7213)	LMA glass off Pico (MRGID,2460)	21 and 5	999	6.8	0.001
LMA glass Kermadec Ridge (MRGID,7213)	LMA glass off Hawke´s Bay (MRGID,32521) seamount986	21 and 27	999	2.5	0.019
LMA glass Kermadec Ridge (MRGID,7213)	LMA glass Sambro Bank (MRGID,34408)	21 and 24	999	23.4	0.001
LMA glass Kermadec Ridge (MRGID,7213)	LMA glass Weddell Sea (MRGID,4330) Filchner-Ronne (MRGID,17335) Outflow System	21 and 4	999	5.4	0.002
LMA glass Kermadec Trench (MRGID,7571)	LMA glass off East Cape (MRGID,24347) seamount1247	3 and 5	999	3.9	0.014
LMA glass Kermadec Trench (MRGID,7571)	LMA glass off Vesterålen (MRGID,18663) Bleiksdjupet	3 and 5	999	8.6	0.021
LMA glass Kermadec Trench (MRGID,7571)	LMA glass Tromsøflaket (MRGID,5034) C	3 and 8	999	10.3	0.005
LMA glass Kermadec Trench (MRGID,7571)	LMA glass Schulz Bank (MRGID,5039)	3 and 33	999	4.2	0.01
LMA glass Kermadec Trench (MRGID,7571)	LMA glass off Hawke´s Bay (MRGID,32521) seamount986	3 and 27	999	3	0.009
LMA glass Kermadec Trench (MRGID,7571)	LMA glass Weddell Sea (MRGID,4330) Filchner-Ronne (MRGID,17335) Outflow System	3 and 4	999	8.2	0.037
LMA glass Kermadec Trench (MRGID,7571)	LMA glass Wairarapa (MRGID,34834) Slope	3 and 5	999	3.4	0.031
LMA glass Kermadec Trench (MRGID,7571)	LMA glass Sambro Bank (MRGID,34408)	3 and 24	999	10.7	0.001
LMA glass Kermadec Trench (MRGID,7571)	LMA glass off Pico (MRGID,2460)	3 and 5	999	12.3	0.018
LMA glass Kermadec Trench (MRGID,7571)	LMA glass Kiwi Seamount (MRGID,7051)	3 and 4	999	3.2	0.064
LMA glass Kermadec Trench (MRGID,7571)	LMA glass Sognefjorden (MRGID,3376)	3 and 2	999	3.3	0.11
LMA glass Kermadec Trench (MRGID,7571)	LMA glass rift valley deep volcano off Schulz Bank (MRGID,5039)	3 and 3	999	5.1	0.1
LMA glass Kermadec Trench (MRGID,7571)	LMA glass Vesteris Seamount (MRGID,5046)	3 and 23	999	10.2	0.002
LMA glass Kiwi Seamount (MRGID,7051)	LMA glass off East Cape (MRGID,24347) seamount1247	4 and 5	999	2	0.1
LMA glass Kiwi Seamount (MRGID,7051)	LMA glass off Pico (MRGID,2460)	4 and 5	999	8.2	0.012
LMA glass Kiwi Seamount (MRGID,7051)	LMA glass off Vesterålen (MRGID,18663) Bleiksdjupet	4 and 5	999	6.9	0.01
LMA glass Kiwi Seamount (MRGID,7051)	LMA glass Tromsøflaket (MRGID,5034) C	4 and 8	999	9.1	0.002
LMA glass Kiwi Seamount (MRGID,7051)	LMA glass Vesteris Seamount (MRGID,5046)	4 and 23	999	10.4	0.001
LMA glass Kiwi Seamount (MRGID,7051)	LMA glass Weddell Sea (MRGID,4330) Filchner-Ronne (MRGID,17335) Outflow System	4 and 4	999	5.2	0.02
LMA glass Kiwi Seamount (MRGID,7051)	LMA glass Schulz Bank (MRGID,5039)	4 and 33	999	4	0.009
LMA glass Kiwi Seamount (MRGID,7051)	LMA glass off Hawke´s Bay (MRGID,32521) seamount986	4 and 27	999	1.1	0.371
LMA glass Kiwi Seamount (MRGID,7051)	LMA glass Sambro Bank (MRGID,34408)	4 and 24	999	9.9	0.001
LMA glass Kiwi Seamount (MRGID,7051)	LMA glass Wairarapa (MRGID,34834) Slope	4 and 5	999	0.9	0.583
LMA glass Kiwi Seamount (MRGID,7051)	LMA glass Sognefjorden (MRGID,3376)	4 and 2	999	2.6	0.065
LMA glass Kiwi Seamount (MRGID,7051)	LMA glass rift valley deep volcano off Schulz Bank (MRGID,5039)	4 and 3	999	3.5	0.06
LMA glass off East Cape (MRGID,24347) seamount1247	LMA glass off Hawke´s Bay (MRGID,32521) seamount986	5 and 27	999	1.1	0.346
LMA glass off East Cape (MRGID,24347) seamount1247	LMA glass rift valley deep volcano off Schulz Bank (MRGID,5039)	5 and 3	999	3.8	0.051
LMA glass off East Cape (MRGID,24347) seamount1247	LMA glass off Vesterålen (MRGID,18663) Bleiksdjupet	5 and 5	999	6.4	0.01
LMA glass off East Cape (MRGID,24347) seamount1247	LMA glass off Pico (MRGID,2460)	5 and 5	999	13	0.006
LMA glass off Hawke´s Bay (MRGID,32521) seamount986	LMA glass off Vesterålen (MRGID,18663) Bleiksdjupet	27 and 5	999	4.4	0.001
LMA glass off Hawke´s Bay (MRGID,32521) seamount986	LMA glass off Pico (MRGID,2460)	27 and 5	999	9.2	0.001
LMA glass off Hawke´s Bay (MRGID,32521) seamount986	LMA glass rift valley deep volcano off Schulz Bank (MRGID,5039)	27 and 3	999	1.8	0.054
LMA glass off Pico (MRGID,2460)	LMA glass off Vesterålen (MRGID,18663) Bleiksdjupet	5 and 5	999	31.7	0.007
LMA glass off Pico (MRGID,2460)	LMA glass rift valley deep volcano off Schulz Bank (MRGID,5039)	5 and 3	999	17.9	0.017
LMA glass off Vesterålen (MRGID,18663) Bleiksdjupet	LMA glass rift valley deep volcano off Schulz Bank (MRGID,5039)	5 and 3	999	12	0.015
LMA glass Sambro Bank (MRGID,34408)	LMA glass off Hawke´s Bay (MRGID,32521) seamount986	24 and 27	999	19.7	0.001
LMA glass Sambro Bank (MRGID,34408)	LMA glass Tromsøflaket (MRGID,5034) C	24 and 8	999	20.9	0.001
LMA glass Sambro Bank (MRGID,34408)	LMA glass rift valley deep volcano off Schulz Bank (MRGID,5039)	24 and 3	999	9.7	0.001
LMA glass Sambro Bank (MRGID,34408)	LMA glass off East Cape (MRGID,24347) seamount1247	24 and 5	999	11.8	0.001
LMA glass Sambro Bank (MRGID,34408)	LMA glass off Vesterålen (MRGID,18663) Bleiksdjupet	24 and 5	999	16.2	0.001
LMA glass Sambro Bank (MRGID,34408)	LMA glass off Pico (MRGID,2460)	24 and 5	999	23.4	0.001
LMA glass Sambro Bank (MRGID,34408)	LMA glass Vesteris Seamount (MRGID,5046)	24 and 23	999	47.5	0.001
LMA glass Sambro Bank (MRGID,34408)	LMA glass Wairarapa (MRGID,34834) Slope	24 and 5	999	10.9	0.001
LMA glass Sambro Bank (MRGID,34408)	LMA glass Weddell Sea (MRGID,4330) Filchner-Ronne (MRGID,17335) Outflow System	24 and 4	999	6.3	0.001
LMA glass Sambro Bank (MRGID,34408)	LMA glass Sognefjorden (MRGID,3376)	24 and 2	999	5.8	0.005
LMA glass Sambro Bank (MRGID,34408)	LMA glass Schulz Bank (MRGID,5039)	24 and 33	999	21.5	0.001
LMA glass Schulz Bank (MRGID,5039)	LMA glass Tromsøflaket (MRGID,5034) C	33 and 8	999	6	0.004
LMA glass Schulz Bank (MRGID,5039)	LMA glass rift valley deep volcano off Schulz Bank (MRGID,5039)	33 and 3	999	3.1	0.025
LMA glass Schulz Bank (MRGID,5039)	LMA glass off East Cape (MRGID,24347) seamount1247	33 and 5	999	3.1	0.018
LMA glass Schulz Bank (MRGID,5039)	LMA glass off Pico (MRGID,2460)	33 and 5	999	16.6	0.001
LMA glass Schulz Bank (MRGID,5039)	LMA glass Sognefjorden (MRGID,3376)	33 and 2	999	1.7	0.11
LMA glass Schulz Bank (MRGID,5039)	LMA glass Vesteris Seamount (MRGID,5046)	33 and 23	999	10	0.001
LMA glass Schulz Bank (MRGID,5039)	LMA glass Weddell Sea (MRGID,4330) Filchner-Ronne (MRGID,17335) Outflow System	33 and 4	999	8.2	0.001
LMA glass Schulz Bank (MRGID,5039)	LMA glass Wairarapa (MRGID,34834) Slope	33 and 5	999	4.5	0.004
LMA glass Schulz Bank (MRGID,5039)	LMA glass off Vesterålen (MRGID,18663) Bleiksdjupet	33 and 5	999	2.4	0.043
LMA glass Schulz Bank (MRGID,5039)	LMA glass off Hawke´s Bay (MRGID,32521) seamount986	33 and 27	999	7	0.001
LMA glass Sognefjorden (MRGID,3376)	LMA glass Weddell Sea (MRGID,4330) Filchner-Ronne (MRGID,17335) Outflow System	2 and 4	999	7.1	0.07
LMA glass Sognefjorden (MRGID,3376)	LMA glass Wairarapa (MRGID,34834) Slope	2 and 5	999	2.4	0.114
LMA glass Sognefjorden (MRGID,3376)	LMA glass off East Cape (MRGID,24347) seamount1247	2 and 5	999	2.7	0.089
LMA glass Sognefjorden (MRGID,3376)	LMA glass off Vesterålen (MRGID,18663) Bleiksdjupet	2 and 5	999	3.2	0.042
LMA glass Sognefjorden (MRGID,3376)	LMA glass rift valley deep volcano off Schulz Bank (MRGID,5039)	2 and 3	999	4.8	0.126
LMA glass Sognefjorden (MRGID,3376)	LMA glass Vesteris Seamount (MRGID,5046)	2 and 23	999	4	0.005
LMA glass Sognefjorden (MRGID,3376)	LMA glass Tromsøflaket (MRGID,5034) C	2 and 8	999	5.5	0.02
LMA glass Sognefjorden (MRGID,3376)	LMA glass off Pico (MRGID,2460)	2 and 5	999	11.1	0.053
LMA glass Sognefjorden (MRGID,3376)	LMA glass off Hawke´s Bay (MRGID,32521) seamount986	2 and 27	999	2	0.035
LMA glass Tromsøflaket (MRGID,5034) C	LMA glass off East Cape (MRGID,24347) seamount1247	8 and 5	999	9.3	0.003
LMA glass Tromsøflaket (MRGID,5034) C	LMA glass off Hawke´s Bay (MRGID,32521) seamount986	8 and 27	999	5.7	0.001
LMA glass Tromsøflaket (MRGID,5034) C	LMA glass Wairarapa (MRGID,34834) Slope	8 and 5	999	9.2	0.001
LMA glass Tromsøflaket (MRGID,5034) C	LMA glass rift valley deep volcano off Schulz Bank (MRGID,5039)	8 and 3	999	13.6	0.007
LMA glass Tromsøflaket (MRGID,5034) C	LMA glass Vesteris Seamount (MRGID,5046)	8 and 23	999	9.7	0.001
LMA glass Tromsøflaket (MRGID,5034) C	LMA glass Weddell Sea (MRGID,4330) Filchner-Ronne (MRGID,17335) Outflow System	8 and 4	999	24.5	0.003
LMA glass Tromsøflaket (MRGID,5034) C	LMA glass off Pico (MRGID,2460)	8 and 5	999	41.9	0.001
LMA glass Tromsøflaket (MRGID,5034) C	LMA glass off Vesterålen (MRGID,18663) Bleiksdjupet	8 and 5	999	9.3	0.001
LMA glass Vesteris Seamount (MRGID,5046)	LMA glass off Vesterålen (MRGID,18663) Bleiksdjupet	23 and 5	999	5.4	0.001
LMA glass Vesteris Seamount (MRGID,5046)	LMA glass off East Cape (MRGID,24347) seamount1247	23 and 5	999	10.8	0.001
LMA glass Vesteris Seamount (MRGID,5046)	LMA glass Weddell Sea (MRGID,4330) Filchner-Ronne (MRGID,17335) Outflow System	23 and 4	999	19.9	0.001
LMA glass Vesteris Seamount (MRGID,5046)	LMA glass rift valley deep volcano off Schulz Bank (MRGID,5039)	23 and 3	999	7.2	0.001
LMA glass Vesteris Seamount (MRGID,5046)	LMA glass off Hawke´s Bay (MRGID,32521) seamount986	23 and 27	999	16.2	0.001
LMA glass Vesteris Seamount (MRGID,5046)	LMA glass Wairarapa (MRGID,34834) Slope	23 and 5	999	12.1	0.001
LMA glass Vesteris Seamount (MRGID,5046)	LMA glass off Pico (MRGID,2460)	23 and 5	999	37	0.001
LMA glass Wairarapa (MRGID,34834) Slope	LMA glass Weddell Sea (MRGID,4330) Filchner-Ronne (MRGID,17335) Outflow System	5 and 4	999	4.9	0.015
LMA glass Wairarapa (MRGID,34834) Slope	LMA glass rift valley deep volcano off Schulz Bank (MRGID,5039)	5 and 3	999	3.2	0.042
LMA glass Wairarapa (MRGID,34834) Slope	LMA glass off East Cape (MRGID,24347) seamount1247	5 and 5	999	2.5	0.053
LMA glass Wairarapa (MRGID,34834) Slope	LMA glass off Pico (MRGID,2460)	5 and 5	999	8.1	0.007
LMA glass Wairarapa (MRGID,34834) Slope	LMA glass off Hawke´s Bay (MRGID,32521) seamount986	5 and 27	999	2.1	0.037
LMA glass Wairarapa (MRGID,34834) Slope	LMA glass off Vesterålen (MRGID,18663) Bleiksdjupet	5 and 5	999	6.1	0.004
LMA glass Weddell Sea (MRGID,4330) Filchner-Ronne (MRGID,17335) Outflow System	LMA glass off East Cape (MRGID,24347) seamount1247	4 and 5	999	7.4	0.006
LMA glass Weddell Sea (MRGID,4330) Filchner-Ronne (MRGID,17335) Outflow System	LMA glass rift valley deep volcano off Schulz Bank (MRGID,5039)	4 and 3	999	10.2	0.054
LMA glass Weddell Sea (MRGID,4330) Filchner-Ronne (MRGID,17335) Outflow System	LMA glass off Hawke´s Bay (MRGID,32521) seamount986	4 and 27	999	5	0.001
LMA glass Weddell Sea (MRGID,4330) Filchner-Ronne (MRGID,17335) Outflow System	LMA glass off Pico (MRGID,2460)	4 and 5	999	19.1	0.016
LMA glass Weddell Sea (MRGID,4330) Filchner-Ronne (MRGID,17335) Outflow System	LMA glass off Vesterålen (MRGID,18663) Bleiksdjupet	4 and 5	999	19.1	0.008
seawater Bømlo-Sotra archipelago (MRGID,5285)	seawater Cantabrian (MRGID,3758) Sea Avilés Canyon (MRGID,36126)	2 and 22	999	7.9	0.004
seawater Bømlo-Sotra archipelago (MRGID,5285)	seawater Cantabrian (MRGID,3758) Sea Le Danois Bank (MRGID,4719)	2 and 24	999	10.2	0.001
seawater Bømlo-Sotra archipelago (MRGID,5285)	seawater Emerald Basin (MRGID,34188)	2 and 5	999	6.7	0.057
seawater Bømlo-Sotra archipelago (MRGID,5285)	seawater Christchurch (MRGID,32447) Canyon/Slope	2 and 3	999	15.7	0.122
seawater Bømlo-Sotra archipelago (MRGID,5285)	seawater Sognefjorden (MRGID,3376)	2 and 6	999	3.7	0.067
seawater Bømlo-Sotra archipelago (MRGID,5285)	seawater off Troms (MRGID,23319) Malangsgrunnen	2 and 3	999	16.6	0.089
seawater Bømlo-Sotra archipelago (MRGID,5285)	seawater Colville (MRGID,5846) volcano	2 and 3	999	7.3	0.097
seawater Bømlo-Sotra archipelago (MRGID,5285)	seawater Tromsøflaket (MRGID,5034) C	2 and 12	999	19.1	0.016
seawater Bømlo-Sotra archipelago (MRGID,5285)	seawater Weddell Sea (MRGID,4330) Prince Gustav Channel (MRGID,9417)	2 and 4	999	8.1	0.071
seawater Bømlo-Sotra archipelago (MRGID,5285)	seawater Fram Strait (MRGID,26579) LTER Observatory HAUSGARTEN siteS3	2 and 4	999	26.5	0.078
seawater Bømlo-Sotra archipelago (MRGID,5285)	seawater Devonport Seamount Chain (MRGID,26630) seamount114	2 and 3	999	93.3	0.102
seawater Bømlo-Sotra archipelago (MRGID,5285)	seawater off East Cape (MRGID,24347) seamount1247	2 and 3	999	78.3	0.097
seawater Bømlo-Sotra archipelago (MRGID,5285)	seawater off East Cape (MRGID,24347)	2 and 3	999	10	0.112
seawater Bømlo-Sotra archipelago (MRGID,5285)	seawater Otago (MRGID,26502) Slope	2 and 3	999	8.6	0.102
seawater Bømlo-Sotra archipelago (MRGID,5285)	seawater Kiwi Seamount (MRGID,7051)	2 and 6	999	3.6	0.045
seawater Bømlo-Sotra archipelago (MRGID,5285)	seawater Kermadec Ridge (MRGID,7213)	2 and 6	999	9.8	0.03
seawater Bømlo-Sotra archipelago (MRGID,5285)	seawater Vesteris Seamount (MRGID,5046)	2 and 6	999	6	0.046
seawater Bømlo-Sotra archipelago (MRGID,5285)	seawater Fram Strait (MRGID,26579) LTER Observatory HAUSGARTEN siteSV2	2 and 4	999	124.2	0.073
seawater Bømlo-Sotra archipelago (MRGID,5285)	seawater Weddell Sea (MRGID,4330) Filchner-Ronne (MRGID,17335) Outflow System	2 and 2	999	2.6	0.348
seawater Bømlo-Sotra archipelago (MRGID,5285)	seawater Sularevet (WDPAID,555557185)	2 and 4	999	6.3	0.067
seawater Bømlo-Sotra archipelago (MRGID,5285)	seawater Tromsøflaket (MRGID,5034)	2 and 3	999	11.4	0.124
seawater Bømlo-Sotra archipelago (MRGID,5285)	seawater Schulz Bank (MRGID,5039)	2 and 140	999	3.5	0.009
seawater Bømlo-Sotra archipelago (MRGID,5285)	seawater off Vesterålen (MRGID,18663) Bleiksdjupet	2 and 9	999	11.3	0.012
seawater Bømlo-Sotra archipelago (MRGID,5285)	seawater Finnmark (MRGID,8962) Stjernsund	2 and 9	999	13.7	0.022
seawater Bømlo-Sotra archipelago (MRGID,5285)	seawater Kermadec Trench (MRGID,7571)	2 and 3	999	30.7	0.124
seawater Bømlo-Sotra archipelago (MRGID,5285)	seawater Fram Strait (MRGID,26579) LTER Observatory HAUSGARTEN siteN4	2 and 4	999	23.3	0.074
seawater Bømlo-Sotra archipelago (MRGID,5285)	seawater Wairarapa (MRGID,34834) Slope	2 and 3	999	12.2	0.098
seawater Bømlo-Sotra archipelago (MRGID,5285)	seawater Raoul Island (MRGID,32903) Denham Bay (MRGID,58148)	2 and 3	999	33.5	0.103
seawater Bømlo-Sotra archipelago (MRGID,5285)	seawater off Pico (MRGID,2460)	2 and 6	999	16.6	0.041
seawater Bømlo-Sotra archipelago (MRGID,5285)	seawater Fram Strait (MRGID,26579) LTER Observatory HAUSGARTEN siteHG4	2 and 4	999	23.1	0.059
seawater Bømlo-Sotra archipelago (MRGID,5285)	seawater Tromsøflaket (MRGID,5034) B	2 and 9	999	3.3	0.018
seawater Bømlo-Sotra archipelago (MRGID,5285)	seawater Sambro Bank (MRGID,34408)	2 and 14	999	7.3	0.009
seawater Bømlo-Sotra archipelago (MRGID,5285)	seawater off Hawke´s Bay (MRGID,32521) seamount986	2 and 6	999	14	0.03
seawater Bømlo-Sotra archipelago (MRGID,5285)	seawater Tromsøflaket (MRGID,5034) A	2 and 11	999	4.4	0.025
seawater Cantabrian (MRGID,3758) Sea Avilés Canyon (MRGID,36126)	seawater Fram Strait (MRGID,26579) LTER Observatory HAUSGARTEN siteHG4	22 and 4	999	10.9	0.001
seawater Cantabrian (MRGID,3758) Sea Avilés Canyon (MRGID,36126)	seawater Tromsøflaket (MRGID,5034) A	22 and 11	999	32.3	0.001
seawater Cantabrian (MRGID,3758) Sea Avilés Canyon (MRGID,36126)	seawater Sularevet (WDPAID,555557185)	22 and 4	999	16.7	0.001
seawater Cantabrian (MRGID,3758) Sea Avilés Canyon (MRGID,36126)	seawater Cantabrian (MRGID,3758) Sea Le Danois Bank (MRGID,4719)	22 and 24	999	4.8	0.001
seawater Cantabrian (MRGID,3758) Sea Avilés Canyon (MRGID,36126)	seawater off Vesterålen (MRGID,18663) Bleiksdjupet	22 and 9	999	17	0.001
seawater Cantabrian (MRGID,3758) Sea Avilés Canyon (MRGID,36126)	seawater off Hawke´s Bay (MRGID,32521) seamount986	22 and 6	999	29.2	0.001
seawater Cantabrian (MRGID,3758) Sea Avilés Canyon (MRGID,36126)	seawater off Troms (MRGID,23319) Malangsgrunnen	22 and 3	999	12	0.001
seawater Cantabrian (MRGID,3758) Sea Avilés Canyon (MRGID,36126)	seawater Tromsøflaket (MRGID,5034)	22 and 3	999	9.9	0.002
seawater Cantabrian (MRGID,3758) Sea Avilés Canyon (MRGID,36126)	seawater Otago (MRGID,26502) Slope	22 and 3	999	9.3	0.002
seawater Cantabrian (MRGID,3758) Sea Avilés Canyon (MRGID,36126)	seawater Kermadec Ridge (MRGID,7213)	22 and 6	999	29.6	0.001
seawater Cantabrian (MRGID,3758) Sea Avilés Canyon (MRGID,36126)	seawater Fram Strait (MRGID,26579) LTER Observatory HAUSGARTEN siteN4	22 and 4	999	9.9	0.002
seawater Cantabrian (MRGID,3758) Sea Avilés Canyon (MRGID,36126)	seawater Vesteris Seamount (MRGID,5046)	22 and 6	999	20.3	0.001
seawater Cantabrian (MRGID,3758) Sea Avilés Canyon (MRGID,36126)	seawater off East Cape (MRGID,24347)	22 and 3	999	8.3	0.001
seawater Cantabrian (MRGID,3758) Sea Avilés Canyon (MRGID,36126)	seawater Wairarapa (MRGID,34834) Slope	22 and 3	999	13.1	0.001
seawater Cantabrian (MRGID,3758) Sea Avilés Canyon (MRGID,36126)	seawater off East Cape (MRGID,24347) seamount1247	22 and 3	999	25.8	0.001
seawater Cantabrian (MRGID,3758) Sea Avilés Canyon (MRGID,36126)	seawater Colville (MRGID,5846) volcano	22 and 3	999	13.3	0.001
seawater Cantabrian (MRGID,3758) Sea Avilés Canyon (MRGID,36126)	seawater Finnmark (MRGID,8962) Stjernsund	22 and 9	999	36.2	0.001
seawater Cantabrian (MRGID,3758) Sea Avilés Canyon (MRGID,36126)	seawater Schulz Bank (MRGID,5039)	22 and 140	999	25.7	0.001
seawater Cantabrian (MRGID,3758) Sea Avilés Canyon (MRGID,36126)	seawater Kermadec Trench (MRGID,7571)	22 and 3	999	26.4	0.002
seawater Cantabrian (MRGID,3758) Sea Avilés Canyon (MRGID,36126)	seawater Devonport Seamount Chain (MRGID,26630) seamount114	22 and 3	999	26.4	0.001
seawater Cantabrian (MRGID,3758) Sea Avilés Canyon (MRGID,36126)	seawater Kiwi Seamount (MRGID,7051)	22 and 6	999	9.4	0.001
seawater Cantabrian (MRGID,3758) Sea Avilés Canyon (MRGID,36126)	seawater Sambro Bank (MRGID,34408)	22 and 14	999	43.5	0.001
seawater Cantabrian (MRGID,3758) Sea Avilés Canyon (MRGID,36126)	seawater Weddell Sea (MRGID,4330) Prince Gustav Channel (MRGID,9417)	22 and 4	999	23.4	0.001
seawater Cantabrian (MRGID,3758) Sea Avilés Canyon (MRGID,36126)	seawater Emerald Basin (MRGID,34188)	22 and 5	999	16.8	0.001
seawater Cantabrian (MRGID,3758) Sea Avilés Canyon (MRGID,36126)	seawater Raoul Island (MRGID,32903) Denham Bay (MRGID,58148)	22 and 3	999	19.7	0.002
seawater Cantabrian (MRGID,3758) Sea Avilés Canyon (MRGID,36126)	seawater Fram Strait (MRGID,26579) LTER Observatory HAUSGARTEN siteSV2	22 and 4	999	58.5	0.001
seawater Cantabrian (MRGID,3758) Sea Avilés Canyon (MRGID,36126)	seawater Weddell Sea (MRGID,4330) Filchner-Ronne (MRGID,17335) Outflow System	22 and 2	999	11	0.004
seawater Cantabrian (MRGID,3758) Sea Avilés Canyon (MRGID,36126)	seawater Christchurch (MRGID,32447) Canyon/Slope	22 and 3	999	13.8	0.001
seawater Cantabrian (MRGID,3758) Sea Avilés Canyon (MRGID,36126)	seawater off Pico (MRGID,2460)	22 and 6	999	10.9	0.001
seawater Cantabrian (MRGID,3758) Sea Avilés Canyon (MRGID,36126)	seawater Fram Strait (MRGID,26579) LTER Observatory HAUSGARTEN siteS3	22 and 4	999	10.4	0.001
seawater Cantabrian (MRGID,3758) Sea Avilés Canyon (MRGID,36126)	seawater Sognefjorden (MRGID,3376)	22 and 6	999	8.3	0.001
seawater Cantabrian (MRGID,3758) Sea Avilés Canyon (MRGID,36126)	seawater Tromsøflaket (MRGID,5034) C	22 and 12	999	48.5	0.001
seawater Cantabrian (MRGID,3758) Sea Avilés Canyon (MRGID,36126)	seawater Tromsøflaket (MRGID,5034) B	22 and 9	999	19.3	0.001
seawater Cantabrian (MRGID,3758) Sea Le Danois Bank (MRGID,4719)	seawater Tromsøflaket (MRGID,5034) B	24 and 9	999	25.3	0.001
seawater Cantabrian (MRGID,3758) Sea Le Danois Bank (MRGID,4719)	seawater off East Cape (MRGID,24347) seamount1247	24 and 3	999	30.3	0.002
seawater Cantabrian (MRGID,3758) Sea Le Danois Bank (MRGID,4719)	seawater Tromsøflaket (MRGID,5034)	24 and 3	999	13.5	0.001
seawater Cantabrian (MRGID,3758) Sea Le Danois Bank (MRGID,4719)	seawater Wairarapa (MRGID,34834) Slope	24 and 3	999	15.2	0.001
seawater Cantabrian (MRGID,3758) Sea Le Danois Bank (MRGID,4719)	seawater Fram Strait (MRGID,26579) LTER Observatory HAUSGARTEN siteHG4	24 and 4	999	13.1	0.001
seawater Cantabrian (MRGID,3758) Sea Le Danois Bank (MRGID,4719)	seawater Sognefjorden (MRGID,3376)	24 and 6	999	9.2	0.001
seawater Cantabrian (MRGID,3758) Sea Le Danois Bank (MRGID,4719)	seawater Devonport Seamount Chain (MRGID,26630) seamount114	24 and 3	999	30.3	0.001
seawater Cantabrian (MRGID,3758) Sea Le Danois Bank (MRGID,4719)	seawater off Hawke´s Bay (MRGID,32521) seamount986	24 and 6	999	33.1	0.001
seawater Cantabrian (MRGID,3758) Sea Le Danois Bank (MRGID,4719)	seawater off East Cape (MRGID,24347)	24 and 3	999	9.3	0.001
seawater Cantabrian (MRGID,3758) Sea Le Danois Bank (MRGID,4719)	seawater Vesteris Seamount (MRGID,5046)	24 and 6	999	25.6	0.001
seawater Cantabrian (MRGID,3758) Sea Le Danois Bank (MRGID,4719)	seawater Fram Strait (MRGID,26579) LTER Observatory HAUSGARTEN siteS3	24 and 4	999	12.5	0.001
seawater Cantabrian (MRGID,3758) Sea Le Danois Bank (MRGID,4719)	seawater Sularevet (WDPAID,555557185)	24 and 4	999	21.9	0.001
seawater Cantabrian (MRGID,3758) Sea Le Danois Bank (MRGID,4719)	seawater Tromsøflaket (MRGID,5034) C	24 and 12	999	62.6	0.001
seawater Cantabrian (MRGID,3758) Sea Le Danois Bank (MRGID,4719)	seawater Weddell Sea (MRGID,4330) Filchner-Ronne (MRGID,17335) Outflow System	24 and 2	999	14.9	0.005
seawater Cantabrian (MRGID,3758) Sea Le Danois Bank (MRGID,4719)	seawater Tromsøflaket (MRGID,5034) A	24 and 11	999	41.5	0.001
seawater Cantabrian (MRGID,3758) Sea Le Danois Bank (MRGID,4719)	seawater Finnmark (MRGID,8962) Stjernsund	24 and 9	999	46.6	0.001
seawater Cantabrian (MRGID,3758) Sea Le Danois Bank (MRGID,4719)	seawater off Troms (MRGID,23319) Malangsgrunnen	24 and 3	999	16.4	0.001
seawater Cantabrian (MRGID,3758) Sea Le Danois Bank (MRGID,4719)	seawater Weddell Sea (MRGID,4330) Prince Gustav Channel (MRGID,9417)	24 and 4	999	31.3	0.001
seawater Cantabrian (MRGID,3758) Sea Le Danois Bank (MRGID,4719)	seawater off Vesterålen (MRGID,18663) Bleiksdjupet	24 and 9	999	19.8	0.001
seawater Cantabrian (MRGID,3758) Sea Le Danois Bank (MRGID,4719)	seawater Kermadec Ridge (MRGID,7213)	24 and 6	999	33.6	0.001
seawater Cantabrian (MRGID,3758) Sea Le Danois Bank (MRGID,4719)	seawater Schulz Bank (MRGID,5039)	24 and 140	999	32.6	0.001
seawater Cantabrian (MRGID,3758) Sea Le Danois Bank (MRGID,4719)	seawater Colville (MRGID,5846) volcano	24 and 3	999	13.8	0.001
seawater Cantabrian (MRGID,3758) Sea Le Danois Bank (MRGID,4719)	seawater Sambro Bank (MRGID,34408)	24 and 14	999	52.3	0.001
seawater Cantabrian (MRGID,3758) Sea Le Danois Bank (MRGID,4719)	seawater off Pico (MRGID,2460)	24 and 6	999	9.2	0.001
seawater Cantabrian (MRGID,3758) Sea Le Danois Bank (MRGID,4719)	seawater Emerald Basin (MRGID,34188)	24 and 5	999	20.5	0.001
seawater Cantabrian (MRGID,3758) Sea Le Danois Bank (MRGID,4719)	seawater Kermadec Trench (MRGID,7571)	24 and 3	999	30.2	0.001
seawater Cantabrian (MRGID,3758) Sea Le Danois Bank (MRGID,4719)	seawater Otago (MRGID,26502) Slope	24 and 3	999	11.9	0.001
seawater Cantabrian (MRGID,3758) Sea Le Danois Bank (MRGID,4719)	seawater Raoul Island (MRGID,32903) Denham Bay (MRGID,58148)	24 and 3	999	23.9	0.001
seawater Cantabrian (MRGID,3758) Sea Le Danois Bank (MRGID,4719)	seawater Fram Strait (MRGID,26579) LTER Observatory HAUSGARTEN siteN4	24 and 4	999	10.9	0.001
seawater Cantabrian (MRGID,3758) Sea Le Danois Bank (MRGID,4719)	seawater Christchurch (MRGID,32447) Canyon/Slope	24 and 3	999	16.8	0.002
seawater Cantabrian (MRGID,3758) Sea Le Danois Bank (MRGID,4719)	seawater Fram Strait (MRGID,26579) LTER Observatory HAUSGARTEN siteSV2	24 and 4	999	72.8	0.001
seawater Cantabrian (MRGID,3758) Sea Le Danois Bank (MRGID,4719)	seawater Kiwi Seamount (MRGID,7051)	24 and 6	999	8	0.001
seawater Christchurch (MRGID,32447) Canyon/Slope	seawater Wairarapa (MRGID,34834) Slope	3 and 3	999	10.2	0.096
seawater Christchurch (MRGID,32447) Canyon/Slope	seawater off Troms (MRGID,23319) Malangsgrunnen	3 and 3	999	19.3	0.097
seawater Christchurch (MRGID,32447) Canyon/Slope	seawater Fram Strait (MRGID,26579) LTER Observatory HAUSGARTEN siteN4	3 and 4	999	28.7	0.026
seawater Christchurch (MRGID,32447) Canyon/Slope	seawater Kermadec Trench (MRGID,7571)	3 and 3	999	24.4	0.107
seawater Christchurch (MRGID,32447) Canyon/Slope	seawater Otago (MRGID,26502) Slope	3 and 3	999	7.6	0.113
seawater Christchurch (MRGID,32447) Canyon/Slope	seawater off Hawke´s Bay (MRGID,32521) seamount986	3 and 6	999	13	0.01
seawater Christchurch (MRGID,32447) Canyon/Slope	seawater Fram Strait (MRGID,26579) LTER Observatory HAUSGARTEN siteHG4	3 and 4	999	29.1	0.029
seawater Christchurch (MRGID,32447) Canyon/Slope	seawater Finnmark (MRGID,8962) Stjernsund	3 and 9	999	18.7	0.007
seawater Christchurch (MRGID,32447) Canyon/Slope	seawater Devonport Seamount Chain (MRGID,26630) seamount114	3 and 3	999	42.8	0.109
seawater Christchurch (MRGID,32447) Canyon/Slope	seawater Fram Strait (MRGID,26579) LTER Observatory HAUSGARTEN siteSV2	3 and 4	999	82.2	0.023
seawater Christchurch (MRGID,32447) Canyon/Slope	seawater Schulz Bank (MRGID,5039)	3 and 140	999	5.5	0.001
seawater Christchurch (MRGID,32447) Canyon/Slope	seawater Colville (MRGID,5846) volcano	3 and 3	999	7.8	0.099
seawater Christchurch (MRGID,32447) Canyon/Slope	seawater Weddell Sea (MRGID,4330) Prince Gustav Channel (MRGID,9417)	3 and 4	999	10.6	0.034
seawater Christchurch (MRGID,32447) Canyon/Slope	seawater Emerald Basin (MRGID,34188)	3 and 5	999	9.6	0.021
seawater Christchurch (MRGID,32447) Canyon/Slope	seawater Vesteris Seamount (MRGID,5046)	3 and 6	999	7.8	0.016
seawater Christchurch (MRGID,32447) Canyon/Slope	seawater Sambro Bank (MRGID,34408)	3 and 14	999	11	0.003
seawater Christchurch (MRGID,32447) Canyon/Slope	seawater Fram Strait (MRGID,26579) LTER Observatory HAUSGARTEN siteS3	3 and 4	999	30.4	0.032
seawater Christchurch (MRGID,32447) Canyon/Slope	seawater off Vesterålen (MRGID,18663) Bleiksdjupet	3 and 9	999	15.6	0.002
seawater Christchurch (MRGID,32447) Canyon/Slope	seawater Sularevet (WDPAID,555557185)	3 and 4	999	18	0.033
seawater Christchurch (MRGID,32447) Canyon/Slope	seawater Tromsøflaket (MRGID,5034) A	3 and 11	999	6.9	0.004
seawater Christchurch (MRGID,32447) Canyon/Slope	seawater off East Cape (MRGID,24347) seamount1247	3 and 3	999	38.2	0.105
seawater Christchurch (MRGID,32447) Canyon/Slope	seawater Sognefjorden (MRGID,3376)	3 and 6	999	10.6	0.015
seawater Christchurch (MRGID,32447) Canyon/Slope	seawater Weddell Sea (MRGID,4330) Filchner-Ronne (MRGID,17335) Outflow System	3 and 2	999	4	0.109
seawater Christchurch (MRGID,32447) Canyon/Slope	seawater Kiwi Seamount (MRGID,7051)	3 and 6	999	5.4	0.018
seawater Christchurch (MRGID,32447) Canyon/Slope	seawater Tromsøflaket (MRGID,5034) B	3 and 9	999	7.6	0.006
seawater Christchurch (MRGID,32447) Canyon/Slope	seawater Tromsøflaket (MRGID,5034)	3 and 3	999	14.9	0.093
seawater Christchurch (MRGID,32447) Canyon/Slope	seawater off East Cape (MRGID,24347)	3 and 3	999	12.5	0.094
seawater Christchurch (MRGID,32447) Canyon/Slope	seawater Raoul Island (MRGID,32903) Denham Bay (MRGID,58148)	3 and 3	999	24.2	0.098
seawater Christchurch (MRGID,32447) Canyon/Slope	seawater off Pico (MRGID,2460)	3 and 6	999	27.2	0.014
seawater Christchurch (MRGID,32447) Canyon/Slope	seawater Tromsøflaket (MRGID,5034) C	3 and 12	999	21.8	0.005
seawater Christchurch (MRGID,32447) Canyon/Slope	seawater Kermadec Ridge (MRGID,7213)	3 and 6	999	9.5	0.013
seawater Colville (MRGID,5846) volcano	seawater Tromsøflaket (MRGID,5034) C	3 and 12	999	29.6	0.006
seawater Colville (MRGID,5846) volcano	seawater Tromsøflaket (MRGID,5034) A	3 and 11	999	12.7	0.004
seawater Colville (MRGID,5846) volcano	seawater Kermadec Trench (MRGID,7571)	3 and 3	999	4.7	0.101
seawater Colville (MRGID,5846) volcano	seawater off East Cape (MRGID,24347)	3 and 3	999	2.9	0.099
seawater Colville (MRGID,5846) volcano	seawater Schulz Bank (MRGID,5039)	3 and 140	999	8.7	0.001
seawater Colville (MRGID,5846) volcano	seawater Fram Strait (MRGID,26579) LTER Observatory HAUSGARTEN siteHG4	3 and 4	999	12.8	0.028
seawater Colville (MRGID,5846) volcano	seawater Wairarapa (MRGID,34834) Slope	3 and 3	999	4.3	0.106
seawater Colville (MRGID,5846) volcano	seawater Fram Strait (MRGID,26579) LTER Observatory HAUSGARTEN siteN4	3 and 4	999	12.4	0.03
seawater Colville (MRGID,5846) volcano	seawater Fram Strait (MRGID,26579) LTER Observatory HAUSGARTEN siteSV2	3 and 4	999	36.4	0.021
seawater Colville (MRGID,5846) volcano	seawater off Vesterålen (MRGID,18663) Bleiksdjupet	3 and 9	999	14.7	0.009
seawater Colville (MRGID,5846) volcano	seawater Kermadec Ridge (MRGID,7213)	3 and 6	999	2.9	0.027
seawater Colville (MRGID,5846) volcano	seawater Devonport Seamount Chain (MRGID,26630) seamount114	3 and 3	999	6.9	0.105
seawater Colville (MRGID,5846) volcano	seawater Weddell Sea (MRGID,4330) Prince Gustav Channel (MRGID,9417)	3 and 4	999	10.8	0.029
seawater Colville (MRGID,5846) volcano	seawater off Hawke´s Bay (MRGID,32521) seamount986	3 and 6	999	3.8	0.027
seawater Colville (MRGID,5846) volcano	seawater Tromsøflaket (MRGID,5034)	3 and 3	999	10	0.093
seawater Colville (MRGID,5846) volcano	seawater Fram Strait (MRGID,26579) LTER Observatory HAUSGARTEN siteS3	3 and 4	999	12.1	0.028
seawater Colville (MRGID,5846) volcano	seawater Sambro Bank (MRGID,34408)	3 and 14	999	17.4	0.002
seawater Colville (MRGID,5846) volcano	seawater Tromsøflaket (MRGID,5034) B	3 and 9	999	11.2	0.007
seawater Colville (MRGID,5846) volcano	seawater Sognefjorden (MRGID,3376)	3 and 6	999	8.3	0.013
seawater Colville (MRGID,5846) volcano	seawater Kiwi Seamount (MRGID,7051)	3 and 6	999	2.3	0.121
seawater Colville (MRGID,5846) volcano	seawater Sularevet (WDPAID,555557185)	3 and 4	999	14.6	0.029
seawater Colville (MRGID,5846) volcano	seawater off Pico (MRGID,2460)	3 and 6	999	11	0.015
seawater Colville (MRGID,5846) volcano	seawater Raoul Island (MRGID,32903) Denham Bay (MRGID,58148)	3 and 3	999	4.9	0.102
seawater Colville (MRGID,5846) volcano	seawater off Troms (MRGID,23319) Malangsgrunnen	3 and 3	999	12.4	0.092
seawater Colville (MRGID,5846) volcano	seawater Weddell Sea (MRGID,4330) Filchner-Ronne (MRGID,17335) Outflow System	3 and 2	999	3.7	0.105
seawater Colville (MRGID,5846) volcano	seawater Emerald Basin (MRGID,34188)	3 and 5	999	11.3	0.018
seawater Colville (MRGID,5846) volcano	seawater off East Cape (MRGID,24347) seamount1247	3 and 3	999	5.9	0.102
seawater Colville (MRGID,5846) volcano	seawater Vesteris Seamount (MRGID,5046)	3 and 6	999	8.2	0.014
seawater Colville (MRGID,5846) volcano	seawater Finnmark (MRGID,8962) Stjernsund	3 and 9	999	22.3	0.005
seawater Colville (MRGID,5846) volcano	seawater Otago (MRGID,26502) Slope	3 and 3	999	4.8	0.113
seawater Devonport Seamount Chain (MRGID,26630) seamount114	seawater off Vesterålen (MRGID,18663) Bleiksdjupet	3 and 9	999	36.1	0.003
seawater Devonport Seamount Chain (MRGID,26630) seamount114	seawater Vesteris Seamount (MRGID,5046)	3 and 6	999	12.4	0.006
seawater Devonport Seamount Chain (MRGID,26630) seamount114	seawater off East Cape (MRGID,24347) seamount1247	3 and 3	999	58.2	0.097
seawater Devonport Seamount Chain (MRGID,26630) seamount114	seawater off East Cape (MRGID,24347)	3 and 3	999	20.8	0.092
seawater Devonport Seamount Chain (MRGID,26630) seamount114	seawater Wairarapa (MRGID,34834) Slope	3 and 3	999	15.3	0.099
seawater Devonport Seamount Chain (MRGID,26630) seamount114	seawater off Hawke´s Bay (MRGID,32521) seamount986	3 and 6	999	6.4	0.009
seawater Devonport Seamount Chain (MRGID,26630) seamount114	seawater Fram Strait (MRGID,26579) LTER Observatory HAUSGARTEN siteHG4	3 and 4	999	77.1	0.037
seawater Devonport Seamount Chain (MRGID,26630) seamount114	seawater Kermadec Trench (MRGID,7571)	3 and 3	999	20.5	0.096
seawater Devonport Seamount Chain (MRGID,26630) seamount114	seawater Fram Strait (MRGID,26579) LTER Observatory HAUSGARTEN siteSV2	3 and 4	999	278.3	0.03
seawater Devonport Seamount Chain (MRGID,26630) seamount114	seawater Sularevet (WDPAID,555557185)	3 and 4	999	68.7	0.027
seawater Devonport Seamount Chain (MRGID,26630) seamount114	seawater Fram Strait (MRGID,26579) LTER Observatory HAUSGARTEN siteS3	3 and 4	999	89.7	0.031
seawater Devonport Seamount Chain (MRGID,26630) seamount114	seawater Kermadec Ridge (MRGID,7213)	3 and 6	999	4.7	0.012
seawater Devonport Seamount Chain (MRGID,26630) seamount114	seawater Fram Strait (MRGID,26579) LTER Observatory HAUSGARTEN siteN4	3 and 4	999	80.7	0.027
seawater Devonport Seamount Chain (MRGID,26630) seamount114	seawater Tromsøflaket (MRGID,5034) A	3 and 11	999	18	0.003
seawater Devonport Seamount Chain (MRGID,26630) seamount114	seawater Sognefjorden (MRGID,3376)	3 and 6	999	20	0.012
seawater Devonport Seamount Chain (MRGID,26630) seamount114	seawater Tromsøflaket (MRGID,5034) B	3 and 9	999	21.7	0.004
seawater Devonport Seamount Chain (MRGID,26630) seamount114	seawater Weddell Sea (MRGID,4330) Prince Gustav Channel (MRGID,9417)	3 and 4	999	20.5	0.015
seawater Devonport Seamount Chain (MRGID,26630) seamount114	seawater Tromsøflaket (MRGID,5034) C	3 and 12	999	60.2	0.003
seawater Devonport Seamount Chain (MRGID,26630) seamount114	seawater Kiwi Seamount (MRGID,7051)	3 and 6	999	6.4	0.025
seawater Devonport Seamount Chain (MRGID,26630) seamount114	seawater Sambro Bank (MRGID,34408)	3 and 14	999	27.5	0.001
seawater Devonport Seamount Chain (MRGID,26630) seamount114	seawater Schulz Bank (MRGID,5039)	3 and 140	999	11.8	0.001
seawater Devonport Seamount Chain (MRGID,26630) seamount114	seawater Emerald Basin (MRGID,34188)	3 and 5	999	32	0.02
seawater Devonport Seamount Chain (MRGID,26630) seamount114	seawater off Pico (MRGID,2460)	3 and 6	999	45.9	0.014
seawater Devonport Seamount Chain (MRGID,26630) seamount114	seawater Raoul Island (MRGID,32903) Denham Bay (MRGID,58148)	3 and 3	999	39.9	0.105
seawater Devonport Seamount Chain (MRGID,26630) seamount114	seawater Finnmark (MRGID,8962) Stjernsund	3 and 9	999	50.9	0.004
seawater Devonport Seamount Chain (MRGID,26630) seamount114	seawater off Troms (MRGID,23319) Malangsgrunnen	3 and 3	999	128.2	0.095
seawater Devonport Seamount Chain (MRGID,26630) seamount114	seawater Weddell Sea (MRGID,4330) Filchner-Ronne (MRGID,17335) Outflow System	3 and 2	999	6.6	0.094
seawater Devonport Seamount Chain (MRGID,26630) seamount114	seawater Tromsøflaket (MRGID,5034)	3 and 3	999	75.1	0.091
seawater Devonport Seamount Chain (MRGID,26630) seamount114	seawater Otago (MRGID,26502) Slope	3 and 3	999	28.2	0.112
seawater Emerald Basin (MRGID,34188)	seawater Fram Strait (MRGID,26579) LTER Observatory HAUSGARTEN siteN4	5 and 4	999	20.1	0.01
seawater Emerald Basin (MRGID,34188)	seawater Fram Strait (MRGID,26579) LTER Observatory HAUSGARTEN siteHG4	5 and 4	999	19.3	0.015
seawater Emerald Basin (MRGID,34188)	seawater Tromsøflaket (MRGID,5034)	5 and 3	999	5.8	0.022
seawater Emerald Basin (MRGID,34188)	seawater Raoul Island (MRGID,32903) Denham Bay (MRGID,58148)	5 and 3	999	23.2	0.015
seawater Emerald Basin (MRGID,34188)	seawater Tromsøflaket (MRGID,5034) A	5 and 11	999	7.8	0.001
seawater Emerald Basin (MRGID,34188)	seawater Kermadec Ridge (MRGID,7213)	5 and 6	999	17.8	0.005
seawater Emerald Basin (MRGID,34188)	seawater Vesteris Seamount (MRGID,5046)	5 and 6	999	11.2	0.003
seawater Emerald Basin (MRGID,34188)	seawater Schulz Bank (MRGID,5039)	5 and 140	999	7.9	0.001
seawater Emerald Basin (MRGID,34188)	seawater Weddell Sea (MRGID,4330) Prince Gustav Channel (MRGID,9417)	5 and 4	999	12	0.015
seawater Emerald Basin (MRGID,34188)	seawater off East Cape (MRGID,24347)	5 and 3	999	11.6	0.015
seawater Emerald Basin (MRGID,34188)	seawater Tromsøflaket (MRGID,5034) B	5 and 9	999	7.2	0.001
seawater Emerald Basin (MRGID,34188)	seawater Kermadec Trench (MRGID,7571)	5 and 3	999	27.4	0.017
seawater Emerald Basin (MRGID,34188)	seawater off Vesterålen (MRGID,18663) Bleiksdjupet	5 and 9	999	16.3	0.001
seawater Emerald Basin (MRGID,34188)	seawater off East Cape (MRGID,24347) seamount1247	5 and 3	999	32.4	0.02
seawater Emerald Basin (MRGID,34188)	seawater Sambro Bank (MRGID,34408)	5 and 14	999	2.9	0.008
seawater Emerald Basin (MRGID,34188)	seawater Wairarapa (MRGID,34834) Slope	5 and 3	999	13.4	0.015
seawater Emerald Basin (MRGID,34188)	seawater Fram Strait (MRGID,26579) LTER Observatory HAUSGARTEN siteSV2	5 and 4	999	56.4	0.009
seawater Emerald Basin (MRGID,34188)	seawater Fram Strait (MRGID,26579) LTER Observatory HAUSGARTEN siteS3	5 and 4	999	21.3	0.007
seawater Emerald Basin (MRGID,34188)	seawater Otago (MRGID,26502) Slope	5 and 3	999	6.3	0.026
seawater Emerald Basin (MRGID,34188)	seawater Weddell Sea (MRGID,4330) Filchner-Ronne (MRGID,17335) Outflow System	5 and 2	999	5.2	0.045
seawater Emerald Basin (MRGID,34188)	seawater off Pico (MRGID,2460)	5 and 6	999	22.4	0.003
seawater Emerald Basin (MRGID,34188)	seawater off Troms (MRGID,23319) Malangsgrunnen	5 and 3	999	6.9	0.011
seawater Emerald Basin (MRGID,34188)	seawater Tromsøflaket (MRGID,5034) C	5 and 12	999	18	0.001
seawater Emerald Basin (MRGID,34188)	seawater Kiwi Seamount (MRGID,7051)	5 and 6	999	6	0.004
seawater Emerald Basin (MRGID,34188)	seawater off Hawke´s Bay (MRGID,32521) seamount986	5 and 6	999	21.9	0.002
seawater Emerald Basin (MRGID,34188)	seawater Sognefjorden (MRGID,3376)	5 and 6	999	9.5	0.002
seawater Emerald Basin (MRGID,34188)	seawater Finnmark (MRGID,8962) Stjernsund	5 and 9	999	14.7	0.001
seawater Emerald Basin (MRGID,34188)	seawater Sularevet (WDPAID,555557185)	5 and 4	999	7.4	0.006
seawater Finnmark (MRGID,8962) Stjernsund	seawater Sambro Bank (MRGID,34408)	9 and 14	999	23.8	0.001
seawater Finnmark (MRGID,8962) Stjernsund	seawater Sularevet (WDPAID,555557185)	9 and 4	999	11	0.001
seawater Finnmark (MRGID,8962) Stjernsund	seawater Tromsøflaket (MRGID,5034)	9 and 3	999	8.2	0.006
seawater Finnmark (MRGID,8962) Stjernsund	seawater off Vesterålen (MRGID,18663) Bleiksdjupet	9 and 9	999	33.6	0.001
seawater Finnmark (MRGID,8962) Stjernsund	seawater Otago (MRGID,26502) Slope	9 and 3	999	15	0.003
seawater Finnmark (MRGID,8962) Stjernsund	seawater Tromsøflaket (MRGID,5034) C	9 and 12	999	12.1	0.001
seawater Finnmark (MRGID,8962) Stjernsund	seawater Kiwi Seamount (MRGID,7051)	9 and 6	999	16.7	0.001
seawater Finnmark (MRGID,8962) Stjernsund	seawater Tromsøflaket (MRGID,5034) B	9 and 9	999	10.2	0.001
seawater Finnmark (MRGID,8962) Stjernsund	seawater off East Cape (MRGID,24347) seamount1247	9 and 3	999	51.3	0.005
seawater Finnmark (MRGID,8962) Stjernsund	seawater Raoul Island (MRGID,32903) Denham Bay (MRGID,58148)	9 and 3	999	43.3	0.005
seawater Finnmark (MRGID,8962) Stjernsund	seawater Fram Strait (MRGID,26579) LTER Observatory HAUSGARTEN siteS3	9 and 4	999	44.5	0.003
seawater Finnmark (MRGID,8962) Stjernsund	seawater Fram Strait (MRGID,26579) LTER Observatory HAUSGARTEN siteSV2	9 and 4	999	64.2	0.002
seawater Finnmark (MRGID,8962) Stjernsund	seawater Fram Strait (MRGID,26579) LTER Observatory HAUSGARTEN siteHG4	9 and 4	999	42.2	0.003
seawater Finnmark (MRGID,8962) Stjernsund	seawater Wairarapa (MRGID,34834) Slope	9 and 3	999	22.7	0.002
seawater Finnmark (MRGID,8962) Stjernsund	seawater Fram Strait (MRGID,26579) LTER Observatory HAUSGARTEN siteN4	9 and 4	999	43.7	0.002
seawater Finnmark (MRGID,8962) Stjernsund	seawater Vesteris Seamount (MRGID,5046)	9 and 6	999	15.2	0.001
seawater Finnmark (MRGID,8962) Stjernsund	seawater Weddell Sea (MRGID,4330) Prince Gustav Channel (MRGID,9417)	9 and 4	999	10.9	0.002
seawater Finnmark (MRGID,8962) Stjernsund	seawater off Hawke´s Bay (MRGID,32521) seamount986	9 and 6	999	35.7	0.001
seawater Finnmark (MRGID,8962) Stjernsund	seawater Tromsøflaket (MRGID,5034) A	9 and 11	999	6	0.001
seawater Finnmark (MRGID,8962) Stjernsund	seawater off Troms (MRGID,23319) Malangsgrunnen	9 and 3	999	3.7	0.014
seawater Finnmark (MRGID,8962) Stjernsund	seawater Schulz Bank (MRGID,5039)	9 and 140	999	10.2	0.001
seawater Finnmark (MRGID,8962) Stjernsund	seawater Kermadec Trench (MRGID,7571)	9 and 3	999	43.9	0.005
seawater Finnmark (MRGID,8962) Stjernsund	seawater off Pico (MRGID,2460)	9 and 6	999	55.3	0.001
seawater Finnmark (MRGID,8962) Stjernsund	seawater Weddell Sea (MRGID,4330) Filchner-Ronne (MRGID,17335) Outflow System	9 and 2	999	7.1	0.009
seawater Finnmark (MRGID,8962) Stjernsund	seawater Sognefjorden (MRGID,3376)	9 and 6	999	24.3	0.001
seawater Finnmark (MRGID,8962) Stjernsund	seawater Kermadec Ridge (MRGID,7213)	9 and 6	999	28.5	0.001
seawater Finnmark (MRGID,8962) Stjernsund	seawater off East Cape (MRGID,24347)	9 and 3	999	24.5	0.005
seawater Fram Strait (MRGID,26579) LTER Observatory HAUSGARTEN siteHG4	seawater Tromsøflaket (MRGID,5034) A	4 and 11	999	16.7	0.001
seawater Fram Strait (MRGID,26579) LTER Observatory HAUSGARTEN siteHG4	seawater Vesteris Seamount (MRGID,5046)	4 and 6	999	10.3	0.009
seawater Fram Strait (MRGID,26579) LTER Observatory HAUSGARTEN siteHG4	seawater Tromsøflaket (MRGID,5034) B	4 and 9	999	16.3	0.002
seawater Fram Strait (MRGID,26579) LTER Observatory HAUSGARTEN siteHG4	seawater Otago (MRGID,26502) Slope	4 and 3	999	17.9	0.031
seawater Fram Strait (MRGID,26579) LTER Observatory HAUSGARTEN siteHG4	seawater Kiwi Seamount (MRGID,7051)	4 and 6	999	5.7	0.013
seawater Fram Strait (MRGID,26579) LTER Observatory HAUSGARTEN siteHG4	seawater Schulz Bank (MRGID,5039)	4 and 140	999	6.6	0.001
seawater Fram Strait (MRGID,26579) LTER Observatory HAUSGARTEN siteHG4	seawater Sambro Bank (MRGID,34408)	4 and 14	999	19.8	0.001
seawater Fram Strait (MRGID,26579) LTER Observatory HAUSGARTEN siteHG4	seawater Tromsøflaket (MRGID,5034)	4 and 3	999	29.8	0.029
seawater Fram Strait (MRGID,26579) LTER Observatory HAUSGARTEN siteHG4	seawater Kermadec Ridge (MRGID,7213)	4 and 6	999	18.1	0.003
seawater Fram Strait (MRGID,26579) LTER Observatory HAUSGARTEN siteHG4	seawater Kermadec Trench (MRGID,7571)	4 and 3	999	45	0.021
seawater Fram Strait (MRGID,26579) LTER Observatory HAUSGARTEN siteHG4	seawater Fram Strait (MRGID,26579) LTER Observatory HAUSGARTEN siteN4	4 and 4	999	5.9	0.029
seawater Fram Strait (MRGID,26579) LTER Observatory HAUSGARTEN siteHG4	seawater Fram Strait (MRGID,26579) LTER Observatory HAUSGARTEN siteS3	4 and 4	999	4.4	0.027
seawater Fram Strait (MRGID,26579) LTER Observatory HAUSGARTEN siteHG4	seawater Weddell Sea (MRGID,4330) Filchner-Ronne (MRGID,17335) Outflow System	4 and 2	999	7.9	0.059
seawater Fram Strait (MRGID,26579) LTER Observatory HAUSGARTEN siteHG4	seawater Raoul Island (MRGID,32903) Denham Bay (MRGID,58148)	4 and 3	999	43.4	0.024
seawater Fram Strait (MRGID,26579) LTER Observatory HAUSGARTEN siteHG4	seawater off East Cape (MRGID,24347)	4 and 3	999	18.8	0.033
seawater Fram Strait (MRGID,26579) LTER Observatory HAUSGARTEN siteHG4	seawater Wairarapa (MRGID,34834) Slope	4 and 3	999	16.4	0.021
seawater Fram Strait (MRGID,26579) LTER Observatory HAUSGARTEN siteHG4	seawater off Pico (MRGID,2460)	4 and 6	999	18.3	0.006
seawater Fram Strait (MRGID,26579) LTER Observatory HAUSGARTEN siteHG4	seawater Fram Strait (MRGID,26579) LTER Observatory HAUSGARTEN siteSV2	4 and 4	999	146.2	0.029
seawater Fram Strait (MRGID,26579) LTER Observatory HAUSGARTEN siteHG4	seawater Sognefjorden (MRGID,3376)	4 and 6	999	7	0.004
seawater Fram Strait (MRGID,26579) LTER Observatory HAUSGARTEN siteHG4	seawater Sularevet (WDPAID,555557185)	4 and 4	999	38.1	0.035
seawater Fram Strait (MRGID,26579) LTER Observatory HAUSGARTEN siteHG4	seawater off East Cape (MRGID,24347) seamount1247	4 and 3	999	75.6	0.039
seawater Fram Strait (MRGID,26579) LTER Observatory HAUSGARTEN siteHG4	seawater Tromsøflaket (MRGID,5034) C	4 and 12	999	49.6	0.002
seawater Fram Strait (MRGID,26579) LTER Observatory HAUSGARTEN siteHG4	seawater off Vesterålen (MRGID,18663) Bleiksdjupet	4 and 9	999	10.6	0.001
seawater Fram Strait (MRGID,26579) LTER Observatory HAUSGARTEN siteHG4	seawater off Hawke´s Bay (MRGID,32521) seamount986	4 and 6	999	25.4	0.005
seawater Fram Strait (MRGID,26579) LTER Observatory HAUSGARTEN siteHG4	seawater off Troms (MRGID,23319) Malangsgrunnen	4 and 3	999	40.3	0.034
seawater Fram Strait (MRGID,26579) LTER Observatory HAUSGARTEN siteHG4	seawater Weddell Sea (MRGID,4330) Prince Gustav Channel (MRGID,9417)	4 and 4	999	20.3	0.028
seawater Fram Strait (MRGID,26579) LTER Observatory HAUSGARTEN siteN4	seawater Schulz Bank (MRGID,5039)	4 and 140	999	6.5	0.001
seawater Fram Strait (MRGID,26579) LTER Observatory HAUSGARTEN siteN4	seawater off Pico (MRGID,2460)	4 and 6	999	15.3	0.007
seawater Fram Strait (MRGID,26579) LTER Observatory HAUSGARTEN siteN4	seawater off East Cape (MRGID,24347)	4 and 3	999	16.2	0.025
seawater Fram Strait (MRGID,26579) LTER Observatory HAUSGARTEN siteN4	seawater Sambro Bank (MRGID,34408)	4 and 14	999	22.4	0.001
seawater Fram Strait (MRGID,26579) LTER Observatory HAUSGARTEN siteN4	seawater off East Cape (MRGID,24347) seamount1247	4 and 3	999	74.5	0.034
seawater Fram Strait (MRGID,26579) LTER Observatory HAUSGARTEN siteN4	seawater Wairarapa (MRGID,34834) Slope	4 and 3	999	16.6	0.025
seawater Fram Strait (MRGID,26579) LTER Observatory HAUSGARTEN siteN4	seawater Tromsøflaket (MRGID,5034) B	4 and 9	999	17.3	0.004
seawater Fram Strait (MRGID,26579) LTER Observatory HAUSGARTEN siteN4	seawater Sularevet (WDPAID,555557185)	4 and 4	999	38.3	0.027
seawater Fram Strait (MRGID,26579) LTER Observatory HAUSGARTEN siteN4	seawater Sognefjorden (MRGID,3376)	4 and 6	999	5.6	0.003
seawater Fram Strait (MRGID,26579) LTER Observatory HAUSGARTEN siteN4	seawater off Hawke´s Bay (MRGID,32521) seamount986	4 and 6	999	25.2	0.003
seawater Fram Strait (MRGID,26579) LTER Observatory HAUSGARTEN siteN4	seawater off Vesterålen (MRGID,18663) Bleiksdjupet	4 and 9	999	8.6	0.003
seawater Fram Strait (MRGID,26579) LTER Observatory HAUSGARTEN siteN4	seawater Kiwi Seamount (MRGID,7051)	4 and 6	999	5.5	0.013
seawater Fram Strait (MRGID,26579) LTER Observatory HAUSGARTEN siteN4	seawater Tromsøflaket (MRGID,5034) C	4 and 12	999	53.7	0.001
seawater Fram Strait (MRGID,26579) LTER Observatory HAUSGARTEN siteN4	seawater Otago (MRGID,26502) Slope	4 and 3	999	19.4	0.031
seawater Fram Strait (MRGID,26579) LTER Observatory HAUSGARTEN siteN4	seawater Weddell Sea (MRGID,4330) Prince Gustav Channel (MRGID,9417)	4 and 4	999	22.8	0.035
seawater Fram Strait (MRGID,26579) LTER Observatory HAUSGARTEN siteN4	seawater Fram Strait (MRGID,26579) LTER Observatory HAUSGARTEN siteS3	4 and 4	999	4.4	0.027
seawater Fram Strait (MRGID,26579) LTER Observatory HAUSGARTEN siteN4	seawater Tromsøflaket (MRGID,5034) A	4 and 11	999	17.9	0.001
seawater Fram Strait (MRGID,26579) LTER Observatory HAUSGARTEN siteN4	seawater Raoul Island (MRGID,32903) Denham Bay (MRGID,58148)	4 and 3	999	47.2	0.025
seawater Fram Strait (MRGID,26579) LTER Observatory HAUSGARTEN siteN4	seawater Weddell Sea (MRGID,4330) Filchner-Ronne (MRGID,17335) Outflow System	4 and 2	999	8.7	0.07
seawater Fram Strait (MRGID,26579) LTER Observatory HAUSGARTEN siteN4	seawater Vesteris Seamount (MRGID,5046)	4 and 6	999	10	0.005
seawater Fram Strait (MRGID,26579) LTER Observatory HAUSGARTEN siteN4	seawater Tromsøflaket (MRGID,5034)	4 and 3	999	31.6	0.032
seawater Fram Strait (MRGID,26579) LTER Observatory HAUSGARTEN siteN4	seawater Fram Strait (MRGID,26579) LTER Observatory HAUSGARTEN siteSV2	4 and 4	999	156.6	0.044
seawater Fram Strait (MRGID,26579) LTER Observatory HAUSGARTEN siteN4	seawater off Troms (MRGID,23319) Malangsgrunnen	4 and 3	999	40.2	0.03
seawater Fram Strait (MRGID,26579) LTER Observatory HAUSGARTEN siteN4	seawater Kermadec Trench (MRGID,7571)	4 and 3	999	44	0.024
seawater Fram Strait (MRGID,26579) LTER Observatory HAUSGARTEN siteN4	seawater Kermadec Ridge (MRGID,7213)	4 and 6	999	18.2	0.004
seawater Fram Strait (MRGID,26579) LTER Observatory HAUSGARTEN siteS3	seawater Sognefjorden (MRGID,3376)	4 and 6	999	7.1	0.008
seawater Fram Strait (MRGID,26579) LTER Observatory HAUSGARTEN siteS3	seawater Kermadec Ridge (MRGID,7213)	4 and 6	999	17.5	0.008
seawater Fram Strait (MRGID,26579) LTER Observatory HAUSGARTEN siteS3	seawater Fram Strait (MRGID,26579) LTER Observatory HAUSGARTEN siteSV2	4 and 4	999	172.4	0.027
seawater Fram Strait (MRGID,26579) LTER Observatory HAUSGARTEN siteS3	seawater off East Cape (MRGID,24347) seamount1247	4 and 3	999	82.3	0.029
seawater Fram Strait (MRGID,26579) LTER Observatory HAUSGARTEN siteS3	seawater Weddell Sea (MRGID,4330) Prince Gustav Channel (MRGID,9417)	4 and 4	999	22	0.025
seawater Fram Strait (MRGID,26579) LTER Observatory HAUSGARTEN siteS3	seawater Tromsøflaket (MRGID,5034) B	4 and 9	999	16.9	0.001
seawater Fram Strait (MRGID,26579) LTER Observatory HAUSGARTEN siteS3	seawater Wairarapa (MRGID,34834) Slope	4 and 3	999	15.9	0.033
seawater Fram Strait (MRGID,26579) LTER Observatory HAUSGARTEN siteS3	seawater Sambro Bank (MRGID,34408)	4 and 14	999	22.4	0.002
seawater Fram Strait (MRGID,26579) LTER Observatory HAUSGARTEN siteS3	seawater off Pico (MRGID,2460)	4 and 6	999	18.6	0.004
seawater Fram Strait (MRGID,26579) LTER Observatory HAUSGARTEN siteS3	seawater Otago (MRGID,26502) Slope	4 and 3	999	18.6	0.027
seawater Fram Strait (MRGID,26579) LTER Observatory HAUSGARTEN siteS3	seawater Raoul Island (MRGID,32903) Denham Bay (MRGID,58148)	4 and 3	999	48.6	0.023
seawater Fram Strait (MRGID,26579) LTER Observatory HAUSGARTEN siteS3	seawater Tromsøflaket (MRGID,5034) C	4 and 12	999	55.2	0.001
seawater Fram Strait (MRGID,26579) LTER Observatory HAUSGARTEN siteS3	seawater Kermadec Trench (MRGID,7571)	4 and 3	999	44.6	0.025
seawater Fram Strait (MRGID,26579) LTER Observatory HAUSGARTEN siteS3	seawater Tromsøflaket (MRGID,5034) A	4 and 11	999	17.5	0.002
seawater Fram Strait (MRGID,26579) LTER Observatory HAUSGARTEN siteS3	seawater Weddell Sea (MRGID,4330) Filchner-Ronne (MRGID,17335) Outflow System	4 and 2	999	8.3	0.063
seawater Fram Strait (MRGID,26579) LTER Observatory HAUSGARTEN siteS3	seawater off East Cape (MRGID,24347)	4 and 3	999	17.3	0.026
seawater Fram Strait (MRGID,26579) LTER Observatory HAUSGARTEN siteS3	seawater off Troms (MRGID,23319) Malangsgrunnen	4 and 3	999	46.8	0.036
seawater Fram Strait (MRGID,26579) LTER Observatory HAUSGARTEN siteS3	seawater Schulz Bank (MRGID,5039)	4 and 140	999	6.5	0.001
seawater Fram Strait (MRGID,26579) LTER Observatory HAUSGARTEN siteS3	seawater Sularevet (WDPAID,555557185)	4 and 4	999	41.2	0.028
seawater Fram Strait (MRGID,26579) LTER Observatory HAUSGARTEN siteS3	seawater off Vesterålen (MRGID,18663) Bleiksdjupet	4 and 9	999	11.3	0.003
seawater Fram Strait (MRGID,26579) LTER Observatory HAUSGARTEN siteS3	seawater Vesteris Seamount (MRGID,5046)	4 and 6	999	10.9	0.015
seawater Fram Strait (MRGID,26579) LTER Observatory HAUSGARTEN siteS3	seawater off Hawke´s Bay (MRGID,32521) seamount986	4 and 6	999	24.1	0.004
seawater Fram Strait (MRGID,26579) LTER Observatory HAUSGARTEN siteS3	seawater Tromsøflaket (MRGID,5034)	4 and 3	999	33.9	0.033
seawater Fram Strait (MRGID,26579) LTER Observatory HAUSGARTEN siteS3	seawater Kiwi Seamount (MRGID,7051)	4 and 6	999	5.7	0.016
seawater Fram Strait (MRGID,26579) LTER Observatory HAUSGARTEN siteSV2	seawater Tromsøflaket (MRGID,5034)	4 and 3	999	93.7	0.022
seawater Fram Strait (MRGID,26579) LTER Observatory HAUSGARTEN siteSV2	seawater Kermadec Ridge (MRGID,7213)	4 and 6	999	35.6	0.008
seawater Fram Strait (MRGID,26579) LTER Observatory HAUSGARTEN siteSV2	seawater Sambro Bank (MRGID,34408)	4 and 14	999	44.4	0.003
seawater Fram Strait (MRGID,26579) LTER Observatory HAUSGARTEN siteSV2	seawater off Pico (MRGID,2460)	4 and 6	999	124.8	0.004
seawater Fram Strait (MRGID,26579) LTER Observatory HAUSGARTEN siteSV2	seawater Kermadec Trench (MRGID,7571)	4 and 3	999	103	0.029
seawater Fram Strait (MRGID,26579) LTER Observatory HAUSGARTEN siteSV2	seawater Sognefjorden (MRGID,3376)	4 and 6	999	41.4	0.007
seawater Fram Strait (MRGID,26579) LTER Observatory HAUSGARTEN siteSV2	seawater off Hawke´s Bay (MRGID,32521) seamount986	4 and 6	999	54	0.007
seawater Fram Strait (MRGID,26579) LTER Observatory HAUSGARTEN siteSV2	seawater Tromsøflaket (MRGID,5034) A	4 and 11	999	18	0.001
seawater Fram Strait (MRGID,26579) LTER Observatory HAUSGARTEN siteSV2	seawater Tromsøflaket (MRGID,5034) B	4 and 9	999	40.3	0.002
seawater Fram Strait (MRGID,26579) LTER Observatory HAUSGARTEN siteSV2	seawater Weddell Sea (MRGID,4330) Filchner-Ronne (MRGID,17335) Outflow System	4 and 2	999	9.4	0.06
seawater Fram Strait (MRGID,26579) LTER Observatory HAUSGARTEN siteSV2	seawater Weddell Sea (MRGID,4330) Prince Gustav Channel (MRGID,9417)	4 and 4	999	13.5	0.031
seawater Fram Strait (MRGID,26579) LTER Observatory HAUSGARTEN siteSV2	seawater off Vesterålen (MRGID,18663) Bleiksdjupet	4 and 9	999	83.9	0.003
seawater Fram Strait (MRGID,26579) LTER Observatory HAUSGARTEN siteSV2	seawater Wairarapa (MRGID,34834) Slope	4 and 3	999	65.7	0.021
seawater Fram Strait (MRGID,26579) LTER Observatory HAUSGARTEN siteSV2	seawater Otago (MRGID,26502) Slope	4 and 3	999	71.3	0.023
seawater Fram Strait (MRGID,26579) LTER Observatory HAUSGARTEN siteSV2	seawater Vesteris Seamount (MRGID,5046)	4 and 6	999	10.1	0.005
seawater Fram Strait (MRGID,26579) LTER Observatory HAUSGARTEN siteSV2	seawater off East Cape (MRGID,24347) seamount1247	4 and 3	999	239.4	0.029
seawater Fram Strait (MRGID,26579) LTER Observatory HAUSGARTEN siteSV2	seawater Sularevet (WDPAID,555557185)	4 and 4	999	99.4	0.026
seawater Fram Strait (MRGID,26579) LTER Observatory HAUSGARTEN siteSV2	seawater Raoul Island (MRGID,32903) Denham Bay (MRGID,58148)	4 and 3	999	91.4	0.026
seawater Fram Strait (MRGID,26579) LTER Observatory HAUSGARTEN siteSV2	seawater Schulz Bank (MRGID,5039)	4 and 140	999	16.9	0.001
seawater Fram Strait (MRGID,26579) LTER Observatory HAUSGARTEN siteSV2	seawater Kiwi Seamount (MRGID,7051)	4 and 6	999	25.3	0.005
seawater Fram Strait (MRGID,26579) LTER Observatory HAUSGARTEN siteSV2	seawater off East Cape (MRGID,24347)	4 and 3	999	83.9	0.027
seawater Fram Strait (MRGID,26579) LTER Observatory HAUSGARTEN siteSV2	seawater Tromsøflaket (MRGID,5034) C	4 and 12	999	61.8	0.001
seawater Fram Strait (MRGID,26579) LTER Observatory HAUSGARTEN siteSV2	seawater off Troms (MRGID,23319) Malangsgrunnen	4 and 3	999	130.7	0.019
seawater Kermadec Ridge (MRGID,7213)	seawater Tromsøflaket (MRGID,5034)	6 and 3	999	12.3	0.016
seawater Kermadec Ridge (MRGID,7213)	seawater off Hawke´s Bay (MRGID,32521) seamount986	6 and 6	999	1	0.425
seawater Kermadec Ridge (MRGID,7213)	seawater Tromsøflaket (MRGID,5034) B	6 and 9	999	18.5	0.001
seawater Kermadec Ridge (MRGID,7213)	seawater Raoul Island (MRGID,32903) Denham Bay (MRGID,58148)	6 and 3	999	7.1	0.015
seawater Kermadec Ridge (MRGID,7213)	seawater off Pico (MRGID,2460)	6 and 6	999	21.2	0.003
seawater Kermadec Ridge (MRGID,7213)	seawater Tromsøflaket (MRGID,5034) A	6 and 11	999	20.6	0.001
seawater Kermadec Ridge (MRGID,7213)	seawater off East Cape (MRGID,24347) seamount1247	6 and 3	999	1.1	0.417
seawater Kermadec Ridge (MRGID,7213)	seawater Otago (MRGID,26502) Slope	6 and 3	999	6.2	0.017
seawater Kermadec Ridge (MRGID,7213)	seawater Weddell Sea (MRGID,4330) Filchner-Ronne (MRGID,17335) Outflow System	6 and 2	999	5.4	0.022
seawater Kermadec Ridge (MRGID,7213)	seawater off Troms (MRGID,23319) Malangsgrunnen	6 and 3	999	14.3	0.006
seawater Kermadec Ridge (MRGID,7213)	seawater Sambro Bank (MRGID,34408)	6 and 14	999	30.8	0.001
seawater Kermadec Ridge (MRGID,7213)	seawater Schulz Bank (MRGID,5039)	6 and 140	999	18.7	0.001
seawater Kermadec Ridge (MRGID,7213)	seawater Sognefjorden (MRGID,3376)	6 and 6	999	17.4	0.005
seawater Kermadec Ridge (MRGID,7213)	seawater off Vesterålen (MRGID,18663) Bleiksdjupet	6 and 9	999	23.8	0.001
seawater Kermadec Ridge (MRGID,7213)	seawater Weddell Sea (MRGID,4330) Prince Gustav Channel (MRGID,9417)	6 and 4	999	13.7	0.006
seawater Kermadec Ridge (MRGID,7213)	seawater Kiwi Seamount (MRGID,7051)	6 and 6	999	7	0.002
seawater Kermadec Ridge (MRGID,7213)	seawater Sularevet (WDPAID,555557185)	6 and 4	999	17.9	0.004
seawater Kermadec Ridge (MRGID,7213)	seawater Kermadec Trench (MRGID,7571)	6 and 3	999	2.2	0.099
seawater Kermadec Ridge (MRGID,7213)	seawater Vesteris Seamount (MRGID,5046)	6 and 6	999	12.8	0.004
seawater Kermadec Ridge (MRGID,7213)	seawater Tromsøflaket (MRGID,5034) C	6 and 12	999	39.7	0.001
seawater Kermadec Ridge (MRGID,7213)	seawater off East Cape (MRGID,24347)	6 and 3	999	4.5	0.025
seawater Kermadec Ridge (MRGID,7213)	seawater Wairarapa (MRGID,34834) Slope	6 and 3	999	3.7	0.024
seawater Kermadec Trench (MRGID,7571)	seawater off Pico (MRGID,2460)	3 and 6	999	38.5	0.01
seawater Kermadec Trench (MRGID,7571)	seawater Wairarapa (MRGID,34834) Slope	3 and 3	999	10.6	0.107
seawater Kermadec Trench (MRGID,7571)	seawater off Troms (MRGID,23319) Malangsgrunnen	3 and 3	999	46.5	0.093
seawater Kermadec Trench (MRGID,7571)	seawater Otago (MRGID,26502) Slope	3 and 3	999	17.3	0.089
seawater Kermadec Trench (MRGID,7571)	seawater Sognefjorden (MRGID,3376)	3 and 6	999	18.9	0.021
seawater Kermadec Trench (MRGID,7571)	seawater Tromsøflaket (MRGID,5034) C	3 and 12	999	54.8	0.001
seawater Kermadec Trench (MRGID,7571)	seawater Weddell Sea (MRGID,4330) Prince Gustav Channel (MRGID,9417)	3 and 4	999	17.7	0.025
seawater Kermadec Trench (MRGID,7571)	seawater off Vesterålen (MRGID,18663) Bleiksdjupet	3 and 9	999	31.4	0.003
seawater Kermadec Trench (MRGID,7571)	seawater Weddell Sea (MRGID,4330) Filchner-Ronne (MRGID,17335) Outflow System	3 and 2	999	5.7	0.114
seawater Kermadec Trench (MRGID,7571)	seawater off East Cape (MRGID,24347)	3 and 3	999	11.1	0.105
seawater Kermadec Trench (MRGID,7571)	seawater Tromsøflaket (MRGID,5034) B	3 and 9	999	20.7	0.007
seawater Kermadec Trench (MRGID,7571)	seawater Schulz Bank (MRGID,5039)	3 and 140	999	12.2	0.001
seawater Kermadec Trench (MRGID,7571)	seawater Tromsøflaket (MRGID,5034)	3 and 3	999	35.5	0.106
seawater Kermadec Trench (MRGID,7571)	seawater Tromsøflaket (MRGID,5034) A	3 and 11	999	17.7	0.003
seawater Kermadec Trench (MRGID,7571)	seawater Sularevet (WDPAID,555557185)	3 and 4	999	42.6	0.024
seawater Kermadec Trench (MRGID,7571)	seawater off East Cape (MRGID,24347) seamount1247	3 and 3	999	12.7	0.103
seawater Kermadec Trench (MRGID,7571)	seawater Sambro Bank (MRGID,34408)	3 and 14	999	28.2	0.002
seawater Kermadec Trench (MRGID,7571)	seawater Kiwi Seamount (MRGID,7051)	3 and 6	999	7.7	0.022
seawater Kermadec Trench (MRGID,7571)	seawater off Hawke´s Bay (MRGID,32521) seamount986	3 and 6	999	5.2	0.025
seawater Kermadec Trench (MRGID,7571)	seawater Vesteris Seamount (MRGID,5046)	3 and 6	999	11.4	0.011
seawater Kermadec Trench (MRGID,7571)	seawater Raoul Island (MRGID,32903) Denham Bay (MRGID,58148)	3 and 3	999	20.4	0.099
seawater Kiwi Seamount (MRGID,7051)	seawater Wairarapa (MRGID,34834) Slope	6 and 3	999	3.9	0.026
seawater Kiwi Seamount (MRGID,7051)	seawater Tromsøflaket (MRGID,5034) B	6 and 9	999	9.5	0.001
seawater Kiwi Seamount (MRGID,7051)	seawater Weddell Sea (MRGID,4330) Prince Gustav Channel (MRGID,9417)	6 and 4	999	9.8	0.004
seawater Kiwi Seamount (MRGID,7051)	seawater Vesteris Seamount (MRGID,5046)	6 and 6	999	9.2	0.001
seawater Kiwi Seamount (MRGID,7051)	seawater Raoul Island (MRGID,32903) Denham Bay (MRGID,58148)	6 and 3	999	6	0.023
seawater Kiwi Seamount (MRGID,7051)	seawater Sognefjorden (MRGID,3376)	6 and 6	999	5	0.008
seawater Kiwi Seamount (MRGID,7051)	seawater off Hawke´s Bay (MRGID,32521) seamount986	6 and 6	999	7.1	0.006
seawater Kiwi Seamount (MRGID,7051)	seawater Tromsøflaket (MRGID,5034) A	6 and 11	999	13.7	0.001
seawater Kiwi Seamount (MRGID,7051)	seawater off East Cape (MRGID,24347)	6 and 3	999	1.9	0.154
seawater Kiwi Seamount (MRGID,7051)	seawater Sambro Bank (MRGID,34408)	6 and 14	999	13.8	0.001
seawater Kiwi Seamount (MRGID,7051)	seawater Sularevet (WDPAID,555557185)	6 and 4	999	8.1	0.001
seawater Kiwi Seamount (MRGID,7051)	seawater Tromsøflaket (MRGID,5034)	6 and 3	999	5.4	0.038
seawater Kiwi Seamount (MRGID,7051)	seawater Otago (MRGID,26502) Slope	6 and 3	999	2.9	0.076
seawater Kiwi Seamount (MRGID,7051)	seawater Weddell Sea (MRGID,4330) Filchner-Ronne (MRGID,17335) Outflow System	6 and 2	999	4	0.04
seawater Kiwi Seamount (MRGID,7051)	seawater off East Cape (MRGID,24347) seamount1247	6 and 3	999	7.7	0.017
seawater Kiwi Seamount (MRGID,7051)	seawater off Vesterålen (MRGID,18663) Bleiksdjupet	6 and 9	999	8.3	0.001
seawater Kiwi Seamount (MRGID,7051)	seawater Schulz Bank (MRGID,5039)	6 and 140	999	10.6	0.001
seawater Kiwi Seamount (MRGID,7051)	seawater Tromsøflaket (MRGID,5034) C	6 and 12	999	22.7	0.001
seawater Kiwi Seamount (MRGID,7051)	seawater off Pico (MRGID,2460)	6 and 6	999	3.6	0.05
seawater Kiwi Seamount (MRGID,7051)	seawater off Troms (MRGID,23319) Malangsgrunnen	6 and 3	999	6.2	0.008
seawater off East Cape (MRGID,24347)	seawater off East Cape (MRGID,24347) seamount1247	3 and 3	999	17.6	0.085
seawater off East Cape (MRGID,24347)	seawater off Hawke´s Bay (MRGID,32521) seamount986	3 and 6	999	5.2	0.043
seawater off East Cape (MRGID,24347)	seawater off Vesterålen (MRGID,18663) Bleiksdjupet	3 and 9	999	10.6	0.005
seawater off East Cape (MRGID,24347)	seawater off Troms (MRGID,23319) Malangsgrunnen	3 and 3	999	19	0.094
seawater off East Cape (MRGID,24347)	seawater off Pico (MRGID,2460)	3 and 6	999	9.3	0.013
seawater off East Cape (MRGID,24347) seamount1247	seawater off Troms (MRGID,23319) Malangsgrunnen	3 and 3	999	110.2	0.08
seawater off East Cape (MRGID,24347) seamount1247	seawater off Pico (MRGID,2460)	3 and 6	999	47.9	0.014
seawater off East Cape (MRGID,24347) seamount1247	seawater off Hawke´s Bay (MRGID,32521) seamount986	3 and 6	999	3	0.027
seawater off East Cape (MRGID,24347) seamount1247	seawater off Vesterålen (MRGID,18663) Bleiksdjupet	3 and 9	999	35.3	0.003
seawater off Hawke´s Bay (MRGID,32521) seamount986	seawater off Troms (MRGID,23319) Malangsgrunnen	6 and 3	999	20.8	0.012
seawater off Hawke´s Bay (MRGID,32521) seamount986	seawater off Vesterålen (MRGID,18663) Bleiksdjupet	6 and 9	999	27.8	0.001
seawater off Hawke´s Bay (MRGID,32521) seamount986	seawater off Pico (MRGID,2460)	6 and 6	999	27	0.001
seawater off Pico (MRGID,2460)	seawater off Vesterålen (MRGID,18663) Bleiksdjupet	6 and 9	999	19.3	0.001
seawater off Pico (MRGID,2460)	seawater off Troms (MRGID,23319) Malangsgrunnen	6 and 3	999	31.2	0.009
seawater off Troms (MRGID,23319) Malangsgrunnen	seawater off Vesterålen (MRGID,18663) Bleiksdjupet	3 and 9	999	15.8	0.005
seawater Otago (MRGID,26502) Slope	seawater Sambro Bank (MRGID,34408)	3 and 14	999	7.7	0.005
seawater Otago (MRGID,26502) Slope	seawater Tromsøflaket (MRGID,5034) C	3 and 12	999	18.2	0.002
seawater Otago (MRGID,26502) Slope	seawater off Hawke´s Bay (MRGID,32521) seamount986	3 and 6	999	7.2	0.014
seawater Otago (MRGID,26502) Slope	seawater Tromsøflaket (MRGID,5034) B	3 and 9	999	4.7	0.005
seawater Otago (MRGID,26502) Slope	seawater Tromsøflaket (MRGID,5034) A	3 and 11	999	5.6	0.004
seawater Otago (MRGID,26502) Slope	seawater off East Cape (MRGID,24347) seamount1247	3 and 3	999	26	0.105
seawater Otago (MRGID,26502) Slope	seawater Wairarapa (MRGID,34834) Slope	3 and 3	999	6.1	0.102
seawater Otago (MRGID,26502) Slope	seawater Vesteris Seamount (MRGID,5046)	3 and 6	999	6.1	0.015
seawater Otago (MRGID,26502) Slope	seawater Sularevet (WDPAID,555557185)	3 and 4	999	12.7	0.025
seawater Otago (MRGID,26502) Slope	seawater Weddell Sea (MRGID,4330) Filchner-Ronne (MRGID,17335) Outflow System	3 and 2	999	3.1	0.092
seawater Otago (MRGID,26502) Slope	seawater off Troms (MRGID,23319) Malangsgrunnen	3 and 3	999	13.4	0.111
seawater Otago (MRGID,26502) Slope	seawater Sognefjorden (MRGID,3376)	3 and 6	999	7.4	0.027
seawater Otago (MRGID,26502) Slope	seawater off East Cape (MRGID,24347)	3 and 3	999	4.9	0.121
seawater Otago (MRGID,26502) Slope	seawater Tromsøflaket (MRGID,5034)	3 and 3	999	8.6	0.089
seawater Otago (MRGID,26502) Slope	seawater Schulz Bank (MRGID,5039)	3 and 140	999	3.3	0.007
seawater Otago (MRGID,26502) Slope	seawater Weddell Sea (MRGID,4330) Prince Gustav Channel (MRGID,9417)	3 and 4	999	9.2	0.035
seawater Otago (MRGID,26502) Slope	seawater Raoul Island (MRGID,32903) Denham Bay (MRGID,58148)	3 and 3	999	14.9	0.101
seawater Otago (MRGID,26502) Slope	seawater off Vesterålen (MRGID,18663) Bleiksdjupet	3 and 9	999	9.7	0.006
seawater Otago (MRGID,26502) Slope	seawater off Pico (MRGID,2460)	3 and 6	999	17.7	0.014
seawater Raoul Island (MRGID,32903) Denham Bay (MRGID,58148)	seawater off East Cape (MRGID,24347) seamount1247	3 and 3	999	35.1	0.116
seawater Raoul Island (MRGID,32903) Denham Bay (MRGID,58148)	seawater Schulz Bank (MRGID,5039)	3 and 140	999	9.3	0.001
seawater Raoul Island (MRGID,32903) Denham Bay (MRGID,58148)	seawater Tromsøflaket (MRGID,5034) B	3 and 9	999	17.1	0.005
seawater Raoul Island (MRGID,32903) Denham Bay (MRGID,58148)	seawater off East Cape (MRGID,24347)	3 and 3	999	16.6	0.091
seawater Raoul Island (MRGID,32903) Denham Bay (MRGID,58148)	seawater off Hawke´s Bay (MRGID,32521) seamount986	3 and 6	999	9.9	0.013
seawater Raoul Island (MRGID,32903) Denham Bay (MRGID,58148)	seawater off Pico (MRGID,2460)	3 and 6	999	36.1	0.009
seawater Raoul Island (MRGID,32903) Denham Bay (MRGID,58148)	seawater Sognefjorden (MRGID,3376)	3 and 6	999	14.9	0.015
seawater Raoul Island (MRGID,32903) Denham Bay (MRGID,58148)	seawater Tromsøflaket (MRGID,5034) C	3 and 12	999	43.4	0.003
seawater Raoul Island (MRGID,32903) Denham Bay (MRGID,58148)	seawater Sambro Bank (MRGID,34408)	3 and 14	999	21.7	0.005
seawater Raoul Island (MRGID,32903) Denham Bay (MRGID,58148)	seawater Tromsøflaket (MRGID,5034) A	3 and 11	999	13.9	0.006
seawater Raoul Island (MRGID,32903) Denham Bay (MRGID,58148)	seawater Weddell Sea (MRGID,4330) Prince Gustav Channel (MRGID,9417)	3 and 4	999	14.2	0.034
seawater Raoul Island (MRGID,32903) Denham Bay (MRGID,58148)	seawater Tromsøflaket (MRGID,5034)	3 and 3	999	34.3	0.098
seawater Raoul Island (MRGID,32903) Denham Bay (MRGID,58148)	seawater Weddell Sea (MRGID,4330) Filchner-Ronne (MRGID,17335) Outflow System	3 and 2	999	4.7	0.105
seawater Raoul Island (MRGID,32903) Denham Bay (MRGID,58148)	seawater off Troms (MRGID,23319) Malangsgrunnen	3 and 3	999	53.6	0.11
seawater Raoul Island (MRGID,32903) Denham Bay (MRGID,58148)	seawater Sularevet (WDPAID,555557185)	3 and 4	999	42.6	0.031
seawater Raoul Island (MRGID,32903) Denham Bay (MRGID,58148)	seawater off Vesterålen (MRGID,18663) Bleiksdjupet	3 and 9	999	30.9	0.009
seawater Raoul Island (MRGID,32903) Denham Bay (MRGID,58148)	seawater Wairarapa (MRGID,34834) Slope	3 and 3	999	15	0.106
seawater Raoul Island (MRGID,32903) Denham Bay (MRGID,58148)	seawater Vesteris Seamount (MRGID,5046)	3 and 6	999	10.2	0.008
seawater Sambro Bank (MRGID,34408)	seawater Tromsøflaket (MRGID,5034) C	14 and 12	999	28.5	0.001
seawater Sambro Bank (MRGID,34408)	seawater Wairarapa (MRGID,34834) Slope	14 and 3	999	16.7	0.003
seawater Sambro Bank (MRGID,34408)	seawater off Vesterålen (MRGID,18663) Bleiksdjupet	14 and 9	999	28.8	0.001
seawater Sambro Bank (MRGID,34408)	seawater off Pico (MRGID,2460)	14 and 6	999	33.9	0.001
seawater Sambro Bank (MRGID,34408)	seawater off Hawke´s Bay (MRGID,32521) seamount986	14 and 6	999	32.7	0.001
seawater Sambro Bank (MRGID,34408)	seawater Schulz Bank (MRGID,5039)	14 and 140	999	24.4	0.001
seawater Sambro Bank (MRGID,34408)	seawater Vesteris Seamount (MRGID,5046)	14 and 6	999	20.9	0.001
seawater Sambro Bank (MRGID,34408)	seawater Tromsøflaket (MRGID,5034) A	14 and 11	999	15.7	0.001
seawater Sambro Bank (MRGID,34408)	seawater Weddell Sea (MRGID,4330) Filchner-Ronne (MRGID,17335) Outflow System	14 and 2	999	8.3	0.008
seawater Sambro Bank (MRGID,34408)	seawater off East Cape (MRGID,24347)	14 and 3	999	15.5	0.003
seawater Sambro Bank (MRGID,34408)	seawater off Troms (MRGID,23319) Malangsgrunnen	14 and 3	999	9.1	0.002
seawater Sambro Bank (MRGID,34408)	seawater Weddell Sea (MRGID,4330) Prince Gustav Channel (MRGID,9417)	14 and 4	999	15.3	0.001
seawater Sambro Bank (MRGID,34408)	seawater Sognefjorden (MRGID,3376)	14 and 6	999	18.3	0.001
seawater Sambro Bank (MRGID,34408)	seawater off East Cape (MRGID,24347) seamount1247	14 and 3	999	28.1	0.003
seawater Sambro Bank (MRGID,34408)	seawater Sularevet (WDPAID,555557185)	14 and 4	999	9.5	0.001
seawater Sambro Bank (MRGID,34408)	seawater Tromsøflaket (MRGID,5034)	14 and 3	999	7	0.001
seawater Sambro Bank (MRGID,34408)	seawater Tromsøflaket (MRGID,5034) B	14 and 9	999	14.9	0.001
seawater Schulz Bank (MRGID,5039)	seawater Weddell Sea (MRGID,4330) Prince Gustav Channel (MRGID,9417)	140 and 4	999	6.1	0.002
seawater Schulz Bank (MRGID,5039)	seawater off East Cape (MRGID,24347) seamount1247	140 and 3	999	12.1	0.001
seawater Schulz Bank (MRGID,5039)	seawater Weddell Sea (MRGID,4330) Filchner-Ronne (MRGID,17335) Outflow System	140 and 2	999	3.8	0.011
seawater Schulz Bank (MRGID,5039)	seawater Tromsøflaket (MRGID,5034)	140 and 3	999	2.3	0.042
seawater Schulz Bank (MRGID,5039)	seawater Vesteris Seamount (MRGID,5046)	140 and 6	999	5.2	0.003
seawater Schulz Bank (MRGID,5039)	seawater Tromsøflaket (MRGID,5034) C	140 and 12	999	9.9	0.001
seawater Schulz Bank (MRGID,5039)	seawater Tromsøflaket (MRGID,5034) A	140 and 11	999	9.6	0.001
seawater Schulz Bank (MRGID,5039)	seawater off Troms (MRGID,23319) Malangsgrunnen	140 and 3	999	3.9	0.005
seawater Schulz Bank (MRGID,5039)	seawater Tromsøflaket (MRGID,5034) B	140 and 9	999	7	0.001
seawater Schulz Bank (MRGID,5039)	seawater off Vesterålen (MRGID,18663) Bleiksdjupet	140 and 9	999	7.9	0.001
seawater Schulz Bank (MRGID,5039)	seawater Sularevet (WDPAID,555557185)	140 and 4	999	6.2	0.001
seawater Schulz Bank (MRGID,5039)	seawater Sognefjorden (MRGID,3376)	140 and 6	999	9.6	0.001
seawater Schulz Bank (MRGID,5039)	seawater off Hawke´s Bay (MRGID,32521) seamount986	140 and 6	999	16.7	0.001
seawater Schulz Bank (MRGID,5039)	seawater off Pico (MRGID,2460)	140 and 6	999	14.6	0.001
seawater Schulz Bank (MRGID,5039)	seawater Wairarapa (MRGID,34834) Slope	140 and 3	999	6.6	0.001
seawater Schulz Bank (MRGID,5039)	seawater off East Cape (MRGID,24347)	140 and 3	999	5.7	0.002
seawater Sognefjorden (MRGID,3376)	seawater off East Cape (MRGID,24347)	6 and 3	999	7.5	0.015
seawater Sognefjorden (MRGID,3376)	seawater Tromsøflaket (MRGID,5034) A	6 and 11	999	15.7	0.001
seawater Sognefjorden (MRGID,3376)	seawater Sularevet (WDPAID,555557185)	6 and 4	999	8.2	0.015
seawater Sognefjorden (MRGID,3376)	seawater off East Cape (MRGID,24347) seamount1247	6 and 3	999	20.9	0.01
seawater Sognefjorden (MRGID,3376)	seawater off Troms (MRGID,23319) Malangsgrunnen	6 and 3	999	8.9	0.022
seawater Sognefjorden (MRGID,3376)	seawater Tromsøflaket (MRGID,5034) C	6 and 12	999	32.4	0.001
seawater Sognefjorden (MRGID,3376)	seawater Tromsøflaket (MRGID,5034) B	6 and 9	999	10.5	0.001
seawater Sognefjorden (MRGID,3376)	seawater Wairarapa (MRGID,34834) Slope	6 and 3	999	10.2	0.015
seawater Sognefjorden (MRGID,3376)	seawater Tromsøflaket (MRGID,5034)	6 and 3	999	7.6	0.023
seawater Sognefjorden (MRGID,3376)	seawater off Pico (MRGID,2460)	6 and 6	999	7.1	0.001
seawater Sognefjorden (MRGID,3376)	seawater Weddell Sea (MRGID,4330) Filchner-Ronne (MRGID,17335) Outflow System	6 and 2	999	6	0.037
seawater Sognefjorden (MRGID,3376)	seawater off Vesterålen (MRGID,18663) Bleiksdjupet	6 and 9	999	11	0.001
seawater Sognefjorden (MRGID,3376)	seawater Vesteris Seamount (MRGID,5046)	6 and 6	999	11	0.003
seawater Sognefjorden (MRGID,3376)	seawater Weddell Sea (MRGID,4330) Prince Gustav Channel (MRGID,9417)	6 and 4	999	14.1	0.007
seawater Sognefjorden (MRGID,3376)	seawater off Hawke´s Bay (MRGID,32521) seamount986	6 and 6	999	19.9	0.004
seawater Sularevet (WDPAID,555557185)	seawater Tromsøflaket (MRGID,5034) C	4 and 12	999	17.1	0.002
seawater Sularevet (WDPAID,555557185)	seawater Weddell Sea (MRGID,4330) Filchner-Ronne (MRGID,17335) Outflow System	4 and 2	999	4.9	0.049
seawater Sularevet (WDPAID,555557185)	seawater Tromsøflaket (MRGID,5034)	4 and 3	999	7.2	0.036
seawater Sularevet (WDPAID,555557185)	seawater off East Cape (MRGID,24347) seamount1247	4 and 3	999	66.3	0.028
seawater Sularevet (WDPAID,555557185)	seawater Tromsøflaket (MRGID,5034) A	4 and 11	999	4.5	0.012
seawater Sularevet (WDPAID,555557185)	seawater Vesteris Seamount (MRGID,5046)	4 and 6	999	10.1	0.005
seawater Sularevet (WDPAID,555557185)	seawater off Troms (MRGID,23319) Malangsgrunnen	4 and 3	999	6.8	0.025
seawater Sularevet (WDPAID,555557185)	seawater off Pico (MRGID,2460)	4 and 6	999	34.3	0.004
seawater Sularevet (WDPAID,555557185)	seawater off East Cape (MRGID,24347)	4 and 3	999	19.4	0.028
seawater Sularevet (WDPAID,555557185)	seawater off Vesterålen (MRGID,18663) Bleiksdjupet	4 and 9	999	23.1	0.004
seawater Sularevet (WDPAID,555557185)	seawater Wairarapa (MRGID,34834) Slope	4 and 3	999	19.1	0.036
seawater Sularevet (WDPAID,555557185)	seawater Weddell Sea (MRGID,4330) Prince Gustav Channel (MRGID,9417)	4 and 4	999	11.5	0.029
seawater Sularevet (WDPAID,555557185)	seawater Tromsøflaket (MRGID,5034) B	4 and 9	999	3.7	0.002
seawater Sularevet (WDPAID,555557185)	seawater off Hawke´s Bay (MRGID,32521) seamount986	4 and 6	999	24.8	0.003
seawater Tromsøflaket (MRGID,5034)	seawater Weddell Sea (MRGID,4330) Filchner-Ronne (MRGID,17335) Outflow System	3 and 2	999	3.3	0.089
seawater Tromsøflaket (MRGID,5034)	seawater off Pico (MRGID,2460)	3 and 6	999	28.7	0.007
seawater Tromsøflaket (MRGID,5034)	seawater off East Cape (MRGID,24347) seamount1247	3 and 3	999	68.3	0.092
seawater Tromsøflaket (MRGID,5034)	seawater Vesteris Seamount (MRGID,5046)	3 and 6	999	4.8	0.012
seawater Tromsøflaket (MRGID,5034)	seawater off East Cape (MRGID,24347)	3 and 3	999	14.7	0.089
seawater Tromsøflaket (MRGID,5034)	seawater off Troms (MRGID,23319) Malangsgrunnen	3 and 3	999	8.9	0.101
seawater Tromsøflaket (MRGID,5034)	seawater off Hawke´s Bay (MRGID,32521) seamount986	3 and 6	999	17.2	0.015
seawater Tromsøflaket (MRGID,5034)	seawater off Vesterålen (MRGID,18663) Bleiksdjupet	3 and 9	999	11.8	0.008
seawater Tromsøflaket (MRGID,5034)	seawater Weddell Sea (MRGID,4330) Prince Gustav Channel (MRGID,9417)	3 and 4	999	7.3	0.032
seawater Tromsøflaket (MRGID,5034)	seawater Tromsøflaket (MRGID,5034) C	3 and 12	999	5.8	0.002
seawater Tromsøflaket (MRGID,5034)	seawater Wairarapa (MRGID,34834) Slope	3 and 3	999	13.8	0.109
seawater Tromsøflaket (MRGID,5034)	seawater Tromsøflaket (MRGID,5034) B	3 and 9	999	2.1	0.028
seawater Tromsøflaket (MRGID,5034)	seawater Tromsøflaket (MRGID,5034) A	3 and 11	999	1.7	0.133
seawater Tromsøflaket (MRGID,5034) A	seawater off Hawke´s Bay (MRGID,32521) seamount986	11 and 6	999	22.3	0.001
seawater Tromsøflaket (MRGID,5034) A	seawater off East Cape (MRGID,24347) seamount1247	11 and 3	999	18.7	0.001
seawater Tromsøflaket (MRGID,5034) A	seawater off East Cape (MRGID,24347)	11 and 3	999	11.3	0.004
seawater Tromsøflaket (MRGID,5034) A	seawater off Vesterålen (MRGID,18663) Bleiksdjupet	11 and 9	999	21.4	0.001
seawater Tromsøflaket (MRGID,5034) A	seawater Weddell Sea (MRGID,4330) Prince Gustav Channel (MRGID,9417)	11 and 4	999	4.9	0.005
seawater Tromsøflaket (MRGID,5034) A	seawater Tromsøflaket (MRGID,5034) B	11 and 9	999	4.4	0.001
seawater Tromsøflaket (MRGID,5034) A	seawater Vesteris Seamount (MRGID,5046)	11 and 6	999	8.4	0.002
seawater Tromsøflaket (MRGID,5034) A	seawater Wairarapa (MRGID,34834) Slope	11 and 3	999	11.6	0.005
seawater Tromsøflaket (MRGID,5034) A	seawater off Troms (MRGID,23319) Malangsgrunnen	11 and 3	999	2.6	0.078
seawater Tromsøflaket (MRGID,5034) A	seawater Tromsøflaket (MRGID,5034) C	11 and 12	999	5.6	0.001
seawater Tromsøflaket (MRGID,5034) A	seawater Weddell Sea (MRGID,4330) Filchner-Ronne (MRGID,17335) Outflow System	11 and 2	999	3.9	0.013
seawater Tromsøflaket (MRGID,5034) A	seawater off Pico (MRGID,2460)	11 and 6	999	28.5	0.001
seawater Tromsøflaket (MRGID,5034) B	seawater Wairarapa (MRGID,34834) Slope	9 and 3	999	11.3	0.002
seawater Tromsøflaket (MRGID,5034) B	seawater off Vesterålen (MRGID,18663) Bleiksdjupet	9 and 9	999	17.4	0.001
seawater Tromsøflaket (MRGID,5034) B	seawater off Troms (MRGID,23319) Malangsgrunnen	9 and 3	999	3.7	0.009
seawater Tromsøflaket (MRGID,5034) B	seawater Weddell Sea (MRGID,4330) Prince Gustav Channel (MRGID,9417)	9 and 4	999	10.1	0.005
seawater Tromsøflaket (MRGID,5034) B	seawater Weddell Sea (MRGID,4330) Filchner-Ronne (MRGID,17335) Outflow System	9 and 2	999	5	0.013
seawater Tromsøflaket (MRGID,5034) B	seawater off East Cape (MRGID,24347) seamount1247	9 and 3	999	22.4	0.003
seawater Tromsøflaket (MRGID,5034) B	seawater off East Cape (MRGID,24347)	9 and 3	999	9.6	0.006
seawater Tromsøflaket (MRGID,5034) B	seawater off Hawke´s Bay (MRGID,32521) seamount986	9 and 6	999	20.9	0.002
seawater Tromsøflaket (MRGID,5034) B	seawater Tromsøflaket (MRGID,5034) C	9 and 12	999	15.7	0.001
seawater Tromsøflaket (MRGID,5034) B	seawater Vesteris Seamount (MRGID,5046)	9 and 6	999	11	0.002
seawater Tromsøflaket (MRGID,5034) B	seawater off Pico (MRGID,2460)	9 and 6	999	24.4	0.001
seawater Tromsøflaket (MRGID,5034) C	seawater off Vesterålen (MRGID,18663) Bleiksdjupet	12 and 9	999	39.8	0.001
seawater Tromsøflaket (MRGID,5034) C	seawater Vesteris Seamount (MRGID,5046)	12 and 6	999	13	0.001
seawater Tromsøflaket (MRGID,5034) C	seawater off Hawke´s Bay (MRGID,32521) seamount986	12 and 6	999	48.6	0.001
seawater Tromsøflaket (MRGID,5034) C	seawater Wairarapa (MRGID,34834) Slope	12 and 3	999	29.1	0.005
seawater Tromsøflaket (MRGID,5034) C	seawater off East Cape (MRGID,24347)	12 and 3	999	32.8	0.006
seawater Tromsøflaket (MRGID,5034) C	seawater Weddell Sea (MRGID,4330) Filchner-Ronne (MRGID,17335) Outflow System	12 and 2	999	8.6	0.009
seawater Tromsøflaket (MRGID,5034) C	seawater off Troms (MRGID,23319) Malangsgrunnen	12 and 3	999	9.8	0.002
seawater Tromsøflaket (MRGID,5034) C	seawater Weddell Sea (MRGID,4330) Prince Gustav Channel (MRGID,9417)	12 and 4	999	12.3	0.001
seawater Tromsøflaket (MRGID,5034) C	seawater off Pico (MRGID,2460)	12 and 6	999	71.9	0.001
seawater Tromsøflaket (MRGID,5034) C	seawater off East Cape (MRGID,24347) seamount1247	12 and 3	999	61.8	0.003
seawater Vesteris Seamount (MRGID,5046)	seawater off Troms (MRGID,23319) Malangsgrunnen	6 and 3	999	6.9	0.022
seawater Vesteris Seamount (MRGID,5046)	seawater off Pico (MRGID,2460)	6 and 6	999	20.4	0.002
seawater Vesteris Seamount (MRGID,5046)	seawater Weddell Sea (MRGID,4330) Filchner-Ronne (MRGID,17335) Outflow System	6 and 2	999	3.5	0.041
seawater Vesteris Seamount (MRGID,5046)	seawater Weddell Sea (MRGID,4330) Prince Gustav Channel (MRGID,9417)	6 and 4	999	6	0.007
seawater Vesteris Seamount (MRGID,5046)	seawater Wairarapa (MRGID,34834) Slope	6 and 3	999	7.9	0.007
seawater Vesteris Seamount (MRGID,5046)	seawater off East Cape (MRGID,24347)	6 and 3	999	8.3	0.013
seawater Vesteris Seamount (MRGID,5046)	seawater off East Cape (MRGID,24347) seamount1247	6 and 3	999	12.7	0.013
seawater Vesteris Seamount (MRGID,5046)	seawater off Vesterålen (MRGID,18663) Bleiksdjupet	6 and 9	999	13.8	0.002
seawater Vesteris Seamount (MRGID,5046)	seawater off Hawke´s Bay (MRGID,32521) seamount986	6 and 6	999	14.5	0.002
seawater Wairarapa (MRGID,34834) Slope	seawater off Vesterålen (MRGID,18663) Bleiksdjupet	3 and 9	999	12.5	0.005
seawater Wairarapa (MRGID,34834) Slope	seawater off East Cape (MRGID,24347) seamount1247	3 and 3	999	10.3	0.09
seawater Wairarapa (MRGID,34834) Slope	seawater off Hawke´s Bay (MRGID,32521) seamount986	3 and 6	999	4.3	0.02
seawater Wairarapa (MRGID,34834) Slope	seawater Weddell Sea (MRGID,4330) Prince Gustav Channel (MRGID,9417)	3 and 4	999	12.5	0.028
seawater Wairarapa (MRGID,34834) Slope	seawater off Troms (MRGID,23319) Malangsgrunnen	3 and 3	999	17.6	0.101
seawater Wairarapa (MRGID,34834) Slope	seawater off East Cape (MRGID,24347)	3 and 3	999	4.2	0.113
seawater Wairarapa (MRGID,34834) Slope	seawater off Pico (MRGID,2460)	3 and 6	999	18.8	0.017
seawater Wairarapa (MRGID,34834) Slope	seawater Weddell Sea (MRGID,4330) Filchner-Ronne (MRGID,17335) Outflow System	3 and 2	999	4.6	0.098
seawater Weddell Sea (MRGID,4330) Filchner-Ronne (MRGID,17335) Outflow System	seawater off Pico (MRGID,2460)	2 and 6	999	11.8	0.045
seawater Weddell Sea (MRGID,4330) Filchner-Ronne (MRGID,17335) Outflow System	seawater off East Cape (MRGID,24347) seamount1247	2 and 3	999	6.9	0.099
seawater Weddell Sea (MRGID,4330) Filchner-Ronne (MRGID,17335) Outflow System	seawater off Hawke´s Bay (MRGID,32521) seamount986	2 and 6	999	6.9	0.038
seawater Weddell Sea (MRGID,4330) Filchner-Ronne (MRGID,17335) Outflow System	seawater off Vesterålen (MRGID,18663) Bleiksdjupet	2 and 9	999	10.4	0.015
seawater Weddell Sea (MRGID,4330) Filchner-Ronne (MRGID,17335) Outflow System	seawater off Troms (MRGID,23319) Malangsgrunnen	2 and 3	999	3.4	0.108
seawater Weddell Sea (MRGID,4330) Filchner-Ronne (MRGID,17335) Outflow System	seawater off East Cape (MRGID,24347)	2 and 3	999	4.7	0.1
seawater Weddell Sea (MRGID,4330) Filchner-Ronne (MRGID,17335) Outflow System	seawater Weddell Sea (MRGID,4330) Prince Gustav Channel (MRGID,9417)	2 and 4	999	1.3	0.41
seawater Weddell Sea (MRGID,4330) Prince Gustav Channel (MRGID,9417)	seawater off Troms (MRGID,23319) Malangsgrunnen	4 and 3	999	7.5	0.037
seawater Weddell Sea (MRGID,4330) Prince Gustav Channel (MRGID,9417)	seawater off East Cape (MRGID,24347) seamount1247	4 and 3	999	21.7	0.034
seawater Weddell Sea (MRGID,4330) Prince Gustav Channel (MRGID,9417)	seawater off Hawke´s Bay (MRGID,32521) seamount986	4 and 6	999	17.8	0.005
seawater Weddell Sea (MRGID,4330) Prince Gustav Channel (MRGID,9417)	seawater off Vesterålen (MRGID,18663) Bleiksdjupet	4 and 9	999	23.4	0.001
seawater Weddell Sea (MRGID,4330) Prince Gustav Channel (MRGID,9417)	seawater off East Cape (MRGID,24347)	4 and 3	999	13.8	0.038
seawater Weddell Sea (MRGID,4330) Prince Gustav Channel (MRGID,9417)	seawater off Pico (MRGID,2460)	4 and 6	999	31.5	0.008
sediment Abyssal plain between Three Kings Ridge (MRGID,7214) and Colville Ridge (MRGID,5846)	sediment Bømlo-Sotra archipelago (MRGID,5285)	3 and 3	999	7.6	0.106
sediment Abyssal plain between Three Kings Ridge (MRGID,7214) and Colville Ridge (MRGID,5846)	sediment Campbell Plateau (MRGID,5997)	3 and 3	999	3.7	0.11
sediment Abyssal plain between Three Kings Ridge (MRGID,7214) and Colville Ridge (MRGID,5846)	sediment Kermadec Trench (MRGID,7571)	3 and 3	999	2.1	0.104
sediment Abyssal plain between Three Kings Ridge (MRGID,7214) and Colville Ridge (MRGID,5846)	sediment Cantabrian (MRGID,3758) Sea Avilés Canyon (MRGID,36126)	3 and 6	999	6.5	0.018
sediment Abyssal plain between Three Kings Ridge (MRGID,7214) and Colville Ridge (MRGID,5846)	sediment Weddell Sea (MRGID,4330) Prince Gustav Channel (MRGID,9417)	3 and 2	999	36.8	0.084
sediment Abyssal plain between Three Kings Ridge (MRGID,7214) and Colville Ridge (MRGID,5846)	sediment Emerald Basin (MRGID,34188)	3 and 14	999	11.2	0.003
sediment Abyssal plain between Three Kings Ridge (MRGID,7214) and Colville Ridge (MRGID,5846)	sediment Cantabrian (MRGID,3758) Sea Le Danois Bank (MRGID,4719)	3 and 6	999	9.4	0.01
sediment Abyssal plain between Three Kings Ridge (MRGID,7214) and Colville Ridge (MRGID,5846)	sediment off Hawke´s Bay (MRGID,32521) seamount986	3 and 3	999	3.3	0.09
sediment Abyssal plain between Three Kings Ridge (MRGID,7214) and Colville Ridge (MRGID,5846)	sediment Tromsøflaket (MRGID,5034) B	3 and 3	999	10.4	0.099
sediment Abyssal plain between Three Kings Ridge (MRGID,7214) and Colville Ridge (MRGID,5846)	sediment Tromsøflaket (MRGID,5034) A	3 and 4	999	3.4	0.025
sediment Abyssal plain between Three Kings Ridge (MRGID,7214) and Colville Ridge (MRGID,5846)	sediment Christchurch (MRGID,32447) Canyon/Slope	3 and 3	999	6.8	0.092
sediment Abyssal plain between Three Kings Ridge (MRGID,7214) and Colville Ridge (MRGID,5846)	sediment Gakkel Ridge (GAZ,00002436) Karasik Seamount	3 and 3	999	6.9	0.113
sediment Abyssal plain between Three Kings Ridge (MRGID,7214) and Colville Ridge (MRGID,5846)	sediment Vesteris Seamount (MRGID,5046)	3 and 12	999	1.4	0.173
sediment Abyssal plain between Three Kings Ridge (MRGID,7214) and Colville Ridge (MRGID,5846)	sediment Schulz Bank (MRGID,5039)	3 and 20	999	3.5	0.01
sediment Abyssal plain between Three Kings Ridge (MRGID,7214) and Colville Ridge (MRGID,5846)	sediment Gakkel Ridge (GAZ,00002436) Northern Seamount	3 and 3	999	6.2	0.086
sediment Abyssal plain between Three Kings Ridge (MRGID,7214) and Colville Ridge (MRGID,5846)	sediment off East Cape (MRGID,24347) seamount1247	3 and 3	999	2.1	0.108
sediment Abyssal plain between Three Kings Ridge (MRGID,7214) and Colville Ridge (MRGID,5846)	sediment Wairarapa (MRGID,34834) Slope	3 and 3	999	4	0.105
sediment Abyssal plain between Three Kings Ridge (MRGID,7214) and Colville Ridge (MRGID,5846)	sediment Sambro Bank (MRGID,34408)	3 and 9	999	9.7	0.002
sediment Bømlo-Sotra archipelago (MRGID,5285)	sediment Gakkel Ridge (GAZ,00002436) Karasik Seamount	3 and 3	999	11.7	0.096
sediment Bømlo-Sotra archipelago (MRGID,5285)	sediment Cantabrian (MRGID,3758) Sea Avilés Canyon (MRGID,36126)	3 and 6	999	4.4	0.022
sediment Bømlo-Sotra archipelago (MRGID,5285)	sediment Cantabrian (MRGID,3758) Sea Le Danois Bank (MRGID,4719)	3 and 6	999	7.4	0.009
sediment Bømlo-Sotra archipelago (MRGID,5285)	sediment Sambro Bank (MRGID,34408)	3 and 9	999	4.6	0.007
sediment Bømlo-Sotra archipelago (MRGID,5285)	sediment Vesteris Seamount (MRGID,5046)	3 and 12	999	2.1	0.042
sediment Bømlo-Sotra archipelago (MRGID,5285)	sediment Campbell Plateau (MRGID,5997)	3 and 3	999	2.8	0.208
sediment Bømlo-Sotra archipelago (MRGID,5285)	sediment Christchurch (MRGID,32447) Canyon/Slope	3 and 3	999	4.7	0.103
sediment Bømlo-Sotra archipelago (MRGID,5285)	sediment Schulz Bank (MRGID,5039)	3 and 20	999	2.8	0.019
sediment Bømlo-Sotra archipelago (MRGID,5285)	sediment Wairarapa (MRGID,34834) Slope	3 and 3	999	2.6	0.1
sediment Bømlo-Sotra archipelago (MRGID,5285)	sediment Kermadec Trench (MRGID,7571)	3 and 3	999	9.5	0.083
sediment Bømlo-Sotra archipelago (MRGID,5285)	sediment Tromsøflaket (MRGID,5034) B	3 and 3	999	4.9	0.086
sediment Bømlo-Sotra archipelago (MRGID,5285)	sediment Emerald Basin (MRGID,34188)	3 and 14	999	7.7	0.003
sediment Bømlo-Sotra archipelago (MRGID,5285)	sediment Weddell Sea (MRGID,4330) Prince Gustav Channel (MRGID,9417)	3 and 2	999	34.6	0.102
sediment Bømlo-Sotra archipelago (MRGID,5285)	sediment off Hawke´s Bay (MRGID,32521) seamount986	3 and 3	999	1.8	0.096
sediment Bømlo-Sotra archipelago (MRGID,5285)	sediment off East Cape (MRGID,24347) seamount1247	3 and 3	999	1.4	0.191
sediment Bømlo-Sotra archipelago (MRGID,5285)	sediment Tromsøflaket (MRGID,5034) A	3 and 4	999	2.8	0.033
sediment Bømlo-Sotra archipelago (MRGID,5285)	sediment Gakkel Ridge (GAZ,00002436) Northern Seamount	3 and 3	999	11	0.094
sediment Campbell Plateau (MRGID,5997)	sediment Schulz Bank (MRGID,5039)	3 and 20	999	5.3	0.002
sediment Campbell Plateau (MRGID,5997)	sediment Christchurch (MRGID,32447) Canyon/Slope	3 and 3	999	0.9	0.588
sediment Campbell Plateau (MRGID,5997)	sediment off Hawke´s Bay (MRGID,32521) seamount986	3 and 3	999	2.1	0.189
sediment Campbell Plateau (MRGID,5997)	sediment Gakkel Ridge (GAZ,00002436) Northern Seamount	3 and 3	999	5	0.094
sediment Campbell Plateau (MRGID,5997)	sediment Cantabrian (MRGID,3758) Sea Le Danois Bank (MRGID,4719)	3 and 6	999	7.1	0.008
sediment Campbell Plateau (MRGID,5997)	sediment Gakkel Ridge (GAZ,00002436) Karasik Seamount	3 and 3	999	4.9	0.106
sediment Campbell Plateau (MRGID,5997)	sediment Tromsøflaket (MRGID,5034) B	3 and 3	999	2.3	0.419
sediment Campbell Plateau (MRGID,5997)	sediment Vesteris Seamount (MRGID,5046)	3 and 12	999	4.1	0.011
sediment Campbell Plateau (MRGID,5997)	sediment Wairarapa (MRGID,34834) Slope	3 and 3	999	1.3	0.419
sediment Campbell Plateau (MRGID,5997)	sediment Emerald Basin (MRGID,34188)	3 and 14	999	5.6	0.001
sediment Campbell Plateau (MRGID,5997)	sediment Weddell Sea (MRGID,4330) Prince Gustav Channel (MRGID,9417)	3 and 2	999	3.3	0.104
sediment Campbell Plateau (MRGID,5997)	sediment Tromsøflaket (MRGID,5034) A	3 and 4	999	2.8	0.117
sediment Campbell Plateau (MRGID,5997)	sediment Sambro Bank (MRGID,34408)	3 and 9	999	4.1	0.044
sediment Campbell Plateau (MRGID,5997)	sediment Kermadec Trench (MRGID,7571)	3 and 3	999	4.4	0.101
sediment Campbell Plateau (MRGID,5997)	sediment off East Cape (MRGID,24347) seamount1247	3 and 3	999	1.1	0.311
sediment Campbell Plateau (MRGID,5997)	sediment Cantabrian (MRGID,3758) Sea Avilés Canyon (MRGID,36126)	3 and 6	999	5.7	0.034
sediment Cantabrian (MRGID,3758) Sea Avilés Canyon (MRGID,36126)	sediment Wairarapa (MRGID,34834) Slope	6 and 3	999	3.5	0.027
sediment Cantabrian (MRGID,3758) Sea Avilés Canyon (MRGID,36126)	sediment Cantabrian (MRGID,3758) Sea Le Danois Bank (MRGID,4719)	6 and 6	999	1.7	0.056
sediment Cantabrian (MRGID,3758) Sea Avilés Canyon (MRGID,36126)	sediment Tromsøflaket (MRGID,5034) B	6 and 3	999	7.1	0.013
sediment Cantabrian (MRGID,3758) Sea Avilés Canyon (MRGID,36126)	sediment Vesteris Seamount (MRGID,5046)	6 and 12	999	2.6	0.007
sediment Cantabrian (MRGID,3758) Sea Avilés Canyon (MRGID,36126)	sediment off East Cape (MRGID,24347) seamount1247	6 and 3	999	2.5	0.013
sediment Cantabrian (MRGID,3758) Sea Avilés Canyon (MRGID,36126)	sediment Schulz Bank (MRGID,5039)	6 and 20	999	4.1	0.006
sediment Cantabrian (MRGID,3758) Sea Avilés Canyon (MRGID,36126)	sediment off Hawke´s Bay (MRGID,32521) seamount986	6 and 3	999	2	0.017
sediment Cantabrian (MRGID,3758) Sea Avilés Canyon (MRGID,36126)	sediment Christchurch (MRGID,32447) Canyon/Slope	6 and 3	999	8.2	0.015
sediment Cantabrian (MRGID,3758) Sea Avilés Canyon (MRGID,36126)	sediment Weddell Sea (MRGID,4330) Prince Gustav Channel (MRGID,9417)	6 and 2	999	31	0.038
sediment Cantabrian (MRGID,3758) Sea Avilés Canyon (MRGID,36126)	sediment Kermadec Trench (MRGID,7571)	6 and 3	999	7.1	0.012
sediment Cantabrian (MRGID,3758) Sea Avilés Canyon (MRGID,36126)	sediment Gakkel Ridge (GAZ,00002436) Northern Seamount	6 and 3	999	8.6	0.014
sediment Cantabrian (MRGID,3758) Sea Avilés Canyon (MRGID,36126)	sediment Tromsøflaket (MRGID,5034) A	6 and 4	999	2.1	0.038
sediment Cantabrian (MRGID,3758) Sea Avilés Canyon (MRGID,36126)	sediment Emerald Basin (MRGID,34188)	6 and 14	999	14.8	0.001
sediment Cantabrian (MRGID,3758) Sea Avilés Canyon (MRGID,36126)	sediment Sambro Bank (MRGID,34408)	6 and 9	999	10.4	0.001
sediment Cantabrian (MRGID,3758) Sea Avilés Canyon (MRGID,36126)	sediment Gakkel Ridge (GAZ,00002436) Karasik Seamount	6 and 3	999	9.9	0.017
sediment Cantabrian (MRGID,3758) Sea Le Danois Bank (MRGID,4719)	sediment Gakkel Ridge (GAZ,00002436) Northern Seamount	6 and 3	999	13.4	0.008
sediment Cantabrian (MRGID,3758) Sea Le Danois Bank (MRGID,4719)	sediment Emerald Basin (MRGID,34188)	6 and 14	999	18.4	0.001
sediment Cantabrian (MRGID,3758) Sea Le Danois Bank (MRGID,4719)	sediment Kermadec Trench (MRGID,7571)	6 and 3	999	11.4	0.012
sediment Cantabrian (MRGID,3758) Sea Le Danois Bank (MRGID,4719)	sediment off Hawke´s Bay (MRGID,32521) seamount986	6 and 3	999	3.1	0.009
sediment Cantabrian (MRGID,3758) Sea Le Danois Bank (MRGID,4719)	sediment Tromsøflaket (MRGID,5034) A	6 and 4	999	2.9	0.006
sediment Cantabrian (MRGID,3758) Sea Le Danois Bank (MRGID,4719)	sediment Sambro Bank (MRGID,34408)	6 and 9	999	14.9	0.001
sediment Cantabrian (MRGID,3758) Sea Le Danois Bank (MRGID,4719)	sediment Tromsøflaket (MRGID,5034) B	6 and 3	999	10.9	0.012
sediment Cantabrian (MRGID,3758) Sea Le Danois Bank (MRGID,4719)	sediment Schulz Bank (MRGID,5039)	6 and 20	999	6.5	0.001
sediment Cantabrian (MRGID,3758) Sea Le Danois Bank (MRGID,4719)	sediment Wairarapa (MRGID,34834) Slope	6 and 3	999	5.1	0.014
sediment Cantabrian (MRGID,3758) Sea Le Danois Bank (MRGID,4719)	sediment Christchurch (MRGID,32447) Canyon/Slope	6 and 3	999	11.3	0.01
sediment Cantabrian (MRGID,3758) Sea Le Danois Bank (MRGID,4719)	sediment Gakkel Ridge (GAZ,00002436) Karasik Seamount	6 and 3	999	13.6	0.015
sediment Cantabrian (MRGID,3758) Sea Le Danois Bank (MRGID,4719)	sediment off East Cape (MRGID,24347) seamount1247	6 and 3	999	3.7	0.013
sediment Cantabrian (MRGID,3758) Sea Le Danois Bank (MRGID,4719)	sediment Vesteris Seamount (MRGID,5046)	6 and 12	999	3.4	0.002
sediment Cantabrian (MRGID,3758) Sea Le Danois Bank (MRGID,4719)	sediment Weddell Sea (MRGID,4330) Prince Gustav Channel (MRGID,9417)	6 and 2	999	45.8	0.057
sediment Christchurch (MRGID,32447) Canyon/Slope	sediment Sambro Bank (MRGID,34408)	3 and 9	999	3.3	0.032
sediment Christchurch (MRGID,32447) Canyon/Slope	sediment Kermadec Trench (MRGID,7571)	3 and 3	999	7.8	0.102
sediment Christchurch (MRGID,32447) Canyon/Slope	sediment Gakkel Ridge (GAZ,00002436) Northern Seamount	3 and 3	999	9.4	0.099
sediment Christchurch (MRGID,32447) Canyon/Slope	sediment off East Cape (MRGID,24347) seamount1247	3 and 3	999	1	0.403
sediment Christchurch (MRGID,32447) Canyon/Slope	sediment Emerald Basin (MRGID,34188)	3 and 14	999	4	0.009
sediment Christchurch (MRGID,32447) Canyon/Slope	sediment Gakkel Ridge (GAZ,00002436) Karasik Seamount	3 and 3	999	9.5	0.082
sediment Christchurch (MRGID,32447) Canyon/Slope	sediment Tromsøflaket (MRGID,5034) B	3 and 3	999	4.7	0.105
sediment Christchurch (MRGID,32447) Canyon/Slope	sediment Vesteris Seamount (MRGID,5046)	3 and 12	999	4.5	0.003
sediment Christchurch (MRGID,32447) Canyon/Slope	sediment Schulz Bank (MRGID,5039)	3 and 20	999	5.2	0.001
sediment Christchurch (MRGID,32447) Canyon/Slope	sediment off Hawke´s Bay (MRGID,32521) seamount986	3 and 3	999	3.1	0.112
sediment Christchurch (MRGID,32447) Canyon/Slope	sediment Weddell Sea (MRGID,4330) Prince Gustav Channel (MRGID,9417)	3 and 2	999	8.7	0.1
sediment Christchurch (MRGID,32447) Canyon/Slope	sediment Tromsøflaket (MRGID,5034) A	3 and 4	999	3.8	0.025
sediment Christchurch (MRGID,32447) Canyon/Slope	sediment Wairarapa (MRGID,34834) Slope	3 and 3	999	1.2	0.305
sediment Emerald Basin (MRGID,34188)	sediment Kermadec Trench (MRGID,7571)	14 and 3	999	11.4	0.003
sediment Emerald Basin (MRGID,34188)	sediment Sambro Bank (MRGID,34408)	14 and 9	999	5.4	0.006
sediment Emerald Basin (MRGID,34188)	sediment Gakkel Ridge (GAZ,00002436) Northern Seamount	14 and 3	999	13.2	0.002
sediment Emerald Basin (MRGID,34188)	sediment Vesteris Seamount (MRGID,5046)	14 and 12	999	14.6	0.001
sediment Emerald Basin (MRGID,34188)	sediment Wairarapa (MRGID,34834) Slope	14 and 3	999	3.4	0.034
sediment Emerald Basin (MRGID,34188)	sediment Schulz Bank (MRGID,5039)	14 and 20	999	21.8	0.001
sediment Emerald Basin (MRGID,34188)	sediment Weddell Sea (MRGID,4330) Prince Gustav Channel (MRGID,9417)	14 and 2	999	21.3	0.008
sediment Emerald Basin (MRGID,34188)	sediment Tromsøflaket (MRGID,5034) B	14 and 3	999	10.4	0.002
sediment Emerald Basin (MRGID,34188)	sediment Tromsøflaket (MRGID,5034) A	14 and 4	999	8.2	0.002
sediment Emerald Basin (MRGID,34188)	sediment off Hawke´s Bay (MRGID,32521) seamount986	14 and 3	999	4.8	0.012
sediment Emerald Basin (MRGID,34188)	sediment off East Cape (MRGID,24347) seamount1247	14 and 3	999	3.3	0.013
sediment Emerald Basin (MRGID,34188)	sediment Gakkel Ridge (GAZ,00002436) Karasik Seamount	14 and 3	999	14.8	0.002
sediment Gakkel Ridge (GAZ,00002436) Karasik Seamount	sediment Kermadec Trench (MRGID,7571)	3 and 3	999	5.7	0.084
sediment Gakkel Ridge (GAZ,00002436) Karasik Seamount	sediment Gakkel Ridge (GAZ,00002436) Northern Seamount	3 and 3	999	2.3	0.101
sediment Gakkel Ridge (GAZ,00002436) Karasik Seamount	sediment Schulz Bank (MRGID,5039)	3 and 20	999	6.2	0.005
sediment Gakkel Ridge (GAZ,00002436) Karasik Seamount	sediment off Hawke´s Bay (MRGID,32521) seamount986	3 and 3	999	4.3	0.121
sediment Gakkel Ridge (GAZ,00002436) Karasik Seamount	sediment Tromsøflaket (MRGID,5034) A	3 and 4	999	5.8	0.033
sediment Gakkel Ridge (GAZ,00002436) Karasik Seamount	sediment Vesteris Seamount (MRGID,5046)	3 and 12	999	1.7	0.107
sediment Gakkel Ridge (GAZ,00002436) Karasik Seamount	sediment Tromsøflaket (MRGID,5034) B	3 and 3	999	15.2	0.1
sediment Gakkel Ridge (GAZ,00002436) Karasik Seamount	sediment Sambro Bank (MRGID,34408)	3 and 9	999	15.9	0.008
sediment Gakkel Ridge (GAZ,00002436) Karasik Seamount	sediment Wairarapa (MRGID,34834) Slope	3 and 3	999	6.2	0.097
sediment Gakkel Ridge (GAZ,00002436) Karasik Seamount	sediment off East Cape (MRGID,24347) seamount1247	3 and 3	999	3.1	0.094
sediment Gakkel Ridge (GAZ,00002436) Karasik Seamount	sediment Weddell Sea (MRGID,4330) Prince Gustav Channel (MRGID,9417)	3 and 2	999	37.6	0.109
sediment Gakkel Ridge (GAZ,00002436) Northern Seamount	sediment Schulz Bank (MRGID,5039)	3 and 20	999	4.9	0.001
sediment Gakkel Ridge (GAZ,00002436) Northern Seamount	sediment Tromsøflaket (MRGID,5034) B	3 and 3	999	15.2	0.088
sediment Gakkel Ridge (GAZ,00002436) Northern Seamount	sediment Vesteris Seamount (MRGID,5046)	3 and 12	999	1.4	0.176
sediment Gakkel Ridge (GAZ,00002436) Northern Seamount	sediment Tromsøflaket (MRGID,5034) A	3 and 4	999	5.6	0.034
sediment Gakkel Ridge (GAZ,00002436) Northern Seamount	sediment off East Cape (MRGID,24347) seamount1247	3 and 3	999	2.9	0.084
sediment Gakkel Ridge (GAZ,00002436) Northern Seamount	sediment off Hawke´s Bay (MRGID,32521) seamount986	3 and 3	999	3.9	0.101
sediment Gakkel Ridge (GAZ,00002436) Northern Seamount	sediment Weddell Sea (MRGID,4330) Prince Gustav Channel (MRGID,9417)	3 and 2	999	43.2	0.09
sediment Gakkel Ridge (GAZ,00002436) Northern Seamount	sediment Wairarapa (MRGID,34834) Slope	3 and 3	999	5.9	0.106
sediment Gakkel Ridge (GAZ,00002436) Northern Seamount	sediment Kermadec Trench (MRGID,7571)	3 and 3	999	4.3	0.087
sediment Gakkel Ridge (GAZ,00002436) Northern Seamount	sediment Sambro Bank (MRGID,34408)	3 and 9	999	14.4	0.004
sediment Kermadec Trench (MRGID,7571)	sediment off Hawke´s Bay (MRGID,32521) seamount986	3 and 3	999	3.3	0.095
sediment Kermadec Trench (MRGID,7571)	sediment off East Cape (MRGID,24347) seamount1247	3 and 3	999	2.2	0.089
sediment Kermadec Trench (MRGID,7571)	sediment Weddell Sea (MRGID,4330) Prince Gustav Channel (MRGID,9417)	3 and 2	999	41.5	0.118
sediment Kermadec Trench (MRGID,7571)	sediment Schulz Bank (MRGID,5039)	3 and 20	999	4.1	0.006
sediment Kermadec Trench (MRGID,7571)	sediment Sambro Bank (MRGID,34408)	3 and 9	999	11.4	0.003
sediment Kermadec Trench (MRGID,7571)	sediment Vesteris Seamount (MRGID,5046)	3 and 12	999	1.3	0.256
sediment Kermadec Trench (MRGID,7571)	sediment Wairarapa (MRGID,34834) Slope	3 and 3	999	4.6	0.113
sediment Kermadec Trench (MRGID,7571)	sediment Tromsøflaket (MRGID,5034) A	3 and 4	999	4.4	0.031
sediment Kermadec Trench (MRGID,7571)	sediment Tromsøflaket (MRGID,5034) B	3 and 3	999	14.4	0.094
sediment off East Cape (MRGID,24347) seamount1247	sediment off Hawke´s Bay (MRGID,32521) seamount986	3 and 3	999	0.6	0.896
sediment Sambro Bank (MRGID,34408)	sediment Tromsøflaket (MRGID,5034) A	9 and 4	999	5.3	0.005
sediment Sambro Bank (MRGID,34408)	sediment Tromsøflaket (MRGID,5034) B	9 and 3	999	7	0.01
sediment Sambro Bank (MRGID,34408)	sediment Vesteris Seamount (MRGID,5046)	9 and 12	999	7.8	0.001
sediment Sambro Bank (MRGID,34408)	sediment off East Cape (MRGID,24347) seamount1247	9 and 3	999	2.3	0.042
sediment Sambro Bank (MRGID,34408)	sediment Wairarapa (MRGID,34834) Slope	9 and 3	999	2.2	0.026
sediment Sambro Bank (MRGID,34408)	sediment off Hawke´s Bay (MRGID,32521) seamount986	9 and 3	999	3.9	0.006
sediment Sambro Bank (MRGID,34408)	sediment Schulz Bank (MRGID,5039)	9 and 20	999	9.2	0.001
sediment Sambro Bank (MRGID,34408)	sediment Weddell Sea (MRGID,4330) Prince Gustav Channel (MRGID,9417)	9 and 2	999	25.2	0.019
sediment Schulz Bank (MRGID,5039)	sediment Tromsøflaket (MRGID,5034) B	20 and 3	999	2.9	0.011
sediment Schulz Bank (MRGID,5039)	sediment Vesteris Seamount (MRGID,5046)	20 and 12	999	5.2	0.001
sediment Schulz Bank (MRGID,5039)	sediment off Hawke´s Bay (MRGID,32521) seamount986	20 and 3	999	3	0.015
sediment Schulz Bank (MRGID,5039)	sediment off East Cape (MRGID,24347) seamount1247	20 and 3	999	2.9	0.019
sediment Schulz Bank (MRGID,5039)	sediment Wairarapa (MRGID,34834) Slope	20 and 3	999	2.9	0.006
sediment Schulz Bank (MRGID,5039)	sediment Tromsøflaket (MRGID,5034) A	20 and 4	999	3	0.006
sediment Schulz Bank (MRGID,5039)	sediment Weddell Sea (MRGID,4330) Prince Gustav Channel (MRGID,9417)	20 and 2	999	12.1	0.005
sediment Tromsøflaket (MRGID,5034) A	sediment Vesteris Seamount (MRGID,5046)	4 and 12	999	1.9	0.05
sediment Tromsøflaket (MRGID,5034) A	sediment Wairarapa (MRGID,34834) Slope	4 and 3	999	1.6	0.15
sediment Tromsøflaket (MRGID,5034) A	sediment Weddell Sea (MRGID,4330) Prince Gustav Channel (MRGID,9417)	4 and 2	999	13.5	0.061
sediment Tromsøflaket (MRGID,5034) A	sediment off Hawke´s Bay (MRGID,32521) seamount986	4 and 3	999	1.3	0.338
sediment Tromsøflaket (MRGID,5034) A	sediment Tromsøflaket (MRGID,5034) B	4 and 3	999	2.6	0.088
sediment Tromsøflaket (MRGID,5034) A	sediment off East Cape (MRGID,24347) seamount1247	4 and 3	999	1.4	0.222
sediment Tromsøflaket (MRGID,5034) B	sediment Vesteris Seamount (MRGID,5046)	3 and 12	999	3.1	0.013
sediment Tromsøflaket (MRGID,5034) B	sediment Wairarapa (MRGID,34834) Slope	3 and 3	999	2.9	0.105
sediment Tromsøflaket (MRGID,5034) B	sediment off East Cape (MRGID,24347) seamount1247	3 and 3	999	2.3	0.116
sediment Tromsøflaket (MRGID,5034) B	sediment Weddell Sea (MRGID,4330) Prince Gustav Channel (MRGID,9417)	3 and 2	999	26.2	0.098
sediment Tromsøflaket (MRGID,5034) B	sediment off Hawke´s Bay (MRGID,32521) seamount986	3 and 3	999	3.4	0.116
sediment Vesteris Seamount (MRGID,5046)	sediment off Hawke´s Bay (MRGID,32521) seamount986	12 and 3	999	1.3	0.2
sediment Vesteris Seamount (MRGID,5046)	sediment Wairarapa (MRGID,34834) Slope	12 and 3	999	2.4	0.022
sediment Vesteris Seamount (MRGID,5046)	sediment off East Cape (MRGID,24347) seamount1247	12 and 3	999	1.6	0.112
sediment Vesteris Seamount (MRGID,5046)	sediment Weddell Sea (MRGID,4330) Prince Gustav Channel (MRGID,9417)	12 and 2	999	9.8	0.009
sediment Wairarapa (MRGID,34834) Slope	sediment off Hawke´s Bay (MRGID,32521) seamount986	3 and 3	999	1.2	0.301
sediment Wairarapa (MRGID,34834) Slope	sediment off East Cape (MRGID,24347) seamount1247	3 and 3	999	0.7	0.822
sediment Wairarapa (MRGID,34834) Slope	sediment Weddell Sea (MRGID,4330) Prince Gustav Channel (MRGID,9417)	3 and 2	999	10.2	0.107
sediment Weddell Sea (MRGID,4330) Prince Gustav Channel (MRGID,9417)	sediment off East Cape (MRGID,24347) seamount1247	2 and 3	999	5.6	0.107
sediment Weddell Sea (MRGID,4330) Prince Gustav Channel (MRGID,9417)	sediment off Hawke´s Bay (MRGID,32521) seamount986	2 and 3	999	12.7	0.09

## Sheet: Supplementary Data 7
Group1	Group2	Sample numb.	Dunns Z	p-value
HMA Bømlo-Sotra archipelago (MRGID,5285)	HMA Cantabrian (MRGID,3758) Sea Avilés Canyon (MRGID,36126)	23 and 11	0.1	0.885
HMA Bømlo-Sotra archipelago (MRGID,5285)	HMA Cantabrian (MRGID,3758) Sea Le Danois Bank (MRGID,4719)	23 and 52	-0.5	0.632
HMA Bømlo-Sotra archipelago (MRGID,5285)	HMA Finnmark (MRGID,8962) Stjernsund	23 and 17	0.3	0.734
HMA Bømlo-Sotra archipelago (MRGID,5285)	HMA Colville (MRGID,5846) volcano	23 and 11	2.1	0.034
HMA Bømlo-Sotra archipelago (MRGID,5285)	HMA Tromsøflaket (MRGID,5034) C	23 and 8	-0.6	0.528
HMA Bømlo-Sotra archipelago (MRGID,5285)	HMA Gakkel Ridge (GAZ,00002436) Saddle between Seamounts	23 and 2	-0.3	0.727
HMA Bømlo-Sotra archipelago (MRGID,5285)	HMA Davis Strait (MRGID,4250)	23 and 15	0.6	0.57
HMA Bømlo-Sotra archipelago (MRGID,5285)	HMA Vesteris Seamount (MRGID,5046)	23 and 46	0.6	0.556
HMA Bømlo-Sotra archipelago (MRGID,5285)	HMA Gakkel Ridge (GAZ,00002436) Central Seamount	23 and 1	-0.6	0.538
HMA Bømlo-Sotra archipelago (MRGID,5285)	HMA Tromsøflaket (MRGID,5034) B	23 and 12	-0.2	0.877
HMA Bømlo-Sotra archipelago (MRGID,5285)	HMA Devonport Seamount Chain (MRGID,26630) seamount114	23 and 1	-0.6	0.537
HMA Bømlo-Sotra archipelago (MRGID,5285)	HMA Gakkel Ridge (GAZ,00002436) Karasik Seamount	23 and 17	-0.7	0.507
HMA Bømlo-Sotra archipelago (MRGID,5285)	HMA off Vesterålen (MRGID,18663) Bleiksdjupet	23 and 1	0.1	0.888
HMA Bømlo-Sotra archipelago (MRGID,5285)	HMA Kermadec Ridge (MRGID,7213)	23 and 16	-0.9	0.38
HMA Bømlo-Sotra archipelago (MRGID,5285)	HMA Otago (MRGID,26502) Slope	23 and 1	0.3	0.777
HMA Bømlo-Sotra archipelago (MRGID,5285)	HMA Schulz Bank (MRGID,5039)	23 and 76	-0.8	0.436
HMA Bømlo-Sotra archipelago (MRGID,5285)	HMA Raoul Island (MRGID,32903) Denham Bay (MRGID,58148)	23 and 2	0.7	0.509
HMA Bømlo-Sotra archipelago (MRGID,5285)	HMA off Hawke´s Bay (MRGID,32521) seamount986	23 and 2	0.5	0.592
HMA Bømlo-Sotra archipelago (MRGID,5285)	HMA off Troms (MRGID,23319) Malangsgrunnen	23 and 4	-0.4	0.686
HMA Bømlo-Sotra archipelago (MRGID,5285)	HMA Gakkel Ridge (GAZ,00002436) Northern Seamount	23 and 5	0	0.969
HMA Bømlo-Sotra archipelago (MRGID,5285)	HMA Sularevet (WDPAID,555557185)	23 and 9	0.5	0.599
HMA Bømlo-Sotra archipelago (MRGID,5285)	HMA Tromsøflaket (MRGID,5034) A	23 and 17	-0.5	0.611
HMA Bømlo-Sotra archipelago (MRGID,5285)	HMA Hordaland (MRGID,18643) Korsfjorden	23 and 10	-0.6	0.563
HMA Cantabrian (MRGID,3758) Sea Avilés Canyon (MRGID,36126)	HMA Davis Strait (MRGID,4250)	11 and 15	0.3	0.733
HMA Cantabrian (MRGID,3758) Sea Avilés Canyon (MRGID,36126)	HMA Schulz Bank (MRGID,5039)	11 and 76	-0.7	0.459
HMA Cantabrian (MRGID,3758) Sea Avilés Canyon (MRGID,36126)	HMA Colville (MRGID,5846) volcano	11 and 11	1.7	0.09
HMA Cantabrian (MRGID,3758) Sea Avilés Canyon (MRGID,36126)	HMA Tromsøflaket (MRGID,5034) C	11 and 8	-0.7	0.502
HMA Cantabrian (MRGID,3758) Sea Avilés Canyon (MRGID,36126)	HMA Kermadec Ridge (MRGID,7213)	11 and 16	-0.9	0.387
HMA Cantabrian (MRGID,3758) Sea Avilés Canyon (MRGID,36126)	HMA Cantabrian (MRGID,3758) Sea Le Danois Bank (MRGID,4719)	11 and 52	-0.5	0.603
HMA Cantabrian (MRGID,3758) Sea Avilés Canyon (MRGID,36126)	HMA Gakkel Ridge (GAZ,00002436) Saddle between Seamounts	11 and 2	-0.4	0.686
HMA Cantabrian (MRGID,3758) Sea Avilés Canyon (MRGID,36126)	HMA Gakkel Ridge (GAZ,00002436) Central Seamount	11 and 1	-0.7	0.514
HMA Cantabrian (MRGID,3758) Sea Avilés Canyon (MRGID,36126)	HMA Tromsøflaket (MRGID,5034) A	11 and 17	-0.6	0.577
HMA Cantabrian (MRGID,3758) Sea Avilés Canyon (MRGID,36126)	HMA off Vesterålen (MRGID,18663) Bleiksdjupet	11 and 1	0.1	0.931
HMA Cantabrian (MRGID,3758) Sea Avilés Canyon (MRGID,36126)	HMA Gakkel Ridge (GAZ,00002436) Northern Seamount	11 and 5	-0.1	0.893
HMA Cantabrian (MRGID,3758) Sea Avilés Canyon (MRGID,36126)	HMA off Hawke´s Bay (MRGID,32521) seamount986	11 and 2	0.4	0.656
HMA Cantabrian (MRGID,3758) Sea Avilés Canyon (MRGID,36126)	HMA off Troms (MRGID,23319) Malangsgrunnen	11 and 4	-0.5	0.641
HMA Cantabrian (MRGID,3758) Sea Avilés Canyon (MRGID,36126)	HMA Hordaland (MRGID,18643) Korsfjorden	11 and 10	-0.6	0.533
HMA Cantabrian (MRGID,3758) Sea Avilés Canyon (MRGID,36126)	HMA Otago (MRGID,26502) Slope	11 and 1	0.2	0.821
HMA Cantabrian (MRGID,3758) Sea Avilés Canyon (MRGID,36126)	HMA Raoul Island (MRGID,32903) Denham Bay (MRGID,58148)	11 and 2	0.6	0.572
HMA Cantabrian (MRGID,3758) Sea Avilés Canyon (MRGID,36126)	HMA Finnmark (MRGID,8962) Stjernsund	11 and 17	0.1	0.886
HMA Cantabrian (MRGID,3758) Sea Avilés Canyon (MRGID,36126)	HMA Sularevet (WDPAID,555557185)	11 and 9	0.3	0.732
HMA Cantabrian (MRGID,3758) Sea Avilés Canyon (MRGID,36126)	HMA Devonport Seamount Chain (MRGID,26630) seamount114	11 and 1	-0.7	0.512
HMA Cantabrian (MRGID,3758) Sea Avilés Canyon (MRGID,36126)	HMA Vesteris Seamount (MRGID,5046)	11 and 46	0.3	0.772
HMA Cantabrian (MRGID,3758) Sea Avilés Canyon (MRGID,36126)	HMA Gakkel Ridge (GAZ,00002436) Karasik Seamount	11 and 17	-0.7	0.493
HMA Cantabrian (MRGID,3758) Sea Avilés Canyon (MRGID,36126)	HMA Tromsøflaket (MRGID,5034) B	11 and 12	-0.3	0.795
HMA Cantabrian (MRGID,3758) Sea Le Danois Bank (MRGID,4719)	HMA Schulz Bank (MRGID,5039)	52 and 76	-0.4	0.715
HMA Cantabrian (MRGID,3758) Sea Le Danois Bank (MRGID,4719)	HMA Davis Strait (MRGID,4250)	52 and 15	1.1	0.293
HMA Cantabrian (MRGID,3758) Sea Le Danois Bank (MRGID,4719)	HMA Tromsøflaket (MRGID,5034) C	52 and 8	-0.4	0.714
HMA Cantabrian (MRGID,3758) Sea Le Danois Bank (MRGID,4719)	HMA Gakkel Ridge (GAZ,00002436) Saddle between Seamounts	52 and 2	-0.2	0.848
HMA Cantabrian (MRGID,3758) Sea Le Danois Bank (MRGID,4719)	HMA Tromsøflaket (MRGID,5034) A	52 and 17	-0.2	0.877
HMA Cantabrian (MRGID,3758) Sea Le Danois Bank (MRGID,4719)	HMA off Vesterålen (MRGID,18663) Bleiksdjupet	52 and 1	0.3	0.794
HMA Cantabrian (MRGID,3758) Sea Le Danois Bank (MRGID,4719)	HMA Otago (MRGID,26502) Slope	52 and 1	0.4	0.685
HMA Cantabrian (MRGID,3758) Sea Le Danois Bank (MRGID,4719)	HMA Colville (MRGID,5846) volcano	52 and 11	2.7	0.007
HMA Cantabrian (MRGID,3758) Sea Le Danois Bank (MRGID,4719)	HMA Raoul Island (MRGID,32903) Denham Bay (MRGID,58148)	52 and 2	0.8	0.399
HMA Cantabrian (MRGID,3758) Sea Le Danois Bank (MRGID,4719)	HMA Hordaland (MRGID,18643) Korsfjorden	52 and 10	-0.3	0.773
HMA Cantabrian (MRGID,3758) Sea Le Danois Bank (MRGID,4719)	HMA off Hawke´s Bay (MRGID,32521) seamount986	52 and 2	0.7	0.475
HMA Cantabrian (MRGID,3758) Sea Le Danois Bank (MRGID,4719)	HMA Gakkel Ridge (GAZ,00002436) Central Seamount	52 and 1	-0.5	0.614
HMA Cantabrian (MRGID,3758) Sea Le Danois Bank (MRGID,4719)	HMA Vesteris Seamount (MRGID,5046)	52 and 46	1.3	0.182
HMA Cantabrian (MRGID,3758) Sea Le Danois Bank (MRGID,4719)	HMA off Troms (MRGID,23319) Malangsgrunnen	52 and 4	-0.2	0.848
HMA Cantabrian (MRGID,3758) Sea Le Danois Bank (MRGID,4719)	HMA Gakkel Ridge (GAZ,00002436) Karasik Seamount	52 and 17	-0.3	0.741
HMA Cantabrian (MRGID,3758) Sea Le Danois Bank (MRGID,4719)	HMA Kermadec Ridge (MRGID,7213)	52 and 16	-0.6	0.561
HMA Cantabrian (MRGID,3758) Sea Le Danois Bank (MRGID,4719)	HMA Tromsøflaket (MRGID,5034) B	52 and 12	0.2	0.84
HMA Cantabrian (MRGID,3758) Sea Le Danois Bank (MRGID,4719)	HMA Finnmark (MRGID,8962) Stjernsund	52 and 17	0.8	0.414
HMA Cantabrian (MRGID,3758) Sea Le Danois Bank (MRGID,4719)	HMA Devonport Seamount Chain (MRGID,26630) seamount114	52 and 1	-0.5	0.612
HMA Cantabrian (MRGID,3758) Sea Le Danois Bank (MRGID,4719)	HMA Sularevet (WDPAID,555557185)	52 and 9	0.9	0.366
HMA Cantabrian (MRGID,3758) Sea Le Danois Bank (MRGID,4719)	HMA Gakkel Ridge (GAZ,00002436) Northern Seamount	52 and 5	0.2	0.83
HMA Colville (MRGID,5846) volcano	HMA Schulz Bank (MRGID,5039)	11 and 76	-3	0.003
HMA Colville (MRGID,5846) volcano	HMA Hordaland (MRGID,18643) Korsfjorden	11 and 10	-2.3	0.023
HMA Colville (MRGID,5846) volcano	HMA Gakkel Ridge (GAZ,00002436) Saddle between Seamounts	11 and 2	-1.3	0.178
HMA Colville (MRGID,5846) volcano	HMA Davis Strait (MRGID,4250)	11 and 15	-1.5	0.138
HMA Colville (MRGID,5846) volcano	HMA Gakkel Ridge (GAZ,00002436) Central Seamount	11 and 1	-1.3	0.178
HMA Colville (MRGID,5846) volcano	HMA Vesteris Seamount (MRGID,5046)	11 and 46	-1.9	0.062
HMA Colville (MRGID,5846) volcano	HMA Tromsøflaket (MRGID,5034) C	11 and 8	-2.2	0.026
HMA Colville (MRGID,5846) volcano	HMA Otago (MRGID,26502) Slope	11 and 1	-0.5	0.641
HMA Colville (MRGID,5846) volcano	HMA off Vesterålen (MRGID,18663) Bleiksdjupet	11 and 1	-0.6	0.544
HMA Colville (MRGID,5846) volcano	HMA Tromsøflaket (MRGID,5034) B	11 and 12	-2	0.046
HMA Colville (MRGID,5846) volcano	HMA Gakkel Ridge (GAZ,00002436) Karasik Seamount	11 and 17	-2.6	0.011
HMA Colville (MRGID,5846) volcano	HMA Tromsøflaket (MRGID,5034) A	11 and 17	-2.4	0.015
HMA Colville (MRGID,5846) volcano	HMA off Hawke´s Bay (MRGID,32521) seamount986	11 and 2	-0.5	0.62
HMA Colville (MRGID,5846) volcano	HMA Devonport Seamount Chain (MRGID,26630) seamount114	11 and 1	-1.3	0.178
HMA Colville (MRGID,5846) volcano	HMA Raoul Island (MRGID,32903) Denham Bay (MRGID,58148)	11 and 2	-0.4	0.706
HMA Colville (MRGID,5846) volcano	HMA Kermadec Ridge (MRGID,7213)	11 and 16	-2.7	0.007
HMA Colville (MRGID,5846) volcano	HMA off Troms (MRGID,23319) Malangsgrunnen	11 and 4	-1.7	0.088
HMA Colville (MRGID,5846) volcano	HMA Gakkel Ridge (GAZ,00002436) Northern Seamount	11 and 5	-1.5	0.14
HMA Colville (MRGID,5846) volcano	HMA Finnmark (MRGID,8962) Stjernsund	11 and 17	-1.7	0.084
HMA Colville (MRGID,5846) volcano	HMA Sularevet (WDPAID,555557185)	11 and 9	-1.3	0.205
HMA Davis Strait (MRGID,4250)	HMA Gakkel Ridge (GAZ,00002436) Saddle between Seamounts	15 and 2	-0.6	0.553
HMA Davis Strait (MRGID,4250)	HMA Gakkel Ridge (GAZ,00002436) Karasik Seamount	15 and 17	-1.1	0.258
HMA Davis Strait (MRGID,4250)	HMA Otago (MRGID,26502) Slope	15 and 1	0.1	0.922
HMA Davis Strait (MRGID,4250)	HMA Tromsøflaket (MRGID,5034) C	15 and 8	-1	0.306
HMA Davis Strait (MRGID,4250)	HMA Tromsøflaket (MRGID,5034) A	15 and 17	-1	0.321
HMA Davis Strait (MRGID,4250)	HMA Gakkel Ridge (GAZ,00002436) Central Seamount	15 and 1	-0.8	0.429
HMA Davis Strait (MRGID,4250)	HMA off Vesterålen (MRGID,18663) Bleiksdjupet	15 and 1	0	0.965
HMA Davis Strait (MRGID,4250)	HMA Schulz Bank (MRGID,5039)	15 and 76	-1.3	0.185
HMA Davis Strait (MRGID,4250)	HMA Hordaland (MRGID,18643) Korsfjorden	15 and 10	-1	0.318
HMA Davis Strait (MRGID,4250)	HMA Kermadec Ridge (MRGID,7213)	15 and 16	-1.3	0.187
HMA Davis Strait (MRGID,4250)	HMA off Hawke´s Bay (MRGID,32521) seamount986	15 and 2	0.3	0.783
HMA Davis Strait (MRGID,4250)	HMA Devonport Seamount Chain (MRGID,26630) seamount114	15 and 1	-0.8	0.427
HMA Davis Strait (MRGID,4250)	HMA Raoul Island (MRGID,32903) Denham Bay (MRGID,58148)	15 and 2	0.4	0.691
HMA Davis Strait (MRGID,4250)	HMA Finnmark (MRGID,8962) Stjernsund	15 and 17	-0.2	0.821
HMA Davis Strait (MRGID,4250)	HMA Vesteris Seamount (MRGID,5046)	15 and 46	-0.1	0.897
HMA Davis Strait (MRGID,4250)	HMA off Troms (MRGID,23319) Malangsgrunnen	15 and 4	-0.7	0.469
HMA Davis Strait (MRGID,4250)	HMA Tromsøflaket (MRGID,5034) B	15 and 12	-0.6	0.529
HMA Davis Strait (MRGID,4250)	HMA Gakkel Ridge (GAZ,00002436) Northern Seamount	15 and 5	-0.4	0.687
HMA Davis Strait (MRGID,4250)	HMA Sularevet (WDPAID,555557185)	15 and 9	0	0.966
HMA Devonport Seamount Chain (MRGID,26630) seamount114	HMA Tromsøflaket (MRGID,5034) C	1 and 8	0.4	0.726
HMA Devonport Seamount Chain (MRGID,26630) seamount114	HMA Gakkel Ridge (GAZ,00002436) Karasik Seamount	1 and 17	0.4	0.684
HMA Devonport Seamount Chain (MRGID,26630) seamount114	HMA Raoul Island (MRGID,32903) Denham Bay (MRGID,58148)	1 and 2	0.9	0.361
HMA Devonport Seamount Chain (MRGID,26630) seamount114	HMA Tromsøflaket (MRGID,5034) A	1 and 17	0.5	0.649
HMA Devonport Seamount Chain (MRGID,26630) seamount114	HMA Schulz Bank (MRGID,5039)	1 and 76	0.4	0.658
HMA Devonport Seamount Chain (MRGID,26630) seamount114	HMA off Troms (MRGID,23319) Malangsgrunnen	1 and 4	0.4	0.712
HMA Devonport Seamount Chain (MRGID,26630) seamount114	HMA Gakkel Ridge (GAZ,00002436) Central Seamount	1 and 1	0	0.999
HMA Devonport Seamount Chain (MRGID,26630) seamount114	HMA Hordaland (MRGID,18643) Korsfjorden	1 and 10	0.4	0.694
HMA Devonport Seamount Chain (MRGID,26630) seamount114	HMA Kermadec Ridge (MRGID,7213)	1 and 16	0.3	0.738
HMA Devonport Seamount Chain (MRGID,26630) seamount114	HMA Gakkel Ridge (GAZ,00002436) Saddle between Seamounts	1 and 2	0.3	0.76
HMA Devonport Seamount Chain (MRGID,26630) seamount114	HMA Tromsøflaket (MRGID,5034) B	1 and 12	0.6	0.58
HMA Devonport Seamount Chain (MRGID,26630) seamount114	HMA Finnmark (MRGID,8962) Stjernsund	1 and 17	0.7	0.472
HMA Devonport Seamount Chain (MRGID,26630) seamount114	HMA Vesteris Seamount (MRGID,5046)	1 and 46	0.8	0.439
HMA Devonport Seamount Chain (MRGID,26630) seamount114	HMA off Vesterålen (MRGID,18663) Bleiksdjupet	1 and 1	0.5	0.584
HMA Devonport Seamount Chain (MRGID,26630) seamount114	HMA off Hawke´s Bay (MRGID,32521) seamount986	1 and 2	0.8	0.402
HMA Devonport Seamount Chain (MRGID,26630) seamount114	HMA Otago (MRGID,26502) Slope	1 and 1	0.7	0.515
HMA Devonport Seamount Chain (MRGID,26630) seamount114	HMA Sularevet (WDPAID,555557185)	1 and 9	0.8	0.427
HMA Devonport Seamount Chain (MRGID,26630) seamount114	HMA Gakkel Ridge (GAZ,00002436) Northern Seamount	1 and 5	0.6	0.576
HMA Finnmark (MRGID,8962) Stjernsund	HMA Schulz Bank (MRGID,5039)	17 and 76	-1.1	0.273
HMA Finnmark (MRGID,8962) Stjernsund	HMA off Hawke´s Bay (MRGID,32521) seamount986	17 and 2	0.4	0.701
HMA Finnmark (MRGID,8962) Stjernsund	HMA Tromsøflaket (MRGID,5034) C	17 and 8	-0.9	0.391
HMA Finnmark (MRGID,8962) Stjernsund	HMA Gakkel Ridge (GAZ,00002436) Karasik Seamount	17 and 17	-0.9	0.35
HMA Finnmark (MRGID,8962) Stjernsund	HMA Kermadec Ridge (MRGID,7213)	17 and 16	-1.1	0.257
HMA Finnmark (MRGID,8962) Stjernsund	HMA Gakkel Ridge (GAZ,00002436) Northern Seamount	17 and 5	-0.3	0.802
HMA Finnmark (MRGID,8962) Stjernsund	HMA Raoul Island (MRGID,32903) Denham Bay (MRGID,58148)	17 and 2	0.5	0.612
HMA Finnmark (MRGID,8962) Stjernsund	HMA Tromsøflaket (MRGID,5034) A	17 and 17	-0.8	0.429
HMA Finnmark (MRGID,8962) Stjernsund	HMA off Vesterålen (MRGID,18663) Bleiksdjupet	17 and 1	0	0.973
HMA Finnmark (MRGID,8962) Stjernsund	HMA Sularevet (WDPAID,555557185)	17 and 9	0.2	0.812
HMA Finnmark (MRGID,8962) Stjernsund	HMA Hordaland (MRGID,18643) Korsfjorden	17 and 10	-0.8	0.411
HMA Finnmark (MRGID,8962) Stjernsund	HMA Vesteris Seamount (MRGID,5046)	17 and 46	0.1	0.883
HMA Finnmark (MRGID,8962) Stjernsund	HMA Gakkel Ridge (GAZ,00002436) Saddle between Seamounts	17 and 2	-0.5	0.624
HMA Finnmark (MRGID,8962) Stjernsund	HMA Otago (MRGID,26502) Slope	17 and 1	0.2	0.86
HMA Finnmark (MRGID,8962) Stjernsund	HMA off Troms (MRGID,23319) Malangsgrunnen	17 and 4	-0.6	0.555
HMA Finnmark (MRGID,8962) Stjernsund	HMA Tromsøflaket (MRGID,5034) B	17 and 12	-0.4	0.664
HMA Finnmark (MRGID,8962) Stjernsund	HMA Gakkel Ridge (GAZ,00002436) Central Seamount	17 and 1	-0.7	0.474
HMA Gakkel Ridge (GAZ,00002436) Central Seamount	HMA Gakkel Ridge (GAZ,00002436) Karasik Seamount	1 and 17	0.4	0.686
HMA Gakkel Ridge (GAZ,00002436) Central Seamount	HMA off Vesterålen (MRGID,18663) Bleiksdjupet	1 and 1	0.5	0.585
HMA Gakkel Ridge (GAZ,00002436) Central Seamount	HMA Hordaland (MRGID,18643) Korsfjorden	1 and 10	0.4	0.696
HMA Gakkel Ridge (GAZ,00002436) Central Seamount	HMA Tromsøflaket (MRGID,5034) A	1 and 17	0.5	0.651
HMA Gakkel Ridge (GAZ,00002436) Central Seamount	HMA Tromsøflaket (MRGID,5034) C	1 and 8	0.3	0.727
HMA Gakkel Ridge (GAZ,00002436) Central Seamount	HMA Gakkel Ridge (GAZ,00002436) Northern Seamount	1 and 5	0.6	0.578
HMA Gakkel Ridge (GAZ,00002436) Central Seamount	HMA Tromsøflaket (MRGID,5034) B	1 and 12	0.6	0.582
HMA Gakkel Ridge (GAZ,00002436) Central Seamount	HMA Kermadec Ridge (MRGID,7213)	1 and 16	0.3	0.74
HMA Gakkel Ridge (GAZ,00002436) Central Seamount	HMA Sularevet (WDPAID,555557185)	1 and 9	0.8	0.428
HMA Gakkel Ridge (GAZ,00002436) Central Seamount	HMA off Troms (MRGID,23319) Malangsgrunnen	1 and 4	0.4	0.714
HMA Gakkel Ridge (GAZ,00002436) Central Seamount	HMA Raoul Island (MRGID,32903) Denham Bay (MRGID,58148)	1 and 2	0.9	0.362
HMA Gakkel Ridge (GAZ,00002436) Central Seamount	HMA Gakkel Ridge (GAZ,00002436) Saddle between Seamounts	1 and 2	0.3	0.762
HMA Gakkel Ridge (GAZ,00002436) Central Seamount	HMA Vesteris Seamount (MRGID,5046)	1 and 46	0.8	0.441
HMA Gakkel Ridge (GAZ,00002436) Central Seamount	HMA Otago (MRGID,26502) Slope	1 and 1	0.6	0.516
HMA Gakkel Ridge (GAZ,00002436) Central Seamount	HMA Schulz Bank (MRGID,5039)	1 and 76	0.4	0.66
HMA Gakkel Ridge (GAZ,00002436) Central Seamount	HMA off Hawke´s Bay (MRGID,32521) seamount986	1 and 2	0.8	0.403
HMA Gakkel Ridge (GAZ,00002436) Karasik Seamount	HMA Tromsøflaket (MRGID,5034) A	17 and 17	0.1	0.886
HMA Gakkel Ridge (GAZ,00002436) Karasik Seamount	HMA off Vesterålen (MRGID,18663) Bleiksdjupet	17 and 1	0.3	0.729
HMA Gakkel Ridge (GAZ,00002436) Karasik Seamount	HMA Kermadec Ridge (MRGID,7213)	17 and 16	-0.2	0.832
HMA Gakkel Ridge (GAZ,00002436) Karasik Seamount	HMA Hordaland (MRGID,18643) Korsfjorden	17 and 10	0	0.986
HMA Gakkel Ridge (GAZ,00002436) Karasik Seamount	HMA Raoul Island (MRGID,32903) Denham Bay (MRGID,58148)	17 and 2	0.9	0.349
HMA Gakkel Ridge (GAZ,00002436) Karasik Seamount	HMA Gakkel Ridge (GAZ,00002436) Northern Seamount	17 and 5	0.4	0.704
HMA Gakkel Ridge (GAZ,00002436) Karasik Seamount	HMA Tromsøflaket (MRGID,5034) B	17 and 12	0.4	0.677
HMA Gakkel Ridge (GAZ,00002436) Karasik Seamount	HMA Vesteris Seamount (MRGID,5046)	17 and 46	1.3	0.202
HMA Gakkel Ridge (GAZ,00002436) Karasik Seamount	HMA Sularevet (WDPAID,555557185)	17 and 9	1	0.309
HMA Gakkel Ridge (GAZ,00002436) Karasik Seamount	HMA off Troms (MRGID,23319) Malangsgrunnen	17 and 4	0	0.99
HMA Gakkel Ridge (GAZ,00002436) Karasik Seamount	HMA Gakkel Ridge (GAZ,00002436) Saddle between Seamounts	17 and 2	-0.1	0.952
HMA Gakkel Ridge (GAZ,00002436) Karasik Seamount	HMA Otago (MRGID,26502) Slope	17 and 1	0.5	0.626
HMA Gakkel Ridge (GAZ,00002436) Karasik Seamount	HMA Tromsøflaket (MRGID,5034) C	17 and 8	-0.1	0.913
HMA Gakkel Ridge (GAZ,00002436) Karasik Seamount	HMA Schulz Bank (MRGID,5039)	17 and 76	0.1	0.921
HMA Gakkel Ridge (GAZ,00002436) Karasik Seamount	HMA off Hawke´s Bay (MRGID,32521) seamount986	17 and 2	0.8	0.416
HMA Gakkel Ridge (GAZ,00002436) Northern Seamount	HMA Raoul Island (MRGID,32903) Denham Bay (MRGID,58148)	5 and 2	0.6	0.545
HMA Gakkel Ridge (GAZ,00002436) Northern Seamount	HMA Hordaland (MRGID,18643) Korsfjorden	5 and 10	-0.4	0.715
HMA Gakkel Ridge (GAZ,00002436) Northern Seamount	HMA Kermadec Ridge (MRGID,7213)	5 and 16	-0.5	0.603
HMA Gakkel Ridge (GAZ,00002436) Northern Seamount	HMA off Vesterålen (MRGID,18663) Bleiksdjupet	5 and 1	0.1	0.882
HMA Gakkel Ridge (GAZ,00002436) Northern Seamount	HMA Tromsøflaket (MRGID,5034) C	5 and 8	-0.4	0.674
HMA Gakkel Ridge (GAZ,00002436) Northern Seamount	HMA Otago (MRGID,26502) Slope	5 and 1	0.3	0.778
HMA Gakkel Ridge (GAZ,00002436) Northern Seamount	HMA Vesteris Seamount (MRGID,5046)	5 and 46	0.4	0.719
HMA Gakkel Ridge (GAZ,00002436) Northern Seamount	HMA Tromsøflaket (MRGID,5034) A	5 and 17	-0.3	0.778
HMA Gakkel Ridge (GAZ,00002436) Northern Seamount	HMA Schulz Bank (MRGID,5039)	5 and 76	-0.4	0.719
HMA Gakkel Ridge (GAZ,00002436) Northern Seamount	HMA Gakkel Ridge (GAZ,00002436) Saddle between Seamounts	5 and 2	-0.3	0.776
HMA Gakkel Ridge (GAZ,00002436) Northern Seamount	HMA off Troms (MRGID,23319) Malangsgrunnen	5 and 4	-0.3	0.766
HMA Gakkel Ridge (GAZ,00002436) Northern Seamount	HMA Sularevet (WDPAID,555557185)	5 and 9	0.4	0.685
HMA Gakkel Ridge (GAZ,00002436) Northern Seamount	HMA Tromsøflaket (MRGID,5034) B	5 and 12	-0.1	0.946
HMA Gakkel Ridge (GAZ,00002436) Northern Seamount	HMA off Hawke´s Bay (MRGID,32521) seamount986	5 and 2	0.5	0.62
HMA Gakkel Ridge (GAZ,00002436) Saddle between Seamounts	HMA Raoul Island (MRGID,32903) Denham Bay (MRGID,58148)	2 and 2	0.7	0.456
HMA Gakkel Ridge (GAZ,00002436) Saddle between Seamounts	HMA Hordaland (MRGID,18643) Korsfjorden	2 and 10	0	0.961
HMA Gakkel Ridge (GAZ,00002436) Saddle between Seamounts	HMA Kermadec Ridge (MRGID,7213)	2 and 16	0	0.97
HMA Gakkel Ridge (GAZ,00002436) Saddle between Seamounts	HMA off Vesterålen (MRGID,18663) Bleiksdjupet	2 and 1	0.3	0.743
HMA Gakkel Ridge (GAZ,00002436) Saddle between Seamounts	HMA Otago (MRGID,26502) Slope	2 and 1	0.4	0.655
HMA Gakkel Ridge (GAZ,00002436) Saddle between Seamounts	HMA Vesteris Seamount (MRGID,5046)	2 and 46	0.6	0.572
HMA Gakkel Ridge (GAZ,00002436) Saddle between Seamounts	HMA Tromsøflaket (MRGID,5034) A	2 and 17	0.1	0.899
HMA Gakkel Ridge (GAZ,00002436) Saddle between Seamounts	HMA Tromsøflaket (MRGID,5034) C	2 and 8	0	0.998
HMA Gakkel Ridge (GAZ,00002436) Saddle between Seamounts	HMA Schulz Bank (MRGID,5039)	2 and 76	0.1	0.92
HMA Gakkel Ridge (GAZ,00002436) Saddle between Seamounts	HMA off Hawke´s Bay (MRGID,32521) seamount986	2 and 2	0.7	0.514
HMA Gakkel Ridge (GAZ,00002436) Saddle between Seamounts	HMA Sularevet (WDPAID,555557185)	2 and 9	0.6	0.553
HMA Gakkel Ridge (GAZ,00002436) Saddle between Seamounts	HMA Tromsøflaket (MRGID,5034) B	2 and 12	0.3	0.791
HMA Gakkel Ridge (GAZ,00002436) Saddle between Seamounts	HMA off Troms (MRGID,23319) Malangsgrunnen	2 and 4	0	0.965
HMA Hordaland (MRGID,18643) Korsfjorden	HMA Kermadec Ridge (MRGID,7213)	10 and 16	-0.2	0.869
HMA Hordaland (MRGID,18643) Korsfjorden	HMA Schulz Bank (MRGID,5039)	10 and 76	0.1	0.92
HMA Hordaland (MRGID,18643) Korsfjorden	HMA Vesteris Seamount (MRGID,5046)	10 and 46	1.1	0.29
HMA Hordaland (MRGID,18643) Korsfjorden	HMA Otago (MRGID,26502) Slope	10 and 1	0.5	0.627
HMA Hordaland (MRGID,18643) Korsfjorden	HMA off Vesterålen (MRGID,18663) Bleiksdjupet	10 and 1	0.3	0.729
HMA Hordaland (MRGID,18643) Korsfjorden	HMA Raoul Island (MRGID,32903) Denham Bay (MRGID,58148)	10 and 2	0.9	0.362
HMA Hordaland (MRGID,18643) Korsfjorden	HMA off Hawke´s Bay (MRGID,32521) seamount986	10 and 2	0.8	0.427
HMA Hordaland (MRGID,18643) Korsfjorden	HMA Sularevet (WDPAID,555557185)	10 and 9	0.9	0.354
HMA Hordaland (MRGID,18643) Korsfjorden	HMA Tromsøflaket (MRGID,5034) C	10 and 8	-0.1	0.933
HMA Hordaland (MRGID,18643) Korsfjorden	HMA Tromsøflaket (MRGID,5034) A	10 and 17	0.1	0.887
HMA Hordaland (MRGID,18643) Korsfjorden	HMA off Troms (MRGID,23319) Malangsgrunnen	10 and 4	0	1
HMA Hordaland (MRGID,18643) Korsfjorden	HMA Tromsøflaket (MRGID,5034) B	10 and 12	0.4	0.701
HMA Kermadec Ridge (MRGID,7213)	HMA Raoul Island (MRGID,32903) Denham Bay (MRGID,58148)	16 and 2	1	0.302
HMA Kermadec Ridge (MRGID,7213)	HMA Tromsøflaket (MRGID,5034) C	16 and 8	0.1	0.95
HMA Kermadec Ridge (MRGID,7213)	HMA Schulz Bank (MRGID,5039)	16 and 76	0.4	0.715
HMA Kermadec Ridge (MRGID,7213)	HMA Otago (MRGID,26502) Slope	16 and 1	0.6	0.576
HMA Kermadec Ridge (MRGID,7213)	HMA Sularevet (WDPAID,555557185)	16 and 9	1.2	0.237
HMA Kermadec Ridge (MRGID,7213)	HMA Vesteris Seamount (MRGID,5046)	16 and 46	1.5	0.133
HMA Kermadec Ridge (MRGID,7213)	HMA off Vesterålen (MRGID,18663) Bleiksdjupet	16 and 1	0.4	0.677
HMA Kermadec Ridge (MRGID,7213)	HMA Tromsøflaket (MRGID,5034) B	16 and 12	0.6	0.546
HMA Kermadec Ridge (MRGID,7213)	HMA Tromsøflaket (MRGID,5034) A	16 and 17	0.4	0.724
HMA Kermadec Ridge (MRGID,7213)	HMA off Troms (MRGID,23319) Malangsgrunnen	16 and 4	0.1	0.905
HMA Kermadec Ridge (MRGID,7213)	HMA off Hawke´s Bay (MRGID,32521) seamount986	16 and 2	0.9	0.364
HMA off Hawke´s Bay (MRGID,32521) seamount986	HMA off Vesterålen (MRGID,18663) Bleiksdjupet	2 and 1	-0.2	0.837
HMA off Hawke´s Bay (MRGID,32521) seamount986	HMA Raoul Island (MRGID,32903) Denham Bay (MRGID,58148)	2 and 2	0.1	0.927
HMA off Hawke´s Bay (MRGID,32521) seamount986	HMA Tromsøflaket (MRGID,5034) C	2 and 8	-0.8	0.408
HMA off Hawke´s Bay (MRGID,32521) seamount986	HMA Schulz Bank (MRGID,5039)	2 and 76	-0.8	0.417
HMA off Hawke´s Bay (MRGID,32521) seamount986	HMA Vesteris Seamount (MRGID,5046)	2 and 46	-0.3	0.734
HMA off Hawke´s Bay (MRGID,32521) seamount986	HMA Tromsøflaket (MRGID,5034) A	2 and 17	-0.7	0.455
HMA off Hawke´s Bay (MRGID,32521) seamount986	HMA Otago (MRGID,26502) Slope	2 and 1	-0.1	0.931
HMA off Hawke´s Bay (MRGID,32521) seamount986	HMA Sularevet (WDPAID,555557185)	2 and 9	-0.2	0.809
HMA off Hawke´s Bay (MRGID,32521) seamount986	HMA Tromsøflaket (MRGID,5034) B	2 and 12	-0.6	0.555
HMA off Hawke´s Bay (MRGID,32521) seamount986	HMA off Troms (MRGID,23319) Malangsgrunnen	2 and 4	-0.7	0.478
HMA off Troms (MRGID,23319) Malangsgrunnen	HMA Schulz Bank (MRGID,5039)	4 and 76	0.1	0.948
HMA off Troms (MRGID,23319) Malangsgrunnen	HMA off Vesterålen (MRGID,18663) Bleiksdjupet	4 and 1	0.3	0.745
HMA off Troms (MRGID,23319) Malangsgrunnen	HMA Raoul Island (MRGID,32903) Denham Bay (MRGID,58148)	4 and 2	0.8	0.415
HMA off Troms (MRGID,23319) Malangsgrunnen	HMA Vesteris Seamount (MRGID,5046)	4 and 46	0.7	0.479
HMA off Troms (MRGID,23319) Malangsgrunnen	HMA Tromsøflaket (MRGID,5034) C	4 and 8	-0.1	0.948
HMA off Troms (MRGID,23319) Malangsgrunnen	HMA Tromsøflaket (MRGID,5034) A	4 and 17	0.1	0.919
HMA off Troms (MRGID,23319) Malangsgrunnen	HMA Sularevet (WDPAID,555557185)	4 and 9	0.7	0.478
HMA off Troms (MRGID,23319) Malangsgrunnen	HMA Tromsøflaket (MRGID,5034) B	4 and 12	0.3	0.776
HMA off Troms (MRGID,23319) Malangsgrunnen	HMA Otago (MRGID,26502) Slope	4 and 1	0.5	0.649
HMA off Vesterålen (MRGID,18663) Bleiksdjupet	HMA Schulz Bank (MRGID,5039)	1 and 76	-0.3	0.743
HMA off Vesterålen (MRGID,18663) Bleiksdjupet	HMA Tromsøflaket (MRGID,5034) C	1 and 8	-0.4	0.704
HMA off Vesterålen (MRGID,18663) Bleiksdjupet	HMA Tromsøflaket (MRGID,5034) A	1 and 17	-0.3	0.766
HMA off Vesterålen (MRGID,18663) Bleiksdjupet	HMA Sularevet (WDPAID,555557185)	1 and 9	0.1	0.952
HMA off Vesterålen (MRGID,18663) Bleiksdjupet	HMA Vesteris Seamount (MRGID,5046)	1 and 46	0	0.995
HMA off Vesterålen (MRGID,18663) Bleiksdjupet	HMA Raoul Island (MRGID,32903) Denham Bay (MRGID,58148)	1 and 2	0.3	0.779
HMA off Vesterålen (MRGID,18663) Bleiksdjupet	HMA Otago (MRGID,26502) Slope	1 and 1	0.1	0.918
HMA off Vesterålen (MRGID,18663) Bleiksdjupet	HMA Tromsøflaket (MRGID,5034) B	1 and 12	-0.2	0.848
HMA Otago (MRGID,26502) Slope	HMA Schulz Bank (MRGID,5039)	1 and 76	-0.5	0.637
HMA Otago (MRGID,26502) Slope	HMA Vesteris Seamount (MRGID,5046)	1 and 46	-0.1	0.89
HMA Otago (MRGID,26502) Slope	HMA Tromsøflaket (MRGID,5034) C	1 and 8	-0.5	0.605
HMA Otago (MRGID,26502) Slope	HMA Tromsøflaket (MRGID,5034) A	1 and 17	-0.4	0.66
HMA Otago (MRGID,26502) Slope	HMA Sularevet (WDPAID,555557185)	1 and 9	-0.1	0.937
HMA Otago (MRGID,26502) Slope	HMA Raoul Island (MRGID,32903) Denham Bay (MRGID,58148)	1 and 2	0.2	0.872
HMA Otago (MRGID,26502) Slope	HMA Tromsøflaket (MRGID,5034) B	1 and 12	-0.3	0.74
HMA Raoul Island (MRGID,32903) Denham Bay (MRGID,58148)	HMA Vesteris Seamount (MRGID,5046)	2 and 46	-0.5	0.641
HMA Raoul Island (MRGID,32903) Denham Bay (MRGID,58148)	HMA Tromsøflaket (MRGID,5034) C	2 and 8	-0.9	0.345
HMA Raoul Island (MRGID,32903) Denham Bay (MRGID,58148)	HMA Tromsøflaket (MRGID,5034) A	2 and 17	-0.9	0.384
HMA Raoul Island (MRGID,32903) Denham Bay (MRGID,58148)	HMA Schulz Bank (MRGID,5039)	2 and 76	-0.9	0.348
HMA Raoul Island (MRGID,32903) Denham Bay (MRGID,58148)	HMA Tromsøflaket (MRGID,5034) B	2 and 12	-0.7	0.477
HMA Raoul Island (MRGID,32903) Denham Bay (MRGID,58148)	HMA Sularevet (WDPAID,555557185)	2 and 9	-0.4	0.72
HMA Schulz Bank (MRGID,5039)	HMA Tromsøflaket (MRGID,5034) C	76 and 8	-0.2	0.843
HMA Schulz Bank (MRGID,5039)	HMA Tromsøflaket (MRGID,5034) A	76 and 17	0.1	0.933
HMA Schulz Bank (MRGID,5039)	HMA Sularevet (WDPAID,555557185)	76 and 9	1.1	0.266
HMA Schulz Bank (MRGID,5039)	HMA Tromsøflaket (MRGID,5034) B	76 and 12	0.4	0.675
HMA Schulz Bank (MRGID,5039)	HMA Vesteris Seamount (MRGID,5046)	76 and 46	1.8	0.072
HMA Sularevet (WDPAID,555557185)	HMA Tromsøflaket (MRGID,5034) B	9 and 12	-0.6	0.553
HMA Sularevet (WDPAID,555557185)	HMA Tromsøflaket (MRGID,5034) A	9 and 17	-0.9	0.37
HMA Sularevet (WDPAID,555557185)	HMA Vesteris Seamount (MRGID,5046)	9 and 46	-0.2	0.877
HMA Sularevet (WDPAID,555557185)	HMA Tromsøflaket (MRGID,5034) C	9 and 8	-1	0.338
HMA Tromsøflaket (MRGID,5034) A	HMA Vesteris Seamount (MRGID,5046)	17 and 46	1.1	0.27
HMA Tromsøflaket (MRGID,5034) A	HMA Tromsøflaket (MRGID,5034) B	17 and 12	0.3	0.775
HMA Tromsøflaket (MRGID,5034) A	HMA Tromsøflaket (MRGID,5034) C	17 and 8	-0.2	0.822
HMA Tromsøflaket (MRGID,5034) B	HMA Tromsøflaket (MRGID,5034) C	12 and 8	-0.4	0.655
HMA Tromsøflaket (MRGID,5034) B	HMA Vesteris Seamount (MRGID,5046)	12 and 46	0.6	0.526
HMA Tromsøflaket (MRGID,5034) C	HMA Vesteris Seamount (MRGID,5046)	8 and 46	1.1	0.285
LMA demo Bømlo-Sotra archipelago (MRGID,5285)	LMA demo Campbell Plateau (MRGID,5997)	11 and 1	0.8	0.402
LMA demo Bømlo-Sotra archipelago (MRGID,5285)	LMA demo Cantabrian (MRGID,3758) Sea Avilés Canyon (MRGID,36126)	11 and 42	0.3	0.764
LMA demo Bømlo-Sotra archipelago (MRGID,5285)	LMA demo Vesteris Seamount (MRGID,5046)	11 and 26	0.5	0.614
LMA demo Bømlo-Sotra archipelago (MRGID,5285)	LMA demo Cantabrian (MRGID,3758) Sea Le Danois Bank (MRGID,4719)	11 and 33	0.6	0.566
LMA demo Bømlo-Sotra archipelago (MRGID,5285)	LMA demo Rockall Bank (MRGID,4207)	11 and 4	0.9	0.358
LMA demo Bømlo-Sotra archipelago (MRGID,5285)	LMA demo Hordaland (MRGID,18643) Korsfjorden (Skorpeodden)	11 and 3	0.8	0.42
LMA demo Bømlo-Sotra archipelago (MRGID,5285)	LMA demo Christchurch (MRGID,32447) Canyon/Slope	11 and 10	1	0.312
LMA demo Bømlo-Sotra archipelago (MRGID,5285)	LMA demo Schulz Bank (MRGID,5039)	11 and 26	1	0.304
LMA demo Bømlo-Sotra archipelago (MRGID,5285)	LMA demo Finnmark (MRGID,8962) Stjernsund	11 and 28	0.1	0.957
LMA demo Bømlo-Sotra archipelago (MRGID,5285)	LMA demo Otago (MRGID,26502) Slope	11 and 25	1.3	0.211
LMA demo Bømlo-Sotra archipelago (MRGID,5285)	LMA demo Colville (MRGID,5846) volcano	11 and 1	0.8	0.438
LMA demo Bømlo-Sotra archipelago (MRGID,5285)	LMA demo Davis Strait (MRGID,4250)	11 and 3	0.5	0.645
LMA demo Bømlo-Sotra archipelago (MRGID,5285)	LMA demo North West of Orkney (MRGID,4520)	11 and 1	-0.1	0.946
LMA demo Bømlo-Sotra archipelago (MRGID,5285)	LMA demo Kermadec Ridge (MRGID,7213)	11 and 5	0.3	0.77
LMA demo Bømlo-Sotra archipelago (MRGID,5285)	LMA demo Tromsøflaket (MRGID,5034) C	11 and 10	0.8	0.398
LMA demo Bømlo-Sotra archipelago (MRGID,5285)	LMA demo off Hawke´s Bay (MRGID,32521) seamount986	11 and 6	1.3	0.181
LMA demo Bømlo-Sotra archipelago (MRGID,5285)	LMA demo off East Cape (MRGID,24347) seamount1247	11 and 1	0.6	0.567
LMA demo Bømlo-Sotra archipelago (MRGID,5285)	LMA demo Tromsøflaket (MRGID,5034) A	11 and 6	0.2	0.827
LMA demo Bømlo-Sotra archipelago (MRGID,5285)	LMA demo Sularevet (WDPAID,555557185)	11 and 8	0.4	0.683
LMA demo Bømlo-Sotra archipelago (MRGID,5285)	LMA demo Hordaland (MRGID,18643) Bømlafjorden	11 and 4	0.8	0.417
LMA demo Bømlo-Sotra archipelago (MRGID,5285)	LMA demo off Troms (MRGID,23319) Malangsgrunnen	11 and 1	-0.4	0.701
LMA demo Bømlo-Sotra archipelago (MRGID,5285)	LMA demo Sognefjorden (MRGID,3376)	11 and 6	0.2	0.834
LMA demo Bømlo-Sotra archipelago (MRGID,5285)	LMA demo Tromsøflaket (MRGID,5034) B	11 and 10	-0.4	0.673
LMA demo Bømlo-Sotra archipelago (MRGID,5285)	LMA demo off East Cape (MRGID,24347)	11 and 1	-0.6	0.577
LMA demo Bømlo-Sotra archipelago (MRGID,5285)	LMA demo Hatton-Rockall Basin (MRGID,4208)	11 and 3	1.1	0.281
LMA demo Bømlo-Sotra archipelago (MRGID,5285)	LMA demo Kerry Head (MRGID,28479) Reefs	11 and 2	0.6	0.56
LMA demo Bømlo-Sotra archipelago (MRGID,5285)	LMA demo Kiwi Seamount (MRGID,7051)	11 and 3	0.6	0.567
LMA demo Bømlo-Sotra archipelago (MRGID,5285)	LMA demo Weddell Sea (MRGID,4330) Prince Gustav Channel (MRGID,9417)	11 and 9	0.1	0.909
LMA demo Bømlo-Sotra archipelago (MRGID,5285)	LMA demo off Vesterålen (MRGID,18663) Bleiksdjupet	11 and 11	0.5	0.622
LMA demo Bømlo-Sotra archipelago (MRGID,5285)	LMA demo Hordaland (MRGID,18643) Langenuen	11 and 11	0.8	0.437
LMA demo Campbell Plateau (MRGID,5997)	LMA demo off Hawke´s Bay (MRGID,32521) seamount986	1 and 6	-0.2	0.856
LMA demo Campbell Plateau (MRGID,5997)	LMA demo Christchurch (MRGID,32447) Canyon/Slope	1 and 10	-0.4	0.679
LMA demo Campbell Plateau (MRGID,5997)	LMA demo Sularevet (WDPAID,555557185)	1 and 8	-0.6	0.518
LMA demo Campbell Plateau (MRGID,5997)	LMA demo Hordaland (MRGID,18643) Korsfjorden (Skorpeodden)	1 and 3	-0.3	0.762
LMA demo Campbell Plateau (MRGID,5997)	LMA demo Finnmark (MRGID,8962) Stjernsund	1 and 28	-0.8	0.4
LMA demo Campbell Plateau (MRGID,5997)	LMA demo Sognefjorden (MRGID,3376)	1 and 6	-0.7	0.477
LMA demo Campbell Plateau (MRGID,5997)	LMA demo Kermadec Ridge (MRGID,7213)	1 and 5	-0.7	0.513
LMA demo Campbell Plateau (MRGID,5997)	LMA demo Hordaland (MRGID,18643) Bømlafjorden	1 and 4	-0.4	0.72
LMA demo Campbell Plateau (MRGID,5997)	LMA demo Kerry Head (MRGID,28479) Reefs	1 and 2	-0.3	0.728
LMA demo Campbell Plateau (MRGID,5997)	LMA demo Kiwi Seamount (MRGID,7051)	1 and 3	-0.4	0.664
LMA demo Campbell Plateau (MRGID,5997)	LMA demo Tromsøflaket (MRGID,5034) A	1 and 6	-0.7	0.479
LMA demo Campbell Plateau (MRGID,5997)	LMA demo off East Cape (MRGID,24347)	1 and 1	-1	0.303
LMA demo Campbell Plateau (MRGID,5997)	LMA demo Weddell Sea (MRGID,4330) Prince Gustav Channel (MRGID,9417)	1 and 9	-0.8	0.435
LMA demo Campbell Plateau (MRGID,5997)	LMA demo Cantabrian (MRGID,3758) Sea Le Danois Bank (MRGID,4719)	1 and 33	-0.7	0.506
LMA demo Campbell Plateau (MRGID,5997)	LMA demo off Troms (MRGID,23319) Malangsgrunnen	1 and 1	-0.9	0.367
LMA demo Campbell Plateau (MRGID,5997)	LMA demo Tromsøflaket (MRGID,5034) C	1 and 10	-0.5	0.63
LMA demo Campbell Plateau (MRGID,5997)	LMA demo Rockall Bank (MRGID,4207)	1 and 4	-0.3	0.762
LMA demo Campbell Plateau (MRGID,5997)	LMA demo Schulz Bank (MRGID,5039)	1 and 26	-0.5	0.62
LMA demo Campbell Plateau (MRGID,5997)	LMA demo off East Cape (MRGID,24347) seamount1247	1 and 1	-0.2	0.845
LMA demo Campbell Plateau (MRGID,5997)	LMA demo North West of Orkney (MRGID,4520)	1 and 1	-0.7	0.503
LMA demo Campbell Plateau (MRGID,5997)	LMA demo Colville (MRGID,5846) volcano	1 and 1	0	0.963
LMA demo Campbell Plateau (MRGID,5997)	LMA demo Cantabrian (MRGID,3758) Sea Avilés Canyon (MRGID,36126)	1 and 42	-0.8	0.445
LMA demo Campbell Plateau (MRGID,5997)	LMA demo Otago (MRGID,26502) Slope	1 and 25	-0.4	0.679
LMA demo Campbell Plateau (MRGID,5997)	LMA demo off Vesterålen (MRGID,18663) Bleiksdjupet	1 and 11	-0.6	0.524
LMA demo Campbell Plateau (MRGID,5997)	LMA demo Vesteris Seamount (MRGID,5046)	1 and 26	-0.7	0.496
LMA demo Campbell Plateau (MRGID,5997)	LMA demo Tromsøflaket (MRGID,5034) B	1 and 10	-1	0.312
LMA demo Campbell Plateau (MRGID,5997)	LMA demo Hatton-Rockall Basin (MRGID,4208)	1 and 3	-0.1	0.882
LMA demo Campbell Plateau (MRGID,5997)	LMA demo Davis Strait (MRGID,4250)	1 and 3	-0.5	0.619
LMA demo Campbell Plateau (MRGID,5997)	LMA demo Hordaland (MRGID,18643) Langenuen	1 and 11	-0.5	0.603
LMA demo Cantabrian (MRGID,3758) Sea Avilés Canyon (MRGID,36126)	LMA demo Christchurch (MRGID,32447) Canyon/Slope	42 and 10	1	0.334
LMA demo Cantabrian (MRGID,3758) Sea Avilés Canyon (MRGID,36126)	LMA demo Finnmark (MRGID,8962) Stjernsund	42 and 28	-0.3	0.736
LMA demo Cantabrian (MRGID,3758) Sea Avilés Canyon (MRGID,36126)	LMA demo off Hawke´s Bay (MRGID,32521) seamount986	42 and 6	1.3	0.186
LMA demo Cantabrian (MRGID,3758) Sea Avilés Canyon (MRGID,36126)	LMA demo North West of Orkney (MRGID,4520)	42 and 1	-0.2	0.864
LMA demo Cantabrian (MRGID,3758) Sea Avilés Canyon (MRGID,36126)	LMA demo Hordaland (MRGID,18643) Korsfjorden (Skorpeodden)	42 and 3	0.7	0.478
LMA demo Cantabrian (MRGID,3758) Sea Avilés Canyon (MRGID,36126)	LMA demo off Vesterålen (MRGID,18663) Bleiksdjupet	42 and 11	0.3	0.749
LMA demo Cantabrian (MRGID,3758) Sea Avilés Canyon (MRGID,36126)	LMA demo Schulz Bank (MRGID,5039)	42 and 26	1.1	0.283
LMA demo Cantabrian (MRGID,3758) Sea Avilés Canyon (MRGID,36126)	LMA demo Tromsøflaket (MRGID,5034) B	42 and 10	-0.8	0.416
LMA demo Cantabrian (MRGID,3758) Sea Avilés Canyon (MRGID,36126)	LMA demo Kerry Head (MRGID,28479) Reefs	42 and 2	0.5	0.632
LMA demo Cantabrian (MRGID,3758) Sea Avilés Canyon (MRGID,36126)	LMA demo Weddell Sea (MRGID,4330) Prince Gustav Channel (MRGID,9417)	42 and 9	-0.1	0.891
LMA demo Cantabrian (MRGID,3758) Sea Avilés Canyon (MRGID,36126)	LMA demo Rockall Bank (MRGID,4207)	42 and 4	0.8	0.406
LMA demo Cantabrian (MRGID,3758) Sea Avilés Canyon (MRGID,36126)	LMA demo Hordaland (MRGID,18643) Bømlafjorden	42 and 4	0.7	0.476
LMA demo Cantabrian (MRGID,3758) Sea Avilés Canyon (MRGID,36126)	LMA demo Cantabrian (MRGID,3758) Sea Le Danois Bank (MRGID,4719)	42 and 33	0.4	0.673
LMA demo Cantabrian (MRGID,3758) Sea Avilés Canyon (MRGID,36126)	LMA demo Kermadec Ridge (MRGID,7213)	42 and 5	0.1	0.906
LMA demo Cantabrian (MRGID,3758) Sea Avilés Canyon (MRGID,36126)	LMA demo Sognefjorden (MRGID,3376)	42 and 6	0	0.991
LMA demo Cantabrian (MRGID,3758) Sea Avilés Canyon (MRGID,36126)	LMA demo off East Cape (MRGID,24347)	42 and 1	-0.7	0.499
LMA demo Cantabrian (MRGID,3758) Sea Avilés Canyon (MRGID,36126)	LMA demo Kiwi Seamount (MRGID,7051)	42 and 3	0.5	0.649
LMA demo Cantabrian (MRGID,3758) Sea Avilés Canyon (MRGID,36126)	LMA demo Sularevet (WDPAID,555557185)	42 and 8	0.2	0.818
LMA demo Cantabrian (MRGID,3758) Sea Avilés Canyon (MRGID,36126)	LMA demo Otago (MRGID,26502) Slope	42 and 25	1.4	0.165
LMA demo Cantabrian (MRGID,3758) Sea Avilés Canyon (MRGID,36126)	LMA demo Tromsøflaket (MRGID,5034) A	42 and 6	0	0.982
LMA demo Cantabrian (MRGID,3758) Sea Avilés Canyon (MRGID,36126)	LMA demo off East Cape (MRGID,24347) seamount1247	42 and 1	0.5	0.624
LMA demo Cantabrian (MRGID,3758) Sea Avilés Canyon (MRGID,36126)	LMA demo Colville (MRGID,5846) volcano	42 and 1	0.7	0.484
LMA demo Cantabrian (MRGID,3758) Sea Avilés Canyon (MRGID,36126)	LMA demo Tromsøflaket (MRGID,5034) C	42 and 10	0.8	0.447
LMA demo Cantabrian (MRGID,3758) Sea Avilés Canyon (MRGID,36126)	LMA demo Hatton-Rockall Basin (MRGID,4208)	42 and 3	1	0.314
LMA demo Cantabrian (MRGID,3758) Sea Avilés Canyon (MRGID,36126)	LMA demo Vesteris Seamount (MRGID,5046)	42 and 26	0.3	0.748
LMA demo Cantabrian (MRGID,3758) Sea Avilés Canyon (MRGID,36126)	LMA demo off Troms (MRGID,23319) Malangsgrunnen	42 and 1	-0.5	0.619
LMA demo Cantabrian (MRGID,3758) Sea Avilés Canyon (MRGID,36126)	LMA demo Hordaland (MRGID,18643) Langenuen	42 and 11	0.7	0.497
LMA demo Cantabrian (MRGID,3758) Sea Avilés Canyon (MRGID,36126)	LMA demo Davis Strait (MRGID,4250)	42 and 3	0.3	0.739
LMA demo Cantabrian (MRGID,3758) Sea Le Danois Bank (MRGID,4719)	LMA demo off Hawke´s Bay (MRGID,32521) seamount986	33 and 6	1.1	0.28
LMA demo Cantabrian (MRGID,3758) Sea Le Danois Bank (MRGID,4719)	LMA demo Finnmark (MRGID,8962) Stjernsund	33 and 28	-0.7	0.482
LMA demo Cantabrian (MRGID,3758) Sea Le Danois Bank (MRGID,4719)	LMA demo Christchurch (MRGID,32447) Canyon/Slope	33 and 10	0.7	0.503
LMA demo Cantabrian (MRGID,3758) Sea Le Danois Bank (MRGID,4719)	LMA demo Tromsøflaket (MRGID,5034) B	33 and 10	-1.1	0.287
LMA demo Cantabrian (MRGID,3758) Sea Le Danois Bank (MRGID,4719)	LMA demo Sularevet (WDPAID,555557185)	33 and 8	0	0.981
LMA demo Cantabrian (MRGID,3758) Sea Le Danois Bank (MRGID,4719)	LMA demo Weddell Sea (MRGID,4330) Prince Gustav Channel (MRGID,9417)	33 and 9	-0.4	0.693
LMA demo Cantabrian (MRGID,3758) Sea Le Danois Bank (MRGID,4719)	LMA demo off Vesterålen (MRGID,18663) Bleiksdjupet	33 and 11	0	0.976
LMA demo Cantabrian (MRGID,3758) Sea Le Danois Bank (MRGID,4719)	LMA demo Tromsøflaket (MRGID,5034) C	33 and 10	0.5	0.638
LMA demo Cantabrian (MRGID,3758) Sea Le Danois Bank (MRGID,4719)	LMA demo Schulz Bank (MRGID,5039)	33 and 26	0.6	0.517
LMA demo Cantabrian (MRGID,3758) Sea Le Danois Bank (MRGID,4719)	LMA demo Hordaland (MRGID,18643) Bømlafjorden	33 and 4	0.5	0.604
LMA demo Cantabrian (MRGID,3758) Sea Le Danois Bank (MRGID,4719)	LMA demo Hordaland (MRGID,18643) Korsfjorden (Skorpeodden)	33 and 3	0.5	0.589
LMA demo Cantabrian (MRGID,3758) Sea Le Danois Bank (MRGID,4719)	LMA demo Kerry Head (MRGID,28479) Reefs	33 and 2	0.3	0.733
LMA demo Cantabrian (MRGID,3758) Sea Le Danois Bank (MRGID,4719)	LMA demo Tromsøflaket (MRGID,5034) A	33 and 6	-0.2	0.842
LMA demo Cantabrian (MRGID,3758) Sea Le Danois Bank (MRGID,4719)	LMA demo Vesteris Seamount (MRGID,5046)	33 and 26	-0.1	0.945
LMA demo Cantabrian (MRGID,3758) Sea Le Danois Bank (MRGID,4719)	LMA demo Sognefjorden (MRGID,3376)	33 and 6	-0.2	0.834
LMA demo Cantabrian (MRGID,3758) Sea Le Danois Bank (MRGID,4719)	LMA demo Kiwi Seamount (MRGID,7051)	33 and 3	0.3	0.773
LMA demo Cantabrian (MRGID,3758) Sea Le Danois Bank (MRGID,4719)	LMA demo Colville (MRGID,5846) volcano	33 and 1	0.6	0.548
LMA demo Cantabrian (MRGID,3758) Sea Le Danois Bank (MRGID,4719)	LMA demo North West of Orkney (MRGID,4520)	33 and 1	-0.3	0.79
LMA demo Cantabrian (MRGID,3758) Sea Le Danois Bank (MRGID,4719)	LMA demo Rockall Bank (MRGID,4207)	33 and 4	0.6	0.525
LMA demo Cantabrian (MRGID,3758) Sea Le Danois Bank (MRGID,4719)	LMA demo Hordaland (MRGID,18643) Langenuen	33 and 11	0.4	0.705
LMA demo Cantabrian (MRGID,3758) Sea Le Danois Bank (MRGID,4719)	LMA demo off East Cape (MRGID,24347)	33 and 1	-0.8	0.441
LMA demo Cantabrian (MRGID,3758) Sea Le Danois Bank (MRGID,4719)	LMA demo off East Cape (MRGID,24347) seamount1247	33 and 1	0.4	0.695
LMA demo Cantabrian (MRGID,3758) Sea Le Danois Bank (MRGID,4719)	LMA demo Otago (MRGID,26502) Slope	33 and 25	1	0.341
LMA demo Cantabrian (MRGID,3758) Sea Le Danois Bank (MRGID,4719)	LMA demo Hatton-Rockall Basin (MRGID,4208)	33 and 3	0.8	0.404
LMA demo Cantabrian (MRGID,3758) Sea Le Danois Bank (MRGID,4719)	LMA demo off Troms (MRGID,23319) Malangsgrunnen	33 and 1	-0.6	0.554
LMA demo Cantabrian (MRGID,3758) Sea Le Danois Bank (MRGID,4719)	LMA demo Davis Strait (MRGID,4250)	33 and 3	0.2	0.867
LMA demo Cantabrian (MRGID,3758) Sea Le Danois Bank (MRGID,4719)	LMA demo Kermadec Ridge (MRGID,7213)	33 and 5	-0.1	0.93
LMA demo Christchurch (MRGID,32447) Canyon/Slope	LMA demo Finnmark (MRGID,8962) Stjernsund	10 and 28	-1.1	0.252
LMA demo Christchurch (MRGID,32447) Canyon/Slope	LMA demo Tromsøflaket (MRGID,5034) B	10 and 10	-1.4	0.161
LMA demo Christchurch (MRGID,32447) Canyon/Slope	LMA demo Hatton-Rockall Basin (MRGID,4208)	10 and 3	0.4	0.691
LMA demo Christchurch (MRGID,32447) Canyon/Slope	LMA demo Hordaland (MRGID,18643) Korsfjorden (Skorpeodden)	10 and 3	0.1	0.899
LMA demo Christchurch (MRGID,32447) Canyon/Slope	LMA demo Weddell Sea (MRGID,4330) Prince Gustav Channel (MRGID,9417)	10 and 9	-0.8	0.395
LMA demo Christchurch (MRGID,32447) Canyon/Slope	LMA demo off Vesterålen (MRGID,18663) Bleiksdjupet	10 and 11	-0.5	0.596
LMA demo Christchurch (MRGID,32447) Canyon/Slope	LMA demo off Hawke´s Bay (MRGID,32521) seamount986	10 and 6	0.5	0.646
LMA demo Christchurch (MRGID,32447) Canyon/Slope	LMA demo Sularevet (WDPAID,555557185)	10 and 8	-0.5	0.596
LMA demo Christchurch (MRGID,32447) Canyon/Slope	LMA demo Vesteris Seamount (MRGID,5046)	10 and 26	-0.7	0.485
LMA demo Christchurch (MRGID,32447) Canyon/Slope	LMA demo Sognefjorden (MRGID,3376)	10 and 6	-0.6	0.516
LMA demo Christchurch (MRGID,32447) Canyon/Slope	LMA demo Rockall Bank (MRGID,4207)	10 and 4	0.2	0.873
LMA demo Christchurch (MRGID,32447) Canyon/Slope	LMA demo Hordaland (MRGID,18643) Bømlafjorden	10 and 4	0.1	0.956
LMA demo Christchurch (MRGID,32447) Canyon/Slope	LMA demo Kerry Head (MRGID,28479) Reefs	10 and 2	0	0.993
LMA demo Christchurch (MRGID,32447) Canyon/Slope	LMA demo Tromsøflaket (MRGID,5034) C	10 and 10	-0.2	0.872
LMA demo Christchurch (MRGID,32447) Canyon/Slope	LMA demo Otago (MRGID,26502) Slope	10 and 25	0	0.977
LMA demo Christchurch (MRGID,32447) Canyon/Slope	LMA demo off East Cape (MRGID,24347)	10 and 1	-1	0.329
LMA demo Christchurch (MRGID,32447) Canyon/Slope	LMA demo off Troms (MRGID,23319) Malangsgrunnen	10 and 1	-0.8	0.422
LMA demo Christchurch (MRGID,32447) Canyon/Slope	LMA demo Kiwi Seamount (MRGID,7051)	10 and 3	-0.1	0.917
LMA demo Christchurch (MRGID,32447) Canyon/Slope	LMA demo Colville (MRGID,5846) volcano	10 and 1	0.4	0.726
LMA demo Christchurch (MRGID,32447) Canyon/Slope	LMA demo Tromsøflaket (MRGID,5034) A	10 and 6	-0.6	0.522
LMA demo Christchurch (MRGID,32447) Canyon/Slope	LMA demo Schulz Bank (MRGID,5039)	10 and 26	-0.2	0.847
LMA demo Christchurch (MRGID,32447) Canyon/Slope	LMA demo off East Cape (MRGID,24347) seamount1247	10 and 1	0.1	0.881
LMA demo Christchurch (MRGID,32447) Canyon/Slope	LMA demo Kermadec Ridge (MRGID,7213)	10 and 5	-0.5	0.604
LMA demo Christchurch (MRGID,32447) Canyon/Slope	LMA demo Hordaland (MRGID,18643) Langenuen	10 and 11	-0.3	0.801
LMA demo Christchurch (MRGID,32447) Canyon/Slope	LMA demo North West of Orkney (MRGID,4520)	10 and 1	-0.5	0.625
LMA demo Christchurch (MRGID,32447) Canyon/Slope	LMA demo Davis Strait (MRGID,4250)	10 and 3	-0.2	0.83
LMA demo Colville (MRGID,5846) volcano	LMA demo off Vesterålen (MRGID,18663) Bleiksdjupet	1 and 11	-0.6	0.566
LMA demo Colville (MRGID,5846) volcano	LMA demo Weddell Sea (MRGID,4330) Prince Gustav Channel (MRGID,9417)	1 and 9	-0.7	0.472
LMA demo Colville (MRGID,5846) volcano	LMA demo Hatton-Rockall Basin (MRGID,4208)	1 and 3	-0.1	0.926
LMA demo Colville (MRGID,5846) volcano	LMA demo Hordaland (MRGID,18643) Korsfjorden (Skorpeodden)	1 and 3	-0.2	0.805
LMA demo Colville (MRGID,5846) volcano	LMA demo Sularevet (WDPAID,555557185)	1 and 8	-0.6	0.559
LMA demo Colville (MRGID,5846) volcano	LMA demo Vesteris Seamount (MRGID,5046)	1 and 26	-0.6	0.538
LMA demo Colville (MRGID,5846) volcano	LMA demo Rockall Bank (MRGID,4207)	1 and 4	-0.2	0.807
LMA demo Colville (MRGID,5846) volcano	LMA demo Tromsøflaket (MRGID,5034) B	1 and 10	-0.9	0.343
LMA demo Colville (MRGID,5846) volcano	LMA demo Kiwi Seamount (MRGID,7051)	1 and 3	-0.4	0.706
LMA demo Colville (MRGID,5846) volcano	LMA demo Tromsøflaket (MRGID,5034) C	1 and 10	-0.4	0.675
LMA demo Colville (MRGID,5846) volcano	LMA demo off Hawke´s Bay (MRGID,32521) seamount986	1 and 6	-0.1	0.904
LMA demo Colville (MRGID,5846) volcano	LMA demo Hordaland (MRGID,18643) Bømlafjorden	1 and 4	-0.3	0.764
LMA demo Colville (MRGID,5846) volcano	LMA demo Kermadec Ridge (MRGID,7213)	1 and 5	-0.6	0.552
LMA demo Colville (MRGID,5846) volcano	LMA demo Finnmark (MRGID,8962) Stjernsund	1 and 28	-0.8	0.437
LMA demo Colville (MRGID,5846) volcano	LMA demo Tromsøflaket (MRGID,5034) A	1 and 6	-0.6	0.518
LMA demo Colville (MRGID,5846) volcano	LMA demo Hordaland (MRGID,18643) Langenuen	1 and 11	-0.5	0.647
LMA demo Colville (MRGID,5846) volcano	LMA demo Sognefjorden (MRGID,3376)	1 and 6	-0.7	0.515
LMA demo Colville (MRGID,5846) volcano	LMA demo Otago (MRGID,26502) Slope	1 and 25	-0.4	0.726
LMA demo Colville (MRGID,5846) volcano	LMA demo North West of Orkney (MRGID,4520)	1 and 1	-0.6	0.533
LMA demo Colville (MRGID,5846) volcano	LMA demo off Troms (MRGID,23319) Malangsgrunnen	1 and 1	-0.9	0.392
LMA demo Colville (MRGID,5846) volcano	LMA demo off East Cape (MRGID,24347)	1 and 1	-1	0.325
LMA demo Colville (MRGID,5846) volcano	LMA demo Kerry Head (MRGID,28479) Reefs	1 and 2	-0.3	0.768
LMA demo Colville (MRGID,5846) volcano	LMA demo off East Cape (MRGID,24347) seamount1247	1 and 1	-0.1	0.881
LMA demo Colville (MRGID,5846) volcano	LMA demo Davis Strait (MRGID,4250)	1 and 3	-0.4	0.659
LMA demo Colville (MRGID,5846) volcano	LMA demo Schulz Bank (MRGID,5039)	1 and 26	-0.4	0.666
LMA demo Davis Strait (MRGID,4250)	LMA demo Weddell Sea (MRGID,4330) Prince Gustav Channel (MRGID,9417)	3 and 9	-0.4	0.709
LMA demo Davis Strait (MRGID,4250)	LMA demo Tromsøflaket (MRGID,5034) B	3 and 10	-0.7	0.461
LMA demo Davis Strait (MRGID,4250)	LMA demo Vesteris Seamount (MRGID,5046)	3 and 26	-0.2	0.846
LMA demo Davis Strait (MRGID,4250)	LMA demo Rockall Bank (MRGID,4207)	3 and 4	0.3	0.757
LMA demo Davis Strait (MRGID,4250)	LMA demo Tromsøflaket (MRGID,5034) A	3 and 6	-0.3	0.789
LMA demo Davis Strait (MRGID,4250)	LMA demo off Vesterålen (MRGID,18663) Bleiksdjupet	3 and 11	-0.1	0.89
LMA demo Davis Strait (MRGID,4250)	LMA demo Finnmark (MRGID,8962) Stjernsund	3 and 28	-0.5	0.644
LMA demo Davis Strait (MRGID,4250)	LMA demo Sularevet (WDPAID,555557185)	3 and 8	-0.2	0.871
LMA demo Davis Strait (MRGID,4250)	LMA demo Sognefjorden (MRGID,3376)	3 and 6	-0.3	0.784
LMA demo Davis Strait (MRGID,4250)	LMA demo off Hawke´s Bay (MRGID,32521) seamount986	3 and 6	0.5	0.592
LMA demo Davis Strait (MRGID,4250)	LMA demo Kermadec Ridge (MRGID,7213)	3 and 5	-0.2	0.845
LMA demo Davis Strait (MRGID,4250)	LMA demo Hatton-Rockall Basin (MRGID,4208)	3 and 3	0.5	0.622
LMA demo Davis Strait (MRGID,4250)	LMA demo Hordaland (MRGID,18643) Langenuen	3 and 11	0	0.962
LMA demo Davis Strait (MRGID,4250)	LMA demo off East Cape (MRGID,24347)	3 and 1	-0.8	0.445
LMA demo Davis Strait (MRGID,4250)	LMA demo Kerry Head (MRGID,28479) Reefs	3 and 2	0.2	0.871
LMA demo Davis Strait (MRGID,4250)	LMA demo Hordaland (MRGID,18643) Bømlafjorden	3 and 4	0.2	0.82
LMA demo Davis Strait (MRGID,4250)	LMA demo Hordaland (MRGID,18643) Korsfjorden (Skorpeodden)	3 and 3	0.3	0.783
LMA demo Davis Strait (MRGID,4250)	LMA demo North West of Orkney (MRGID,4520)	3 and 1	-0.3	0.748
LMA demo Davis Strait (MRGID,4250)	LMA demo Otago (MRGID,26502) Slope	3 and 25	0.2	0.803
LMA demo Davis Strait (MRGID,4250)	LMA demo Tromsøflaket (MRGID,5034) C	3 and 10	0.1	0.916
LMA demo Davis Strait (MRGID,4250)	LMA demo Kiwi Seamount (MRGID,7051)	3 and 3	0.1	0.929
LMA demo Davis Strait (MRGID,4250)	LMA demo Schulz Bank (MRGID,5039)	3 and 26	0.1	0.91
LMA demo Davis Strait (MRGID,4250)	LMA demo off Troms (MRGID,23319) Malangsgrunnen	3 and 1	-0.6	0.544
LMA demo Davis Strait (MRGID,4250)	LMA demo off East Cape (MRGID,24347) seamount1247	3 and 1	0.3	0.796
LMA demo Finnmark (MRGID,8962) Stjernsund	LMA demo Tromsøflaket (MRGID,5034) A	28 and 6	0.2	0.838
LMA demo Finnmark (MRGID,8962) Stjernsund	LMA demo Weddell Sea (MRGID,4330) Prince Gustav Channel (MRGID,9417)	28 and 9	0.1	0.934
LMA demo Finnmark (MRGID,8962) Stjernsund	LMA demo off Hawke´s Bay (MRGID,32521) seamount986	28 and 6	1.5	0.142
LMA demo Finnmark (MRGID,8962) Stjernsund	LMA demo Kerry Head (MRGID,28479) Reefs	28 and 2	0.6	0.558
LMA demo Finnmark (MRGID,8962) Stjernsund	LMA demo Tromsøflaket (MRGID,5034) B	28 and 10	-0.6	0.58
LMA demo Finnmark (MRGID,8962) Stjernsund	LMA demo Sognefjorden (MRGID,3376)	28 and 6	0.2	0.846
LMA demo Finnmark (MRGID,8962) Stjernsund	LMA demo Sularevet (WDPAID,555557185)	28 and 8	0.4	0.67
LMA demo Finnmark (MRGID,8962) Stjernsund	LMA demo Rockall Bank (MRGID,4207)	28 and 4	1	0.333
LMA demo Finnmark (MRGID,8962) Stjernsund	LMA demo off Vesterålen (MRGID,18663) Bleiksdjupet	28 and 11	0.5	0.592
LMA demo Finnmark (MRGID,8962) Stjernsund	LMA demo Hatton-Rockall Basin (MRGID,4208)	28 and 3	1.1	0.26
LMA demo Finnmark (MRGID,8962) Stjernsund	LMA demo Hordaland (MRGID,18643) Korsfjorden (Skorpeodden)	28 and 3	0.8	0.405
LMA demo Finnmark (MRGID,8962) Stjernsund	LMA demo Vesteris Seamount (MRGID,5046)	28 and 26	0.6	0.551
LMA demo Finnmark (MRGID,8962) Stjernsund	LMA demo Hordaland (MRGID,18643) Bømlafjorden	28 and 4	0.9	0.395
LMA demo Finnmark (MRGID,8962) Stjernsund	LMA demo North West of Orkney (MRGID,4520)	28 and 1	-0.1	0.929
LMA demo Finnmark (MRGID,8962) Stjernsund	LMA demo Tromsøflaket (MRGID,5034) C	28 and 10	1	0.342
LMA demo Finnmark (MRGID,8962) Stjernsund	LMA demo off East Cape (MRGID,24347) seamount1247	28 and 1	0.6	0.569
LMA demo Finnmark (MRGID,8962) Stjernsund	LMA demo Hordaland (MRGID,18643) Langenuen	28 and 11	0.9	0.38
LMA demo Finnmark (MRGID,8962) Stjernsund	LMA demo Kiwi Seamount (MRGID,7051)	28 and 3	0.6	0.56
LMA demo Finnmark (MRGID,8962) Stjernsund	LMA demo Kermadec Ridge (MRGID,7213)	28 and 5	0.3	0.775
LMA demo Finnmark (MRGID,8962) Stjernsund	LMA demo off Troms (MRGID,23319) Malangsgrunnen	28 and 1	-0.4	0.68
LMA demo Finnmark (MRGID,8962) Stjernsund	LMA demo Schulz Bank (MRGID,5039)	28 and 26	1.3	0.198
LMA demo Finnmark (MRGID,8962) Stjernsund	LMA demo off East Cape (MRGID,24347)	28 and 1	-0.6	0.555
LMA demo Finnmark (MRGID,8962) Stjernsund	LMA demo Otago (MRGID,26502) Slope	28 and 25	1.6	0.115
LMA demo Hatton-Rockall Basin (MRGID,4208)	LMA demo Rockall Bank (MRGID,4207)	3 and 4	-0.2	0.827
LMA demo Hatton-Rockall Basin (MRGID,4208)	LMA demo Sognefjorden (MRGID,3376)	3 and 6	-0.8	0.399
LMA demo Hatton-Rockall Basin (MRGID,4208)	LMA demo off Hawke´s Bay (MRGID,32521) seamount986	3 and 6	0	0.973
LMA demo Hatton-Rockall Basin (MRGID,4208)	LMA demo Weddell Sea (MRGID,4330) Prince Gustav Channel (MRGID,9417)	3 and 9	-1	0.328
LMA demo Hatton-Rockall Basin (MRGID,4208)	LMA demo Sularevet (WDPAID,555557185)	3 and 8	-0.8	0.449
LMA demo Hatton-Rockall Basin (MRGID,4208)	LMA demo Hordaland (MRGID,18643) Korsfjorden (Skorpeodden)	3 and 3	-0.2	0.828
LMA demo Hatton-Rockall Basin (MRGID,4208)	LMA demo Vesteris Seamount (MRGID,5046)	3 and 26	-0.9	0.393
LMA demo Hatton-Rockall Basin (MRGID,4208)	LMA demo North West of Orkney (MRGID,4520)	3 and 1	-0.7	0.503
LMA demo Hatton-Rockall Basin (MRGID,4208)	LMA demo off East Cape (MRGID,24347)	3 and 1	-1.1	0.266
LMA demo Hatton-Rockall Basin (MRGID,4208)	LMA demo Tromsøflaket (MRGID,5034) B	3 and 10	-1.3	0.178
LMA demo Hatton-Rockall Basin (MRGID,4208)	LMA demo off East Cape (MRGID,24347) seamount1247	3 and 1	-0.1	0.928
LMA demo Hatton-Rockall Basin (MRGID,4208)	LMA demo Tromsøflaket (MRGID,5034) A	3 and 6	-0.8	0.403
LMA demo Hatton-Rockall Basin (MRGID,4208)	LMA demo Hordaland (MRGID,18643) Langenuen	3 and 11	-0.6	0.569
LMA demo Hatton-Rockall Basin (MRGID,4208)	LMA demo off Vesterålen (MRGID,18663) Bleiksdjupet	3 and 11	-0.8	0.449
LMA demo Hatton-Rockall Basin (MRGID,4208)	LMA demo Kermadec Ridge (MRGID,7213)	3 and 5	-0.7	0.455
LMA demo Hatton-Rockall Basin (MRGID,4208)	LMA demo Tromsøflaket (MRGID,5034) C	3 and 10	-0.5	0.612
LMA demo Hatton-Rockall Basin (MRGID,4208)	LMA demo Kerry Head (MRGID,28479) Reefs	3 and 2	-0.3	0.78
LMA demo Hatton-Rockall Basin (MRGID,4208)	LMA demo off Troms (MRGID,23319) Malangsgrunnen	3 and 1	-1	0.339
LMA demo Hatton-Rockall Basin (MRGID,4208)	LMA demo Schulz Bank (MRGID,5039)	3 and 26	-0.5	0.585
LMA demo Hatton-Rockall Basin (MRGID,4208)	LMA demo Hordaland (MRGID,18643) Bømlafjorden	3 and 4	-0.3	0.765
LMA demo Hatton-Rockall Basin (MRGID,4208)	LMA demo Kiwi Seamount (MRGID,7051)	3 and 3	-0.4	0.686
LMA demo Hatton-Rockall Basin (MRGID,4208)	LMA demo Otago (MRGID,26502) Slope	3 and 25	-0.4	0.682
LMA demo Hordaland (MRGID,18643) Bømlafjorden	LMA demo off Hawke´s Bay (MRGID,32521) seamount986	4 and 6	0.3	0.751
LMA demo Hordaland (MRGID,18643) Bømlafjorden	LMA demo Tromsøflaket (MRGID,5034) C	4 and 10	-0.2	0.859
LMA demo Hordaland (MRGID,18643) Bømlafjorden	LMA demo Hordaland (MRGID,18643) Korsfjorden (Skorpeodden)	4 and 3	0.1	0.947
LMA demo Hordaland (MRGID,18643) Bømlafjorden	LMA demo Weddell Sea (MRGID,4330) Prince Gustav Channel (MRGID,9417)	4 and 9	-0.7	0.481
LMA demo Hordaland (MRGID,18643) Bømlafjorden	LMA demo Rockall Bank (MRGID,4207)	4 and 4	0.1	0.93
LMA demo Hordaland (MRGID,18643) Bømlafjorden	LMA demo Tromsøflaket (MRGID,5034) B	4 and 10	-1.1	0.266
LMA demo Hordaland (MRGID,18643) Bømlafjorden	LMA demo Kermadec Ridge (MRGID,7213)	4 and 5	-0.5	0.637
LMA demo Hordaland (MRGID,18643) Bømlafjorden	LMA demo off East Cape (MRGID,24347) seamount1247	4 and 1	0.1	0.912
LMA demo Hordaland (MRGID,18643) Bømlafjorden	LMA demo Tromsøflaket (MRGID,5034) A	4 and 6	-0.6	0.574
LMA demo Hordaland (MRGID,18643) Bømlafjorden	LMA demo Sularevet (WDPAID,555557185)	4 and 8	-0.5	0.643
LMA demo Hordaland (MRGID,18643) Bømlafjorden	LMA demo off Troms (MRGID,23319) Malangsgrunnen	4 and 1	-0.8	0.434
LMA demo Hordaland (MRGID,18643) Bømlafjorden	LMA demo Vesteris Seamount (MRGID,5046)	4 and 26	-0.5	0.586
LMA demo Hordaland (MRGID,18643) Bømlafjorden	LMA demo Sognefjorden (MRGID,3376)	4 and 6	-0.6	0.569
LMA demo Hordaland (MRGID,18643) Bømlafjorden	LMA demo off East Cape (MRGID,24347)	4 and 1	-0.9	0.345
LMA demo Hordaland (MRGID,18643) Bømlafjorden	LMA demo off Vesterålen (MRGID,18663) Bleiksdjupet	4 and 11	-0.5	0.651
LMA demo Hordaland (MRGID,18643) Bømlafjorden	LMA demo Schulz Bank (MRGID,5039)	4 and 26	-0.2	0.846
LMA demo Hordaland (MRGID,18643) Bømlafjorden	LMA demo Hordaland (MRGID,18643) Langenuen	4 and 11	-0.2	0.807
LMA demo Hordaland (MRGID,18643) Bømlafjorden	LMA demo Kerry Head (MRGID,28479) Reefs	4 and 2	0	0.976
LMA demo Hordaland (MRGID,18643) Bømlafjorden	LMA demo Kiwi Seamount (MRGID,7051)	4 and 3	-0.1	0.895
LMA demo Hordaland (MRGID,18643) Bømlafjorden	LMA demo North West of Orkney (MRGID,4520)	4 and 1	-0.5	0.626
LMA demo Hordaland (MRGID,18643) Bømlafjorden	LMA demo Otago (MRGID,26502) Slope	4 and 25	0	0.968
LMA demo Hordaland (MRGID,18643) Korsfjorden (Skorpeodden)	LMA demo Weddell Sea (MRGID,4330) Prince Gustav Channel (MRGID,9417)	3 and 9	-0.7	0.477
LMA demo Hordaland (MRGID,18643) Korsfjorden (Skorpeodden)	LMA demo Schulz Bank (MRGID,5039)	3 and 26	-0.3	0.799
LMA demo Hordaland (MRGID,18643) Korsfjorden (Skorpeodden)	LMA demo Tromsøflaket (MRGID,5034) A	3 and 6	-0.6	0.558
LMA demo Hordaland (MRGID,18643) Korsfjorden (Skorpeodden)	LMA demo off Hawke´s Bay (MRGID,32521) seamount986	3 and 6	0.2	0.828
LMA demo Hordaland (MRGID,18643) Korsfjorden (Skorpeodden)	LMA demo Tromsøflaket (MRGID,5034) B	3 and 10	-1.1	0.281
LMA demo Hordaland (MRGID,18643) Korsfjorden (Skorpeodden)	LMA demo Vesteris Seamount (MRGID,5046)	3 and 26	-0.6	0.573
LMA demo Hordaland (MRGID,18643) Korsfjorden (Skorpeodden)	LMA demo off Vesterålen (MRGID,18663) Bleiksdjupet	3 and 11	-0.5	0.629
LMA demo Hordaland (MRGID,18643) Korsfjorden (Skorpeodden)	LMA demo off East Cape (MRGID,24347)	3 and 1	-1	0.338
LMA demo Hordaland (MRGID,18643) Korsfjorden (Skorpeodden)	LMA demo Kermadec Ridge (MRGID,7213)	3 and 5	-0.5	0.615
LMA demo Hordaland (MRGID,18643) Korsfjorden (Skorpeodden)	LMA demo off East Cape (MRGID,24347) seamount1247	3 and 1	0.1	0.95
LMA demo Hordaland (MRGID,18643) Korsfjorden (Skorpeodden)	LMA demo Sularevet (WDPAID,555557185)	3 and 8	-0.5	0.621
LMA demo Hordaland (MRGID,18643) Korsfjorden (Skorpeodden)	LMA demo North West of Orkney (MRGID,4520)	3 and 1	-0.5	0.605
LMA demo Hordaland (MRGID,18643) Korsfjorden (Skorpeodden)	LMA demo off Troms (MRGID,23319) Malangsgrunnen	3 and 1	-0.8	0.423
LMA demo Hordaland (MRGID,18643) Korsfjorden (Skorpeodden)	LMA demo Rockall Bank (MRGID,4207)	3 and 4	0	0.988
LMA demo Hordaland (MRGID,18643) Korsfjorden (Skorpeodden)	LMA demo Otago (MRGID,26502) Slope	3 and 25	-0.1	0.905
LMA demo Hordaland (MRGID,18643) Korsfjorden (Skorpeodden)	LMA demo Kerry Head (MRGID,28479) Reefs	3 and 2	-0.1	0.933
LMA demo Hordaland (MRGID,18643) Korsfjorden (Skorpeodden)	LMA demo Hordaland (MRGID,18643) Langenuen	3 and 11	-0.3	0.766
LMA demo Hordaland (MRGID,18643) Korsfjorden (Skorpeodden)	LMA demo Sognefjorden (MRGID,3376)	3 and 6	-0.6	0.554
LMA demo Hordaland (MRGID,18643) Korsfjorden (Skorpeodden)	LMA demo Tromsøflaket (MRGID,5034) C	3 and 10	-0.2	0.813
LMA demo Hordaland (MRGID,18643) Korsfjorden (Skorpeodden)	LMA demo Kiwi Seamount (MRGID,7051)	3 and 3	-0.2	0.852
LMA demo Hordaland (MRGID,18643) Langenuen	LMA demo Sularevet (WDPAID,555557185)	11 and 8	-0.3	0.761
LMA demo Hordaland (MRGID,18643) Langenuen	LMA demo off East Cape (MRGID,24347)	11 and 1	-0.9	0.382
LMA demo Hordaland (MRGID,18643) Langenuen	LMA demo Vesteris Seamount (MRGID,5046)	11 and 26	-0.4	0.677
LMA demo Hordaland (MRGID,18643) Langenuen	LMA demo Tromsøflaket (MRGID,5034) A	11 and 6	-0.4	0.664
LMA demo Hordaland (MRGID,18643) Langenuen	LMA demo Tromsøflaket (MRGID,5034) B	11 and 10	-1.2	0.237
LMA demo Hordaland (MRGID,18643) Langenuen	LMA demo off Troms (MRGID,23319) Malangsgrunnen	11 and 1	-0.7	0.483
LMA demo Hordaland (MRGID,18643) Langenuen	LMA demo Kerry Head (MRGID,28479) Reefs	11 and 2	0.2	0.879
LMA demo Hordaland (MRGID,18643) Langenuen	LMA demo Rockall Bank (MRGID,4207)	11 and 4	0.4	0.726
LMA demo Hordaland (MRGID,18643) Langenuen	LMA demo Tromsøflaket (MRGID,5034) C	11 and 10	0.1	0.931
LMA demo Hordaland (MRGID,18643) Langenuen	LMA demo North West of Orkney (MRGID,4520)	11 and 1	-0.4	0.7
LMA demo Hordaland (MRGID,18643) Langenuen	LMA demo Kermadec Ridge (MRGID,7213)	11 and 5	-0.3	0.747
LMA demo Hordaland (MRGID,18643) Langenuen	LMA demo Sognefjorden (MRGID,3376)	11 and 6	-0.4	0.657
LMA demo Hordaland (MRGID,18643) Langenuen	LMA demo off Vesterålen (MRGID,18663) Bleiksdjupet	11 and 11	-0.3	0.776
LMA demo Hordaland (MRGID,18643) Langenuen	LMA demo off East Cape (MRGID,24347) seamount1247	11 and 1	0.3	0.799
LMA demo Hordaland (MRGID,18643) Langenuen	LMA demo Weddell Sea (MRGID,4330) Prince Gustav Channel (MRGID,9417)	11 and 9	-0.6	0.533
LMA demo Hordaland (MRGID,18643) Langenuen	LMA demo Otago (MRGID,26502) Slope	11 and 25	0.3	0.739
LMA demo Hordaland (MRGID,18643) Langenuen	LMA demo off Hawke´s Bay (MRGID,32521) seamount986	11 and 6	0.7	0.494
LMA demo Hordaland (MRGID,18643) Langenuen	LMA demo Schulz Bank (MRGID,5039)	11 and 26	0.1	0.916
LMA demo Hordaland (MRGID,18643) Langenuen	LMA demo Kiwi Seamount (MRGID,7051)	11 and 3	0.1	0.949
LMA demo Kermadec Ridge (MRGID,7213)	LMA demo off Troms (MRGID,23319) Malangsgrunnen	5 and 1	-0.5	0.61
LMA demo Kermadec Ridge (MRGID,7213)	LMA demo Sognefjorden (MRGID,3376)	5 and 6	-0.1	0.933
LMA demo Kermadec Ridge (MRGID,7213)	LMA demo Vesteris Seamount (MRGID,5046)	5 and 26	0	0.961
LMA demo Kermadec Ridge (MRGID,7213)	LMA demo Tromsøflaket (MRGID,5034) C	5 and 10	0.4	0.699
LMA demo Kermadec Ridge (MRGID,7213)	LMA demo off East Cape (MRGID,24347)	5 and 1	-0.7	0.499
LMA demo Kermadec Ridge (MRGID,7213)	LMA demo Kiwi Seamount (MRGID,7051)	5 and 3	0.3	0.768
LMA demo Kermadec Ridge (MRGID,7213)	LMA demo Rockall Bank (MRGID,4207)	5 and 4	0.6	0.572
LMA demo Kermadec Ridge (MRGID,7213)	LMA demo off Vesterålen (MRGID,18663) Bleiksdjupet	5 and 11	0.1	0.923
LMA demo Kermadec Ridge (MRGID,7213)	LMA demo Sularevet (WDPAID,555557185)	5 and 8	0.1	0.955
LMA demo Kermadec Ridge (MRGID,7213)	LMA demo North West of Orkney (MRGID,4520)	5 and 1	-0.2	0.834
LMA demo Kermadec Ridge (MRGID,7213)	LMA demo off Hawke´s Bay (MRGID,32521) seamount986	5 and 6	0.9	0.389
LMA demo Kermadec Ridge (MRGID,7213)	LMA demo Schulz Bank (MRGID,5039)	5 and 26	0.4	0.664
LMA demo Kermadec Ridge (MRGID,7213)	LMA demo off East Cape (MRGID,24347) seamount1247	5 and 1	0.4	0.688
LMA demo Kermadec Ridge (MRGID,7213)	LMA demo Tromsøflaket (MRGID,5034) A	5 and 6	-0.1	0.939
LMA demo Kermadec Ridge (MRGID,7213)	LMA demo Otago (MRGID,26502) Slope	5 and 25	0.6	0.548
LMA demo Kermadec Ridge (MRGID,7213)	LMA demo Weddell Sea (MRGID,4330) Prince Gustav Channel (MRGID,9417)	5 and 9	-0.2	0.849
LMA demo Kermadec Ridge (MRGID,7213)	LMA demo Kerry Head (MRGID,28479) Reefs	5 and 2	0.3	0.728
LMA demo Kermadec Ridge (MRGID,7213)	LMA demo Tromsøflaket (MRGID,5034) B	5 and 10	-0.6	0.532
LMA demo Kerry Head (MRGID,28479) Reefs	LMA demo Tromsøflaket (MRGID,5034) C	2 and 10	-0.1	0.919
LMA demo Kerry Head (MRGID,28479) Reefs	LMA demo Kiwi Seamount (MRGID,7051)	2 and 3	-0.1	0.934
LMA demo Kerry Head (MRGID,28479) Reefs	LMA demo Rockall Bank (MRGID,4207)	2 and 4	0.1	0.919
LMA demo Kerry Head (MRGID,28479) Reefs	LMA demo Schulz Bank (MRGID,5039)	2 and 26	-0.1	0.914
LMA demo Kerry Head (MRGID,28479) Reefs	LMA demo off East Cape (MRGID,24347)	2 and 1	-0.8	0.4
LMA demo Kerry Head (MRGID,28479) Reefs	LMA demo North West of Orkney (MRGID,4520)	2 and 1	-0.4	0.671
LMA demo Kerry Head (MRGID,28479) Reefs	LMA demo Sognefjorden (MRGID,3376)	2 and 6	-0.4	0.675
LMA demo Kerry Head (MRGID,28479) Reefs	LMA demo off Hawke´s Bay (MRGID,32521) seamount986	2 and 6	0.3	0.778
LMA demo Kerry Head (MRGID,28479) Reefs	LMA demo Vesteris Seamount (MRGID,5046)	2 and 26	-0.4	0.716
LMA demo Kerry Head (MRGID,28479) Reefs	LMA demo Tromsøflaket (MRGID,5034) B	2 and 10	-0.8	0.414
LMA demo Kerry Head (MRGID,28479) Reefs	LMA demo Sularevet (WDPAID,555557185)	2 and 8	-0.3	0.744
LMA demo Kerry Head (MRGID,28479) Reefs	LMA demo off Troms (MRGID,23319) Malangsgrunnen	2 and 1	-0.7	0.488
LMA demo Kerry Head (MRGID,28479) Reefs	LMA demo off East Cape (MRGID,24347) seamount1247	2 and 1	0.1	0.903
LMA demo Kerry Head (MRGID,28479) Reefs	LMA demo off Vesterålen (MRGID,18663) Bleiksdjupet	2 and 11	-0.3	0.757
LMA demo Kerry Head (MRGID,28479) Reefs	LMA demo Otago (MRGID,26502) Slope	2 and 25	0	0.996
LMA demo Kerry Head (MRGID,28479) Reefs	LMA demo Tromsøflaket (MRGID,5034) A	2 and 6	-0.4	0.68
LMA demo Kerry Head (MRGID,28479) Reefs	LMA demo Weddell Sea (MRGID,4330) Prince Gustav Channel (MRGID,9417)	2 and 9	-0.5	0.611
LMA demo Kiwi Seamount (MRGID,7051)	LMA demo off East Cape (MRGID,24347) seamount1247	3 and 1	0.2	0.846
LMA demo Kiwi Seamount (MRGID,7051)	LMA demo off East Cape (MRGID,24347)	3 and 1	-0.8	0.408
LMA demo Kiwi Seamount (MRGID,7051)	LMA demo Sognefjorden (MRGID,3376)	3 and 6	-0.4	0.706
LMA demo Kiwi Seamount (MRGID,7051)	LMA demo off Hawke´s Bay (MRGID,32521) seamount986	3 and 6	0.4	0.665
LMA demo Kiwi Seamount (MRGID,7051)	LMA demo Sularevet (WDPAID,555557185)	3 and 8	-0.3	0.787
LMA demo Kiwi Seamount (MRGID,7051)	LMA demo Rockall Bank (MRGID,4207)	3 and 4	0.2	0.831
LMA demo Kiwi Seamount (MRGID,7051)	LMA demo Tromsøflaket (MRGID,5034) C	3 and 10	0	0.995
LMA demo Kiwi Seamount (MRGID,7051)	LMA demo off Troms (MRGID,23319) Malangsgrunnen	3 and 1	-0.7	0.503
LMA demo Kiwi Seamount (MRGID,7051)	LMA demo Schulz Bank (MRGID,5039)	3 and 26	0	0.995
LMA demo Kiwi Seamount (MRGID,7051)	LMA demo Tromsøflaket (MRGID,5034) A	3 and 6	-0.4	0.711
LMA demo Kiwi Seamount (MRGID,7051)	LMA demo North West of Orkney (MRGID,4520)	3 and 1	-0.4	0.7
LMA demo Kiwi Seamount (MRGID,7051)	LMA demo Otago (MRGID,26502) Slope	3 and 25	0.1	0.897
LMA demo Kiwi Seamount (MRGID,7051)	LMA demo Weddell Sea (MRGID,4330) Prince Gustav Channel (MRGID,9417)	3 and 9	-0.5	0.629
LMA demo Kiwi Seamount (MRGID,7051)	LMA demo Vesteris Seamount (MRGID,5046)	3 and 26	-0.3	0.753
LMA demo Kiwi Seamount (MRGID,7051)	LMA demo off Vesterålen (MRGID,18663) Bleiksdjupet	3 and 11	-0.3	0.802
LMA demo Kiwi Seamount (MRGID,7051)	LMA demo Tromsøflaket (MRGID,5034) B	3 and 10	-0.8	0.397
LMA demo North West of Orkney (MRGID,4520)	LMA demo Schulz Bank (MRGID,5039)	1 and 26	0.4	0.665
LMA demo North West of Orkney (MRGID,4520)	LMA demo Sognefjorden (MRGID,3376)	1 and 6	0.2	0.869
LMA demo North West of Orkney (MRGID,4520)	LMA demo off Hawke´s Bay (MRGID,32521) seamount986	1 and 6	0.7	0.487
LMA demo North West of Orkney (MRGID,4520)	LMA demo Tromsøflaket (MRGID,5034) C	1 and 10	0.4	0.674
LMA demo North West of Orkney (MRGID,4520)	LMA demo off East Cape (MRGID,24347)	1 and 1	-0.4	0.718
LMA demo North West of Orkney (MRGID,4520)	LMA demo off Troms (MRGID,23319) Malangsgrunnen	1 and 1	-0.2	0.816
LMA demo North West of Orkney (MRGID,4520)	LMA demo Weddell Sea (MRGID,4330) Prince Gustav Channel (MRGID,9417)	1 and 9	0.1	0.908
LMA demo North West of Orkney (MRGID,4520)	LMA demo Vesteris Seamount (MRGID,5046)	1 and 26	0.2	0.804
LMA demo North West of Orkney (MRGID,4520)	LMA demo Otago (MRGID,26502) Slope	1 and 25	0.5	0.608
LMA demo North West of Orkney (MRGID,4520)	LMA demo off East Cape (MRGID,24347) seamount1247	1 and 1	0.5	0.636
LMA demo North West of Orkney (MRGID,4520)	LMA demo Tromsøflaket (MRGID,5034) A	1 and 6	0.2	0.866
LMA demo North West of Orkney (MRGID,4520)	LMA demo Rockall Bank (MRGID,4207)	1 and 4	0.5	0.587
LMA demo North West of Orkney (MRGID,4520)	LMA demo Sularevet (WDPAID,555557185)	1 and 8	0.2	0.805
LMA demo North West of Orkney (MRGID,4520)	LMA demo off Vesterålen (MRGID,18663) Bleiksdjupet	1 and 11	0.3	0.788
LMA demo North West of Orkney (MRGID,4520)	LMA demo Tromsøflaket (MRGID,5034) B	1 and 10	-0.1	0.914
LMA demo off East Cape (MRGID,24347)	LMA demo off Troms (MRGID,23319) Malangsgrunnen	1 and 1	0.1	0.898
LMA demo off East Cape (MRGID,24347)	LMA demo Weddell Sea (MRGID,4330) Prince Gustav Channel (MRGID,9417)	1 and 9	0.6	0.548
LMA demo off East Cape (MRGID,24347)	LMA demo Sularevet (WDPAID,555557185)	1 and 8	0.7	0.467
LMA demo off East Cape (MRGID,24347)	LMA demo Otago (MRGID,26502) Slope	1 and 25	1	0.31
LMA demo off East Cape (MRGID,24347)	LMA demo Sognefjorden (MRGID,3376)	1 and 6	0.6	0.524
LMA demo off East Cape (MRGID,24347)	LMA demo Schulz Bank (MRGID,5039)	1 and 26	0.9	0.35
LMA demo off East Cape (MRGID,24347)	LMA demo off Hawke´s Bay (MRGID,32521) seamount986	1 and 6	1.2	0.243
LMA demo off East Cape (MRGID,24347)	LMA demo Tromsøflaket (MRGID,5034) C	1 and 10	0.9	0.364
LMA demo off East Cape (MRGID,24347)	LMA demo Vesteris Seamount (MRGID,5046)	1 and 26	0.7	0.453
LMA demo off East Cape (MRGID,24347)	LMA demo off East Cape (MRGID,24347) seamount1247	1 and 1	0.8	0.404
LMA demo off East Cape (MRGID,24347)	LMA demo Tromsøflaket (MRGID,5034) B	1 and 10	0.4	0.705
LMA demo off East Cape (MRGID,24347)	LMA demo Tromsøflaket (MRGID,5034) A	1 and 6	0.6	0.521
LMA demo off East Cape (MRGID,24347)	LMA demo Rockall Bank (MRGID,4207)	1 and 4	1	0.317
LMA demo off East Cape (MRGID,24347)	LMA demo off Vesterålen (MRGID,18663) Bleiksdjupet	1 and 11	0.8	0.448
LMA demo off East Cape (MRGID,24347) seamount1247	LMA demo off Troms (MRGID,23319) Malangsgrunnen	1 and 1	-0.7	0.48
LMA demo off East Cape (MRGID,24347) seamount1247	LMA demo Schulz Bank (MRGID,5039)	1 and 26	-0.2	0.823
LMA demo off East Cape (MRGID,24347) seamount1247	LMA demo Sognefjorden (MRGID,3376)	1 and 6	-0.5	0.649
LMA demo off East Cape (MRGID,24347) seamount1247	LMA demo Weddell Sea (MRGID,4330) Prince Gustav Channel (MRGID,9417)	1 and 9	-0.5	0.604
LMA demo off East Cape (MRGID,24347) seamount1247	LMA demo Otago (MRGID,26502) Slope	1 and 25	-0.1	0.886
LMA demo off East Cape (MRGID,24347) seamount1247	LMA demo off Hawke´s Bay (MRGID,32521) seamount986	1 and 6	0.1	0.94
LMA demo off East Cape (MRGID,24347) seamount1247	LMA demo Tromsøflaket (MRGID,5034) A	1 and 6	-0.5	0.652
LMA demo off East Cape (MRGID,24347) seamount1247	LMA demo Sularevet (WDPAID,555557185)	1 and 8	-0.4	0.7
LMA demo off East Cape (MRGID,24347) seamount1247	LMA demo Vesteris Seamount (MRGID,5046)	1 and 26	-0.4	0.683
LMA demo off East Cape (MRGID,24347) seamount1247	LMA demo off Vesterålen (MRGID,18663) Bleiksdjupet	1 and 11	-0.4	0.71
LMA demo off East Cape (MRGID,24347) seamount1247	LMA demo Tromsøflaket (MRGID,5034) C	1 and 10	-0.2	0.827
LMA demo off East Cape (MRGID,24347) seamount1247	LMA demo Tromsøflaket (MRGID,5034) B	1 and 10	-0.7	0.456
LMA demo off East Cape (MRGID,24347) seamount1247	LMA demo Rockall Bank (MRGID,4207)	1 and 4	-0.1	0.956
LMA demo off Hawke´s Bay (MRGID,32521) seamount986	LMA demo Sognefjorden (MRGID,3376)	6 and 6	-1	0.321
LMA demo off Hawke´s Bay (MRGID,32521) seamount986	LMA demo Otago (MRGID,26502) Slope	6 and 25	-0.5	0.618
LMA demo off Hawke´s Bay (MRGID,32521) seamount986	LMA demo off Troms (MRGID,23319) Malangsgrunnen	6 and 1	-1	0.317
LMA demo off Hawke´s Bay (MRGID,32521) seamount986	LMA demo Vesteris Seamount (MRGID,5046)	6 and 26	-1.1	0.272
LMA demo off Hawke´s Bay (MRGID,32521) seamount986	LMA demo Sularevet (WDPAID,555557185)	6 and 8	-0.9	0.365
LMA demo off Hawke´s Bay (MRGID,32521) seamount986	LMA demo Weddell Sea (MRGID,4330) Prince Gustav Channel (MRGID,9417)	6 and 9	-1.2	0.234
LMA demo off Hawke´s Bay (MRGID,32521) seamount986	LMA demo Schulz Bank (MRGID,5039)	6 and 26	-0.7	0.494
LMA demo off Hawke´s Bay (MRGID,32521) seamount986	LMA demo Tromsøflaket (MRGID,5034) B	6 and 10	-1.7	0.094
LMA demo off Hawke´s Bay (MRGID,32521) seamount986	LMA demo Rockall Bank (MRGID,4207)	6 and 4	-0.2	0.825
LMA demo off Hawke´s Bay (MRGID,32521) seamount986	LMA demo Tromsøflaket (MRGID,5034) A	6 and 6	-1	0.325
LMA demo off Hawke´s Bay (MRGID,32521) seamount986	LMA demo off Vesterålen (MRGID,18663) Bleiksdjupet	6 and 11	-0.9	0.355
LMA demo off Hawke´s Bay (MRGID,32521) seamount986	LMA demo Tromsøflaket (MRGID,5034) C	6 and 10	-0.6	0.549
LMA demo off Troms (MRGID,23319) Malangsgrunnen	LMA demo Sognefjorden (MRGID,3376)	1 and 6	0.5	0.638
LMA demo off Troms (MRGID,23319) Malangsgrunnen	LMA demo Otago (MRGID,26502) Slope	1 and 25	0.8	0.403
LMA demo off Troms (MRGID,23319) Malangsgrunnen	LMA demo Weddell Sea (MRGID,4330) Prince Gustav Channel (MRGID,9417)	1 and 9	0.4	0.668
LMA demo off Troms (MRGID,23319) Malangsgrunnen	LMA demo Tromsøflaket (MRGID,5034) B	1 and 10	0.2	0.837
LMA demo off Troms (MRGID,23319) Malangsgrunnen	LMA demo Tromsøflaket (MRGID,5034) A	1 and 6	0.5	0.635
LMA demo off Troms (MRGID,23319) Malangsgrunnen	LMA demo Sularevet (WDPAID,555557185)	1 and 8	0.6	0.577
LMA demo off Troms (MRGID,23319) Malangsgrunnen	LMA demo Vesteris Seamount (MRGID,5046)	1 and 26	0.6	0.567
LMA demo off Troms (MRGID,23319) Malangsgrunnen	LMA demo off Vesterålen (MRGID,18663) Bleiksdjupet	1 and 11	0.6	0.559
LMA demo off Troms (MRGID,23319) Malangsgrunnen	LMA demo Tromsøflaket (MRGID,5034) C	1 and 10	0.7	0.463
LMA demo off Troms (MRGID,23319) Malangsgrunnen	LMA demo Schulz Bank (MRGID,5039)	1 and 26	0.8	0.45
LMA demo off Troms (MRGID,23319) Malangsgrunnen	LMA demo Rockall Bank (MRGID,4207)	1 and 4	0.8	0.402
LMA demo off Vesterålen (MRGID,18663) Bleiksdjupet	LMA demo Sognefjorden (MRGID,3376)	11 and 6	-0.2	0.838
LMA demo off Vesterålen (MRGID,18663) Bleiksdjupet	LMA demo Weddell Sea (MRGID,4330) Prince Gustav Channel (MRGID,9417)	11 and 9	-0.4	0.724
LMA demo off Vesterålen (MRGID,18663) Bleiksdjupet	LMA demo Otago (MRGID,26502) Slope	11 and 25	0.7	0.503
LMA demo off Vesterålen (MRGID,18663) Bleiksdjupet	LMA demo Sularevet (WDPAID,555557185)	11 and 8	0	0.966
LMA demo off Vesterålen (MRGID,18663) Bleiksdjupet	LMA demo Tromsøflaket (MRGID,5034) B	11 and 10	-0.9	0.366
LMA demo off Vesterålen (MRGID,18663) Bleiksdjupet	LMA demo Vesteris Seamount (MRGID,5046)	11 and 26	-0.1	0.937
LMA demo off Vesterålen (MRGID,18663) Bleiksdjupet	LMA demo Tromsøflaket (MRGID,5034) A	11 and 6	-0.2	0.845
LMA demo off Vesterålen (MRGID,18663) Bleiksdjupet	LMA demo Tromsøflaket (MRGID,5034) C	11 and 10	0.4	0.715
LMA demo off Vesterålen (MRGID,18663) Bleiksdjupet	LMA demo Rockall Bank (MRGID,4207)	11 and 4	0.6	0.576
LMA demo off Vesterålen (MRGID,18663) Bleiksdjupet	LMA demo Schulz Bank (MRGID,5039)	11 and 26	0.4	0.657
LMA demo Otago (MRGID,26502) Slope	LMA demo Tromsøflaket (MRGID,5034) C	25 and 10	-0.2	0.824
LMA demo Otago (MRGID,26502) Slope	LMA demo Sognefjorden (MRGID,3376)	25 and 6	-0.8	0.447
LMA demo Otago (MRGID,26502) Slope	LMA demo Weddell Sea (MRGID,4330) Prince Gustav Channel (MRGID,9417)	25 and 9	-1	0.302
LMA demo Otago (MRGID,26502) Slope	LMA demo Rockall Bank (MRGID,4207)	25 and 4	0.2	0.876
LMA demo Otago (MRGID,26502) Slope	LMA demo Schulz Bank (MRGID,5039)	25 and 26	-0.3	0.768
LMA demo Otago (MRGID,26502) Slope	LMA demo Vesteris Seamount (MRGID,5046)	25 and 26	-1	0.334
LMA demo Otago (MRGID,26502) Slope	LMA demo Sularevet (WDPAID,555557185)	25 and 8	-0.6	0.519
LMA demo Otago (MRGID,26502) Slope	LMA demo Tromsøflaket (MRGID,5034) B	25 and 10	-1.7	0.089
LMA demo Otago (MRGID,26502) Slope	LMA demo Tromsøflaket (MRGID,5034) A	25 and 6	-0.8	0.453
LMA demo Rockall Bank (MRGID,4207)	LMA demo Sularevet (WDPAID,555557185)	4 and 8	-0.6	0.572
LMA demo Rockall Bank (MRGID,4207)	LMA demo Schulz Bank (MRGID,5039)	4 and 26	-0.3	0.756
LMA demo Rockall Bank (MRGID,4207)	LMA demo Sognefjorden (MRGID,3376)	4 and 6	-0.7	0.505
LMA demo Rockall Bank (MRGID,4207)	LMA demo Weddell Sea (MRGID,4330) Prince Gustav Channel (MRGID,9417)	4 and 9	-0.8	0.419
LMA demo Rockall Bank (MRGID,4207)	LMA demo Tromsøflaket (MRGID,5034) B	4 and 10	-1.2	0.223
LMA demo Rockall Bank (MRGID,4207)	LMA demo Vesteris Seamount (MRGID,5046)	4 and 26	-0.7	0.509
LMA demo Rockall Bank (MRGID,4207)	LMA demo Tromsøflaket (MRGID,5034) A	4 and 6	-0.7	0.51
LMA demo Rockall Bank (MRGID,4207)	LMA demo Tromsøflaket (MRGID,5034) C	4 and 10	-0.3	0.778
LMA demo Schulz Bank (MRGID,5039)	LMA demo Sularevet (WDPAID,555557185)	26 and 8	-0.4	0.657
LMA demo Schulz Bank (MRGID,5039)	LMA demo Tromsøflaket (MRGID,5034) B	26 and 10	-1.5	0.136
LMA demo Schulz Bank (MRGID,5039)	LMA demo Vesteris Seamount (MRGID,5046)	26 and 26	-0.7	0.498
LMA demo Schulz Bank (MRGID,5039)	LMA demo Tromsøflaket (MRGID,5034) A	26 and 6	-0.6	0.568
LMA demo Schulz Bank (MRGID,5039)	LMA demo Sognefjorden (MRGID,3376)	26 and 6	-0.6	0.561
LMA demo Schulz Bank (MRGID,5039)	LMA demo Weddell Sea (MRGID,4330) Prince Gustav Channel (MRGID,9417)	26 and 9	-0.8	0.41
LMA demo Schulz Bank (MRGID,5039)	LMA demo Tromsøflaket (MRGID,5034) C	26 and 10	0	1
LMA demo Sognefjorden (MRGID,3376)	LMA demo Sularevet (WDPAID,555557185)	6 and 8	0.2	0.877
LMA demo Sognefjorden (MRGID,3376)	LMA demo Tromsøflaket (MRGID,5034) B	6 and 10	-0.6	0.573
LMA demo Sognefjorden (MRGID,3376)	LMA demo Tromsøflaket (MRGID,5034) C	6 and 10	0.5	0.611
LMA demo Sognefjorden (MRGID,3376)	LMA demo Vesteris Seamount (MRGID,5046)	6 and 26	0.2	0.868
LMA demo Sognefjorden (MRGID,3376)	LMA demo Tromsøflaket (MRGID,5034) A	6 and 6	0	0.994
LMA demo Sognefjorden (MRGID,3376)	LMA demo Weddell Sea (MRGID,4330) Prince Gustav Channel (MRGID,9417)	6 and 9	-0.1	0.916
LMA demo Sularevet (WDPAID,555557185)	LMA demo Vesteris Seamount (MRGID,5046)	8 and 26	0	0.983
LMA demo Sularevet (WDPAID,555557185)	LMA demo Tromsøflaket (MRGID,5034) C	8 and 10	0.4	0.706
LMA demo Sularevet (WDPAID,555557185)	LMA demo Tromsøflaket (MRGID,5034) B	8 and 10	-0.8	0.43
LMA demo Sularevet (WDPAID,555557185)	LMA demo Tromsøflaket (MRGID,5034) A	8 and 6	-0.1	0.884
LMA demo Sularevet (WDPAID,555557185)	LMA demo Weddell Sea (MRGID,4330) Prince Gustav Channel (MRGID,9417)	8 and 9	-0.3	0.775
LMA demo Tromsøflaket (MRGID,5034) A	LMA demo Vesteris Seamount (MRGID,5046)	6 and 26	0.2	0.876
LMA demo Tromsøflaket (MRGID,5034) A	LMA demo Tromsøflaket (MRGID,5034) C	6 and 10	0.5	0.617
LMA demo Tromsøflaket (MRGID,5034) A	LMA demo Tromsøflaket (MRGID,5034) B	6 and 10	-0.6	0.567
LMA demo Tromsøflaket (MRGID,5034) A	LMA demo Weddell Sea (MRGID,4330) Prince Gustav Channel (MRGID,9417)	6 and 9	-0.1	0.909
LMA demo Tromsøflaket (MRGID,5034) B	LMA demo Tromsøflaket (MRGID,5034) C	10 and 10	1.2	0.216
LMA demo Tromsøflaket (MRGID,5034) B	LMA demo Vesteris Seamount (MRGID,5046)	10 and 26	1	0.325
LMA demo Tromsøflaket (MRGID,5034) B	LMA demo Weddell Sea (MRGID,4330) Prince Gustav Channel (MRGID,9417)	10 and 9	0.5	0.608
LMA demo Tromsøflaket (MRGID,5034) C	LMA demo Vesteris Seamount (MRGID,5046)	10 and 26	-0.5	0.614
LMA demo Tromsøflaket (MRGID,5034) C	LMA demo Weddell Sea (MRGID,4330) Prince Gustav Channel (MRGID,9417)	10 and 9	-0.7	0.489
LMA demo Vesteris Seamount (MRGID,5046)	LMA demo Weddell Sea (MRGID,4330) Prince Gustav Channel (MRGID,9417)	26 and 9	-0.3	0.736
LMA glass Abyssal plain between Three Kings Ridge (MRGID,7214) and Colville Ridge (MRGID,5846)	LMA glass Cantabrian (MRGID,3758) Sea Avilés Canyon (MRGID,36126)	5 and 24	-0.8	0.414
LMA glass Abyssal plain between Three Kings Ridge (MRGID,7214) and Colville Ridge (MRGID,5846)	LMA glass Cantabrian (MRGID,3758) Sea Le Danois Bank (MRGID,4719)	5 and 21	-1	0.322
LMA glass Abyssal plain between Three Kings Ridge (MRGID,7214) and Colville Ridge (MRGID,5846)	LMA glass Finnmark (MRGID,8962) Stjernsund	5 and 1	-0.8	0.396
LMA glass Abyssal plain between Three Kings Ridge (MRGID,7214) and Colville Ridge (MRGID,5846)	LMA glass Christchurch (MRGID,32447) Canyon/Slope	5 and 2	-0.2	0.814
LMA glass Abyssal plain between Three Kings Ridge (MRGID,7214) and Colville Ridge (MRGID,5846)	LMA glass Wairarapa (MRGID,34834) Slope	5 and 5	0.2	0.803
LMA glass Abyssal plain between Three Kings Ridge (MRGID,7214) and Colville Ridge (MRGID,5846)	LMA glass Kiwi Seamount (MRGID,7051)	5 and 4	0.1	0.922
LMA glass Abyssal plain between Three Kings Ridge (MRGID,7214) and Colville Ridge (MRGID,5846)	LMA glass Devonport Seamount Chain (MRGID,26630) seamount114	5 and 8	-0.8	0.429
LMA glass Abyssal plain between Three Kings Ridge (MRGID,7214) and Colville Ridge (MRGID,5846)	LMA glass Weddell Sea (MRGID,4330) Filchner-Ronne (MRGID,17335) Outflow System	5 and 4	0.5	0.602
LMA glass Abyssal plain between Three Kings Ridge (MRGID,7214) and Colville Ridge (MRGID,5846)	LMA glass Kermadec Islands (MRGID,57695) off Raoul Island (MRGID,32903)	5 and 1	0.1	0.906
LMA glass Abyssal plain between Three Kings Ridge (MRGID,7214) and Colville Ridge (MRGID,5846)	LMA glass Vesteris Seamount (MRGID,5046)	5 and 23	-1.1	0.275
LMA glass Abyssal plain between Three Kings Ridge (MRGID,7214) and Colville Ridge (MRGID,5846)	LMA glass Emerald Basin (MRGID,34188)	5 and 8	-0.5	0.605
LMA glass Abyssal plain between Three Kings Ridge (MRGID,7214) and Colville Ridge (MRGID,5846)	LMA glass Kermadec Ridge (MRGID,7213)	5 and 21	0.3	0.775
LMA glass Abyssal plain between Three Kings Ridge (MRGID,7214) and Colville Ridge (MRGID,5846)	LMA glass rift valley deep volcano off Schulz Bank (MRGID,5039)	5 and 3	-0.2	0.818
LMA glass Abyssal plain between Three Kings Ridge (MRGID,7214) and Colville Ridge (MRGID,5846)	LMA glass off Hawke´s Bay (MRGID,32521) seamount986	5 and 27	-0.6	0.559
LMA glass Abyssal plain between Three Kings Ridge (MRGID,7214) and Colville Ridge (MRGID,5846)	LMA glass Sambro Bank (MRGID,34408)	5 and 24	-1.4	0.17
LMA glass Abyssal plain between Three Kings Ridge (MRGID,7214) and Colville Ridge (MRGID,5846)	LMA glass Sognefjorden (MRGID,3376)	5 and 2	-0.6	0.524
LMA glass Abyssal plain between Three Kings Ridge (MRGID,7214) and Colville Ridge (MRGID,5846)	LMA glass Schulz Bank (MRGID,5039)	5 and 33	-1.1	0.286
LMA glass Abyssal plain between Three Kings Ridge (MRGID,7214) and Colville Ridge (MRGID,5846)	LMA glass off Pico (MRGID,2460)	5 and 5	-0.2	0.826
LMA glass Abyssal plain between Three Kings Ridge (MRGID,7214) and Colville Ridge (MRGID,5846)	LMA glass off Vesterålen (MRGID,18663) Bleiksdjupet	5 and 5	-0.7	0.457
LMA glass Abyssal plain between Three Kings Ridge (MRGID,7214) and Colville Ridge (MRGID,5846)	LMA glass Kermadec Trench (MRGID,7571)	5 and 3	-1.8	0.079
LMA glass Abyssal plain between Three Kings Ridge (MRGID,7214) and Colville Ridge (MRGID,5846)	LMA glass Sularevet (WDPAID,555557185)	5 and 1	-0.4	0.658
LMA glass Abyssal plain between Three Kings Ridge (MRGID,7214) and Colville Ridge (MRGID,5846)	LMA glass Tromsøflaket (MRGID,5034) C	5 and 8	-1.7	0.087
LMA glass Abyssal plain between Three Kings Ridge (MRGID,7214) and Colville Ridge (MRGID,5846)	LMA glass off East Cape (MRGID,24347) seamount1247	5 and 5	0.3	0.736
LMA glass Cantabrian (MRGID,3758) Sea Avilés Canyon (MRGID,36126)	LMA glass Devonport Seamount Chain (MRGID,26630) seamount114	24 and 8	-0.1	0.905
LMA glass Cantabrian (MRGID,3758) Sea Avilés Canyon (MRGID,36126)	LMA glass Sognefjorden (MRGID,3376)	24 and 2	-0.2	0.858
LMA glass Cantabrian (MRGID,3758) Sea Avilés Canyon (MRGID,36126)	LMA glass Christchurch (MRGID,32447) Canyon/Slope	24 and 2	0.3	0.781
LMA glass Cantabrian (MRGID,3758) Sea Avilés Canyon (MRGID,36126)	LMA glass Wairarapa (MRGID,34834) Slope	24 and 5	1.1	0.255
LMA glass Cantabrian (MRGID,3758) Sea Avilés Canyon (MRGID,36126)	LMA glass off Hawke´s Bay (MRGID,32521) seamount986	24 and 27	0.4	0.675
LMA glass Cantabrian (MRGID,3758) Sea Avilés Canyon (MRGID,36126)	LMA glass Cantabrian (MRGID,3758) Sea Le Danois Bank (MRGID,4719)	24 and 21	-0.3	0.761
LMA glass Cantabrian (MRGID,3758) Sea Avilés Canyon (MRGID,36126)	LMA glass Kiwi Seamount (MRGID,7051)	24 and 4	0.9	0.387
LMA glass Cantabrian (MRGID,3758) Sea Avilés Canyon (MRGID,36126)	LMA glass Kermadec Islands (MRGID,57695) off Raoul Island (MRGID,32903)	24 and 1	0.5	0.602
LMA glass Cantabrian (MRGID,3758) Sea Avilés Canyon (MRGID,36126)	LMA glass Tromsøflaket (MRGID,5034) C	24 and 8	-1.4	0.159
LMA glass Cantabrian (MRGID,3758) Sea Avilés Canyon (MRGID,36126)	LMA glass rift valley deep volcano off Schulz Bank (MRGID,5039)	24 and 3	0.4	0.702
LMA glass Cantabrian (MRGID,3758) Sea Avilés Canyon (MRGID,36126)	LMA glass Kermadec Trench (MRGID,7571)	24 and 3	-1.4	0.151
LMA glass Cantabrian (MRGID,3758) Sea Avilés Canyon (MRGID,36126)	LMA glass off Pico (MRGID,2460)	24 and 5	0.5	0.593
LMA glass Cantabrian (MRGID,3758) Sea Avilés Canyon (MRGID,36126)	LMA glass off Vesterålen (MRGID,18663) Bleiksdjupet	24 and 5	-0.1	0.89
LMA glass Cantabrian (MRGID,3758) Sea Avilés Canyon (MRGID,36126)	LMA glass off East Cape (MRGID,24347) seamount1247	24 and 5	1.3	0.211
LMA glass Cantabrian (MRGID,3758) Sea Avilés Canyon (MRGID,36126)	LMA glass Sambro Bank (MRGID,34408)	24 and 24	-0.9	0.345
LMA glass Cantabrian (MRGID,3758) Sea Avilés Canyon (MRGID,36126)	LMA glass Schulz Bank (MRGID,5039)	24 and 33	-0.4	0.68
LMA glass Cantabrian (MRGID,3758) Sea Avilés Canyon (MRGID,36126)	LMA glass Finnmark (MRGID,8962) Stjernsund	24 and 1	-0.5	0.605
LMA glass Cantabrian (MRGID,3758) Sea Avilés Canyon (MRGID,36126)	LMA glass Sularevet (WDPAID,555557185)	24 and 1	-0.1	0.936
LMA glass Cantabrian (MRGID,3758) Sea Avilés Canyon (MRGID,36126)	LMA glass Emerald Basin (MRGID,34188)	24 and 8	0.3	0.794
LMA glass Cantabrian (MRGID,3758) Sea Avilés Canyon (MRGID,36126)	LMA glass Weddell Sea (MRGID,4330) Filchner-Ronne (MRGID,17335) Outflow System	24 and 4	1.4	0.164
LMA glass Cantabrian (MRGID,3758) Sea Avilés Canyon (MRGID,36126)	LMA glass Kermadec Ridge (MRGID,7213)	24 and 21	1.8	0.069
LMA glass Cantabrian (MRGID,3758) Sea Avilés Canyon (MRGID,36126)	LMA glass Vesteris Seamount (MRGID,5046)	24 and 23	-0.5	0.638
LMA glass Cantabrian (MRGID,3758) Sea Le Danois Bank (MRGID,4719)	LMA glass Sognefjorden (MRGID,3376)	21 and 2	-0.1	0.956
LMA glass Cantabrian (MRGID,3758) Sea Le Danois Bank (MRGID,4719)	LMA glass Devonport Seamount Chain (MRGID,26630) seamount114	21 and 8	0.1	0.919
LMA glass Cantabrian (MRGID,3758) Sea Le Danois Bank (MRGID,4719)	LMA glass Wairarapa (MRGID,34834) Slope	21 and 5	1.3	0.191
LMA glass Cantabrian (MRGID,3758) Sea Le Danois Bank (MRGID,4719)	LMA glass Kiwi Seamount (MRGID,7051)	21 and 4	1	0.306
LMA glass Cantabrian (MRGID,3758) Sea Le Danois Bank (MRGID,4719)	LMA glass Tromsøflaket (MRGID,5034) C	21 and 8	-1.2	0.244
LMA glass Cantabrian (MRGID,3758) Sea Le Danois Bank (MRGID,4719)	LMA glass rift valley deep volcano off Schulz Bank (MRGID,5039)	21 and 3	0.5	0.599
LMA glass Cantabrian (MRGID,3758) Sea Le Danois Bank (MRGID,4719)	LMA glass Sambro Bank (MRGID,34408)	21 and 24	-0.6	0.543
LMA glass Cantabrian (MRGID,3758) Sea Le Danois Bank (MRGID,4719)	LMA glass Christchurch (MRGID,32447) Canyon/Slope	21 and 2	0.4	0.69
LMA glass Cantabrian (MRGID,3758) Sea Le Danois Bank (MRGID,4719)	LMA glass Schulz Bank (MRGID,5039)	21 and 33	-0.1	0.943
LMA glass Cantabrian (MRGID,3758) Sea Le Danois Bank (MRGID,4719)	LMA glass off East Cape (MRGID,24347) seamount1247	21 and 5	1.4	0.156
LMA glass Cantabrian (MRGID,3758) Sea Le Danois Bank (MRGID,4719)	LMA glass off Pico (MRGID,2460)	21 and 5	0.7	0.477
LMA glass Cantabrian (MRGID,3758) Sea Le Danois Bank (MRGID,4719)	LMA glass Kermadec Islands (MRGID,57695) off Raoul Island (MRGID,32903)	21 and 1	0.6	0.543
LMA glass Cantabrian (MRGID,3758) Sea Le Danois Bank (MRGID,4719)	LMA glass Weddell Sea (MRGID,4330) Filchner-Ronne (MRGID,17335) Outflow System	21 and 4	1.5	0.122
LMA glass Cantabrian (MRGID,3758) Sea Le Danois Bank (MRGID,4719)	LMA glass off Vesterålen (MRGID,18663) Bleiksdjupet	21 and 5	0	0.964
LMA glass Cantabrian (MRGID,3758) Sea Le Danois Bank (MRGID,4719)	LMA glass Kermadec Ridge (MRGID,7213)	21 and 21	2.1	0.04
LMA glass Cantabrian (MRGID,3758) Sea Le Danois Bank (MRGID,4719)	LMA glass off Hawke´s Bay (MRGID,32521) seamount986	21 and 27	0.7	0.474
LMA glass Cantabrian (MRGID,3758) Sea Le Danois Bank (MRGID,4719)	LMA glass Vesteris Seamount (MRGID,5046)	21 and 23	-0.2	0.878
LMA glass Cantabrian (MRGID,3758) Sea Le Danois Bank (MRGID,4719)	LMA glass Finnmark (MRGID,8962) Stjernsund	21 and 1	-0.4	0.669
LMA glass Cantabrian (MRGID,3758) Sea Le Danois Bank (MRGID,4719)	LMA glass Emerald Basin (MRGID,34188)	21 and 8	0.5	0.635
LMA glass Cantabrian (MRGID,3758) Sea Le Danois Bank (MRGID,4719)	LMA glass Sularevet (WDPAID,555557185)	21 and 1	0	0.993
LMA glass Cantabrian (MRGID,3758) Sea Le Danois Bank (MRGID,4719)	LMA glass Kermadec Trench (MRGID,7571)	21 and 3	-1.3	0.201
LMA glass Christchurch (MRGID,32447) Canyon/Slope	LMA glass Sognefjorden (MRGID,3376)	2 and 2	-0.3	0.737
LMA glass Christchurch (MRGID,32447) Canyon/Slope	LMA glass off East Cape (MRGID,24347) seamount1247	2 and 5	0.5	0.624
LMA glass Christchurch (MRGID,32447) Canyon/Slope	LMA glass Kiwi Seamount (MRGID,7051)	2 and 4	0.3	0.761
LMA glass Christchurch (MRGID,32447) Canyon/Slope	LMA glass Devonport Seamount Chain (MRGID,26630) seamount114	2 and 8	-0.3	0.749
LMA glass Christchurch (MRGID,32447) Canyon/Slope	LMA glass Kermadec Islands (MRGID,57695) off Raoul Island (MRGID,32903)	2 and 1	0.3	0.789
LMA glass Christchurch (MRGID,32447) Canyon/Slope	LMA glass Weddell Sea (MRGID,4330) Filchner-Ronne (MRGID,17335) Outflow System	2 and 4	0.6	0.527
LMA glass Christchurch (MRGID,32447) Canyon/Slope	LMA glass Wairarapa (MRGID,34834) Slope	2 and 5	0.4	0.671
LMA glass Christchurch (MRGID,32447) Canyon/Slope	LMA glass Sambro Bank (MRGID,34408)	2 and 24	-0.6	0.517
LMA glass Christchurch (MRGID,32447) Canyon/Slope	LMA glass rift valley deep volcano off Schulz Bank (MRGID,5039)	2 and 3	0	0.974
LMA glass Christchurch (MRGID,32447) Canyon/Slope	LMA glass Vesteris Seamount (MRGID,5046)	2 and 23	-0.5	0.643
LMA glass Christchurch (MRGID,32447) Canyon/Slope	LMA glass Kermadec Ridge (MRGID,7213)	2 and 21	0.5	0.646
LMA glass Christchurch (MRGID,32447) Canyon/Slope	LMA glass Tromsøflaket (MRGID,5034) C	2 and 8	-1	0.324
LMA glass Christchurch (MRGID,32447) Canyon/Slope	LMA glass off Pico (MRGID,2460)	2 and 5	0.1	0.944
LMA glass Christchurch (MRGID,32447) Canyon/Slope	LMA glass Emerald Basin (MRGID,34188)	2 and 8	-0.1	0.902
LMA glass Christchurch (MRGID,32447) Canyon/Slope	LMA glass Schulz Bank (MRGID,5039)	2 and 33	-0.4	0.665
LMA glass Christchurch (MRGID,32447) Canyon/Slope	LMA glass off Hawke´s Bay (MRGID,32521) seamount986	2 and 27	-0.1	0.906
LMA glass Christchurch (MRGID,32447) Canyon/Slope	LMA glass off Vesterålen (MRGID,18663) Bleiksdjupet	2 and 5	-0.3	0.744
LMA glass Christchurch (MRGID,32447) Canyon/Slope	LMA glass Kermadec Trench (MRGID,7571)	2 and 3	-1.2	0.235
LMA glass Christchurch (MRGID,32447) Canyon/Slope	LMA glass Finnmark (MRGID,8962) Stjernsund	2 and 1	-0.6	0.55
LMA glass Christchurch (MRGID,32447) Canyon/Slope	LMA glass Sularevet (WDPAID,555557185)	2 and 1	-0.2	0.815
LMA glass Devonport Seamount Chain (MRGID,26630) seamount114	LMA glass Kiwi Seamount (MRGID,7051)	8 and 4	0.8	0.399
LMA glass Devonport Seamount Chain (MRGID,26630) seamount114	LMA glass Kermadec Ridge (MRGID,7213)	8 and 21	1.4	0.154
LMA glass Devonport Seamount Chain (MRGID,26630) seamount114	LMA glass Sambro Bank (MRGID,34408)	8 and 24	-0.5	0.584
LMA glass Devonport Seamount Chain (MRGID,26630) seamount114	LMA glass Wairarapa (MRGID,34834) Slope	8 and 5	1.1	0.286
LMA glass Devonport Seamount Chain (MRGID,26630) seamount114	LMA glass Tromsøflaket (MRGID,5034) C	8 and 8	-1.1	0.292
LMA glass Devonport Seamount Chain (MRGID,26630) seamount114	LMA glass Kermadec Islands (MRGID,57695) off Raoul Island (MRGID,32903)	8 and 1	0.5	0.584
LMA glass Devonport Seamount Chain (MRGID,26630) seamount114	LMA glass rift valley deep volcano off Schulz Bank (MRGID,5039)	8 and 3	0.4	0.676
LMA glass Devonport Seamount Chain (MRGID,26630) seamount114	LMA glass Sognefjorden (MRGID,3376)	8 and 2	-0.1	0.917
LMA glass Devonport Seamount Chain (MRGID,26630) seamount114	LMA glass off East Cape (MRGID,24347) seamount1247	8 and 5	1.2	0.245
LMA glass Devonport Seamount Chain (MRGID,26630) seamount114	LMA glass off Hawke´s Bay (MRGID,32521) seamount986	8 and 27	0.4	0.68
LMA glass Devonport Seamount Chain (MRGID,26630) seamount114	LMA glass off Pico (MRGID,2460)	8 and 5	0.5	0.585
LMA glass Devonport Seamount Chain (MRGID,26630) seamount114	LMA glass Emerald Basin (MRGID,34188)	8 and 8	0.3	0.756
LMA glass Devonport Seamount Chain (MRGID,26630) seamount114	LMA glass Schulz Bank (MRGID,5039)	8 and 33	-0.2	0.875
LMA glass Devonport Seamount Chain (MRGID,26630) seamount114	LMA glass Finnmark (MRGID,8962) Stjernsund	8 and 1	-0.5	0.651
LMA glass Devonport Seamount Chain (MRGID,26630) seamount114	LMA glass Weddell Sea (MRGID,4330) Filchner-Ronne (MRGID,17335) Outflow System	8 and 4	1.3	0.191
LMA glass Devonport Seamount Chain (MRGID,26630) seamount114	LMA glass off Vesterålen (MRGID,18663) Bleiksdjupet	8 and 5	0	0.973
LMA glass Devonport Seamount Chain (MRGID,26630) seamount114	LMA glass Vesteris Seamount (MRGID,5046)	8 and 23	-0.2	0.829
LMA glass Devonport Seamount Chain (MRGID,26630) seamount114	LMA glass Kermadec Trench (MRGID,7571)	8 and 3	-1.2	0.219
LMA glass Devonport Seamount Chain (MRGID,26630) seamount114	LMA glass Sularevet (WDPAID,555557185)	8 and 1	0	0.975
LMA glass Emerald Basin (MRGID,34188)	LMA glass Wairarapa (MRGID,34834) Slope	8 and 5	0.8	0.427
LMA glass Emerald Basin (MRGID,34188)	LMA glass Kermadec Ridge (MRGID,7213)	8 and 21	1.1	0.292
LMA glass Emerald Basin (MRGID,34188)	LMA glass Schulz Bank (MRGID,5039)	8 and 33	-0.6	0.581
LMA glass Emerald Basin (MRGID,34188)	LMA glass Tromsøflaket (MRGID,5034) C	8 and 8	-1.4	0.173
LMA glass Emerald Basin (MRGID,34188)	LMA glass Sognefjorden (MRGID,3376)	8 and 2	-0.3	0.763
LMA glass Emerald Basin (MRGID,34188)	LMA glass off Vesterålen (MRGID,18663) Bleiksdjupet	8 and 5	-0.3	0.759
LMA glass Emerald Basin (MRGID,34188)	LMA glass Kermadec Islands (MRGID,57695) off Raoul Island (MRGID,32903)	8 and 1	0.4	0.689
LMA glass Emerald Basin (MRGID,34188)	LMA glass off East Cape (MRGID,24347) seamount1247	8 and 5	0.9	0.373
LMA glass Emerald Basin (MRGID,34188)	LMA glass off Hawke´s Bay (MRGID,32521) seamount986	8 and 27	0	0.978
LMA glass Emerald Basin (MRGID,34188)	LMA glass Kiwi Seamount (MRGID,7051)	8 and 4	0.6	0.556
LMA glass Emerald Basin (MRGID,34188)	LMA glass Vesteris Seamount (MRGID,5046)	8 and 23	-0.6	0.552
LMA glass Emerald Basin (MRGID,34188)	LMA glass Finnmark (MRGID,8962) Stjernsund	8 and 1	-0.6	0.55
LMA glass Emerald Basin (MRGID,34188)	LMA glass Weddell Sea (MRGID,4330) Filchner-Ronne (MRGID,17335) Outflow System	8 and 4	1.1	0.292
LMA glass Emerald Basin (MRGID,34188)	LMA glass rift valley deep volcano off Schulz Bank (MRGID,5039)	8 and 3	0.2	0.851
LMA glass Emerald Basin (MRGID,34188)	LMA glass off Pico (MRGID,2460)	8 and 5	0.3	0.784
LMA glass Emerald Basin (MRGID,34188)	LMA glass Sambro Bank (MRGID,34408)	8 and 24	-0.9	0.353
LMA glass Emerald Basin (MRGID,34188)	LMA glass Sularevet (WDPAID,555557185)	8 and 1	-0.2	0.859
LMA glass Emerald Basin (MRGID,34188)	LMA glass Kermadec Trench (MRGID,7571)	8 and 3	-1.5	0.145
LMA glass Finnmark (MRGID,8962) Stjernsund	LMA glass Sognefjorden (MRGID,3376)	1 and 2	0.3	0.746
LMA glass Finnmark (MRGID,8962) Stjernsund	LMA glass off Pico (MRGID,2460)	1 and 5	0.7	0.47
LMA glass Finnmark (MRGID,8962) Stjernsund	LMA glass Wairarapa (MRGID,34834) Slope	1 and 5	1	0.321
LMA glass Finnmark (MRGID,8962) Stjernsund	LMA glass Kermadec Ridge (MRGID,7213)	1 and 21	1	0.295
LMA glass Finnmark (MRGID,8962) Stjernsund	LMA glass off Hawke´s Bay (MRGID,32521) seamount986	1 and 27	0.6	0.526
LMA glass Finnmark (MRGID,8962) Stjernsund	LMA glass Kermadec Trench (MRGID,7571)	1 and 3	-0.3	0.76
LMA glass Finnmark (MRGID,8962) Stjernsund	LMA glass Schulz Bank (MRGID,5039)	1 and 33	0.4	0.681
LMA glass Finnmark (MRGID,8962) Stjernsund	LMA glass Tromsøflaket (MRGID,5034) C	1 and 8	0	0.964
LMA glass Finnmark (MRGID,8962) Stjernsund	LMA glass rift valley deep volcano off Schulz Bank (MRGID,5039)	1 and 3	0.7	0.509
LMA glass Finnmark (MRGID,8962) Stjernsund	LMA glass Sularevet (WDPAID,555557185)	1 and 1	0.3	0.753
LMA glass Finnmark (MRGID,8962) Stjernsund	LMA glass off East Cape (MRGID,24347) seamount1247	1 and 5	1	0.297
LMA glass Finnmark (MRGID,8962) Stjernsund	LMA glass Weddell Sea (MRGID,4330) Filchner-Ronne (MRGID,17335) Outflow System	1 and 4	1.1	0.252
LMA glass Finnmark (MRGID,8962) Stjernsund	LMA glass Kiwi Seamount (MRGID,7051)	1 and 4	0.9	0.373
LMA glass Finnmark (MRGID,8962) Stjernsund	LMA glass Sambro Bank (MRGID,34408)	1 and 24	0.3	0.802
LMA glass Finnmark (MRGID,8962) Stjernsund	LMA glass off Vesterålen (MRGID,18663) Bleiksdjupet	1 and 5	0.4	0.675
LMA glass Finnmark (MRGID,8962) Stjernsund	LMA glass Vesteris Seamount (MRGID,5046)	1 and 23	0.4	0.702
LMA glass Finnmark (MRGID,8962) Stjernsund	LMA glass Kermadec Islands (MRGID,57695) off Raoul Island (MRGID,32903)	1 and 1	0.7	0.454
LMA glass Kermadec Islands (MRGID,57695) off Raoul Island (MRGID,32903)	LMA glass Kermadec Ridge (MRGID,7213)	1 and 21	0	0.99
LMA glass Kermadec Islands (MRGID,57695) off Raoul Island (MRGID,32903)	LMA glass rift valley deep volcano off Schulz Bank (MRGID,5039)	1 and 3	-0.3	0.796
LMA glass Kermadec Islands (MRGID,57695) off Raoul Island (MRGID,32903)	LMA glass off East Cape (MRGID,24347) seamount1247	1 and 5	0.1	0.94
LMA glass Kermadec Islands (MRGID,57695) off Raoul Island (MRGID,32903)	LMA glass Tromsøflaket (MRGID,5034) C	1 and 8	-1	0.297
LMA glass Kermadec Islands (MRGID,57695) off Raoul Island (MRGID,32903)	LMA glass Wairarapa (MRGID,34834) Slope	1 and 5	0	0.98
LMA glass Kermadec Islands (MRGID,57695) off Raoul Island (MRGID,32903)	LMA glass Kermadec Trench (MRGID,7571)	1 and 3	-1.2	0.221
LMA glass Kermadec Islands (MRGID,57695) off Raoul Island (MRGID,32903)	LMA glass Vesteris Seamount (MRGID,5046)	1 and 23	-0.7	0.513
LMA glass Kermadec Islands (MRGID,57695) off Raoul Island (MRGID,32903)	LMA glass off Hawke´s Bay (MRGID,32521) seamount986	1 and 27	-0.4	0.684
LMA glass Kermadec Islands (MRGID,57695) off Raoul Island (MRGID,32903)	LMA glass Sularevet (WDPAID,555557185)	1 and 1	-0.4	0.664
LMA glass Kermadec Islands (MRGID,57695) off Raoul Island (MRGID,32903)	LMA glass off Vesterålen (MRGID,18663) Bleiksdjupet	1 and 5	-0.5	0.584
LMA glass Kermadec Islands (MRGID,57695) off Raoul Island (MRGID,32903)	LMA glass Schulz Bank (MRGID,5039)	1 and 33	-0.6	0.527
LMA glass Kermadec Islands (MRGID,57695) off Raoul Island (MRGID,32903)	LMA glass Kiwi Seamount (MRGID,7051)	1 and 4	-0.1	0.954
LMA glass Kermadec Islands (MRGID,57695) off Raoul Island (MRGID,32903)	LMA glass Weddell Sea (MRGID,4330) Filchner-Ronne (MRGID,17335) Outflow System	1 and 4	0.2	0.844
LMA glass Kermadec Islands (MRGID,57695) off Raoul Island (MRGID,32903)	LMA glass Sambro Bank (MRGID,34408)	1 and 24	-0.8	0.431
LMA glass Kermadec Islands (MRGID,57695) off Raoul Island (MRGID,32903)	LMA glass Sognefjorden (MRGID,3376)	1 and 2	-0.5	0.588
LMA glass Kermadec Islands (MRGID,57695) off Raoul Island (MRGID,32903)	LMA glass off Pico (MRGID,2460)	1 and 5	-0.2	0.806
LMA glass Kermadec Ridge (MRGID,7213)	LMA glass Tromsøflaket (MRGID,5034) C	21 and 8	-2.7	0.007
LMA glass Kermadec Ridge (MRGID,7213)	LMA glass rift valley deep volcano off Schulz Bank (MRGID,5039)	21 and 3	-0.5	0.615
LMA glass Kermadec Ridge (MRGID,7213)	LMA glass off Hawke´s Bay (MRGID,32521) seamount986	21 and 27	-1.5	0.142
LMA glass Kermadec Ridge (MRGID,7213)	LMA glass off East Cape (MRGID,24347) seamount1247	21 and 5	0.1	0.887
LMA glass Kermadec Ridge (MRGID,7213)	LMA glass Schulz Bank (MRGID,5039)	21 and 33	-2.3	0.019
LMA glass Kermadec Ridge (MRGID,7213)	LMA glass Kermadec Trench (MRGID,7571)	21 and 3	-2.3	0.021
LMA glass Kermadec Ridge (MRGID,7213)	LMA glass Vesteris Seamount (MRGID,5046)	21 and 23	-2.3	0.024
LMA glass Kermadec Ridge (MRGID,7213)	LMA glass Weddell Sea (MRGID,4330) Filchner-Ronne (MRGID,17335) Outflow System	21 and 4	0.4	0.704
LMA glass Kermadec Ridge (MRGID,7213)	LMA glass Sularevet (WDPAID,555557185)	21 and 1	-0.6	0.54
LMA glass Kermadec Ridge (MRGID,7213)	LMA glass off Vesterålen (MRGID,18663) Bleiksdjupet	21 and 5	-1.2	0.218
LMA glass Kermadec Ridge (MRGID,7213)	LMA glass Kiwi Seamount (MRGID,7051)	21 and 4	-0.1	0.888
LMA glass Kermadec Ridge (MRGID,7213)	LMA glass Sambro Bank (MRGID,34408)	21 and 24	-2.7	0.006
LMA glass Kermadec Ridge (MRGID,7213)	LMA glass Wairarapa (MRGID,34834) Slope	21 and 5	0	0.976
LMA glass Kermadec Ridge (MRGID,7213)	LMA glass Sognefjorden (MRGID,3376)	21 and 2	-0.9	0.361
LMA glass Kermadec Ridge (MRGID,7213)	LMA glass off Pico (MRGID,2460)	21 and 5	-0.6	0.572
LMA glass Kermadec Trench (MRGID,7571)	LMA glass Schulz Bank (MRGID,5039)	3 and 33	1.3	0.202
LMA glass Kermadec Trench (MRGID,7571)	LMA glass off East Cape (MRGID,24347) seamount1247	3 and 5	2	0.041
LMA glass Kermadec Trench (MRGID,7571)	LMA glass off Hawke´s Bay (MRGID,32521) seamount986	3 and 27	1.6	0.101
LMA glass Kermadec Trench (MRGID,7571)	LMA glass rift valley deep volcano off Schulz Bank (MRGID,5039)	3 and 3	1.4	0.172
LMA glass Kermadec Trench (MRGID,7571)	LMA glass Wairarapa (MRGID,34834) Slope	3 and 5	2	0.049
LMA glass Kermadec Trench (MRGID,7571)	LMA glass Sambro Bank (MRGID,34408)	3 and 24	1	0.321
LMA glass Kermadec Trench (MRGID,7571)	LMA glass Weddell Sea (MRGID,4330) Filchner-Ronne (MRGID,17335) Outflow System	3 and 4	2.1	0.033
LMA glass Kermadec Trench (MRGID,7571)	LMA glass Tromsøflaket (MRGID,5034) C	3 and 8	0.5	0.653
LMA glass Kermadec Trench (MRGID,7571)	LMA glass Sognefjorden (MRGID,3376)	3 and 2	0.8	0.412
LMA glass Kermadec Trench (MRGID,7571)	LMA glass Kiwi Seamount (MRGID,7051)	3 and 4	1.8	0.078
LMA glass Kermadec Trench (MRGID,7571)	LMA glass off Vesterålen (MRGID,18663) Bleiksdjupet	3 and 5	1.1	0.266
LMA glass Kermadec Trench (MRGID,7571)	LMA glass Sularevet (WDPAID,555557185)	3 and 1	0.7	0.49
LMA glass Kermadec Trench (MRGID,7571)	LMA glass Vesteris Seamount (MRGID,5046)	3 and 23	1.2	0.226
LMA glass Kermadec Trench (MRGID,7571)	LMA glass off Pico (MRGID,2460)	3 and 5	1.6	0.118
LMA glass Kiwi Seamount (MRGID,7051)	LMA glass Schulz Bank (MRGID,5039)	4 and 33	-1.1	0.275
LMA glass Kiwi Seamount (MRGID,7051)	LMA glass off East Cape (MRGID,24347) seamount1247	4 and 5	0.2	0.826
LMA glass Kiwi Seamount (MRGID,7051)	LMA glass off Hawke´s Bay (MRGID,32521) seamount986	4 and 27	-0.7	0.514
LMA glass Kiwi Seamount (MRGID,7051)	LMA glass rift valley deep volcano off Schulz Bank (MRGID,5039)	4 and 3	-0.3	0.76
LMA glass Kiwi Seamount (MRGID,7051)	LMA glass Sambro Bank (MRGID,34408)	4 and 24	-1.4	0.171
LMA glass Kiwi Seamount (MRGID,7051)	LMA glass Weddell Sea (MRGID,4330) Filchner-Ronne (MRGID,17335) Outflow System	4 and 4	0.4	0.688
LMA glass Kiwi Seamount (MRGID,7051)	LMA glass Tromsøflaket (MRGID,5034) C	4 and 8	-1.7	0.089
LMA glass Kiwi Seamount (MRGID,7051)	LMA glass Wairarapa (MRGID,34834) Slope	4 and 5	0.1	0.891
LMA glass Kiwi Seamount (MRGID,7051)	LMA glass Sognefjorden (MRGID,3376)	4 and 2	-0.7	0.489
LMA glass Kiwi Seamount (MRGID,7051)	LMA glass off Pico (MRGID,2460)	4 and 5	-0.3	0.76
LMA glass Kiwi Seamount (MRGID,7051)	LMA glass Sularevet (WDPAID,555557185)	4 and 1	-0.5	0.623
LMA glass Kiwi Seamount (MRGID,7051)	LMA glass Vesteris Seamount (MRGID,5046)	4 and 23	-1.1	0.264
LMA glass Kiwi Seamount (MRGID,7051)	LMA glass off Vesterålen (MRGID,18663) Bleiksdjupet	4 and 5	-0.8	0.424
LMA glass off East Cape (MRGID,24347) seamount1247	LMA glass off Hawke´s Bay (MRGID,32521) seamount986	5 and 27	-1	0.307
LMA glass off East Cape (MRGID,24347) seamount1247	LMA glass Sognefjorden (MRGID,3376)	5 and 2	-0.9	0.372
LMA glass off East Cape (MRGID,24347) seamount1247	LMA glass Weddell Sea (MRGID,4330) Filchner-Ronne (MRGID,17335) Outflow System	5 and 4	0.2	0.838
LMA glass off East Cape (MRGID,24347) seamount1247	LMA glass Sambro Bank (MRGID,34408)	5 and 24	-1.8	0.071
LMA glass off East Cape (MRGID,24347) seamount1247	LMA glass rift valley deep volcano off Schulz Bank (MRGID,5039)	5 and 3	-0.5	0.602
LMA glass off East Cape (MRGID,24347) seamount1247	LMA glass Schulz Bank (MRGID,5039)	5 and 33	-1.5	0.131
LMA glass off East Cape (MRGID,24347) seamount1247	LMA glass off Pico (MRGID,2460)	5 and 5	-0.6	0.578
LMA glass off East Cape (MRGID,24347) seamount1247	LMA glass Sularevet (WDPAID,555557185)	5 and 1	-0.6	0.525
LMA glass off East Cape (MRGID,24347) seamount1247	LMA glass Wairarapa (MRGID,34834) Slope	5 and 5	-0.1	0.93
LMA glass off East Cape (MRGID,24347) seamount1247	LMA glass Tromsøflaket (MRGID,5034) C	5 and 8	-2.1	0.037
LMA glass off East Cape (MRGID,24347) seamount1247	LMA glass off Vesterålen (MRGID,18663) Bleiksdjupet	5 and 5	-1.1	0.28
LMA glass off East Cape (MRGID,24347) seamount1247	LMA glass Vesteris Seamount (MRGID,5046)	5 and 23	-1.5	0.128
LMA glass off Hawke´s Bay (MRGID,32521) seamount986	LMA glass Schulz Bank (MRGID,5039)	27 and 33	-0.9	0.379
LMA glass off Hawke´s Bay (MRGID,32521) seamount986	LMA glass Wairarapa (MRGID,34834) Slope	27 and 5	0.9	0.364
LMA glass off Hawke´s Bay (MRGID,32521) seamount986	LMA glass Sognefjorden (MRGID,3376)	27 and 2	-0.3	0.734
LMA glass off Hawke´s Bay (MRGID,32521) seamount986	LMA glass Sambro Bank (MRGID,34408)	27 and 24	-1.4	0.164
LMA glass off Hawke´s Bay (MRGID,32521) seamount986	LMA glass Sularevet (WDPAID,555557185)	27 and 1	-0.2	0.844
LMA glass off Hawke´s Bay (MRGID,32521) seamount986	LMA glass Weddell Sea (MRGID,4330) Filchner-Ronne (MRGID,17335) Outflow System	27 and 4	1.2	0.236
LMA glass off Hawke´s Bay (MRGID,32521) seamount986	LMA glass rift valley deep volcano off Schulz Bank (MRGID,5039)	27 and 3	0.2	0.848
LMA glass off Hawke´s Bay (MRGID,32521) seamount986	LMA glass Vesteris Seamount (MRGID,5046)	27 and 23	-0.9	0.369
LMA glass off Hawke´s Bay (MRGID,32521) seamount986	LMA glass Tromsøflaket (MRGID,5034) C	27 and 8	-1.7	0.085
LMA glass off Hawke´s Bay (MRGID,32521) seamount986	LMA glass off Vesterålen (MRGID,18663) Bleiksdjupet	27 and 5	-0.4	0.703
LMA glass off Hawke´s Bay (MRGID,32521) seamount986	LMA glass off Pico (MRGID,2460)	27 and 5	0.3	0.765
LMA glass off Pico (MRGID,2460)	LMA glass rift valley deep volcano off Schulz Bank (MRGID,5039)	5 and 3	0	0.968
LMA glass off Pico (MRGID,2460)	LMA glass Schulz Bank (MRGID,5039)	5 and 33	-0.8	0.436
LMA glass off Pico (MRGID,2460)	LMA glass Wairarapa (MRGID,34834) Slope	5 and 5	0.5	0.639
LMA glass off Pico (MRGID,2460)	LMA glass Sognefjorden (MRGID,3376)	5 and 2	-0.5	0.637
LMA glass off Pico (MRGID,2460)	LMA glass Weddell Sea (MRGID,4330) Filchner-Ronne (MRGID,17335) Outflow System	5 and 4	0.7	0.466
LMA glass off Pico (MRGID,2460)	LMA glass Tromsøflaket (MRGID,5034) C	5 and 8	-1.5	0.141
LMA glass off Pico (MRGID,2460)	LMA glass Sambro Bank (MRGID,34408)	5 and 24	-1.1	0.276
LMA glass off Pico (MRGID,2460)	LMA glass Sularevet (WDPAID,555557185)	5 and 1	-0.3	0.753
LMA glass off Pico (MRGID,2460)	LMA glass Vesteris Seamount (MRGID,5046)	5 and 23	-0.8	0.417
LMA glass off Pico (MRGID,2460)	LMA glass off Vesterålen (MRGID,18663) Bleiksdjupet	5 and 5	-0.5	0.601
LMA glass off Vesterålen (MRGID,18663) Bleiksdjupet	LMA glass Sognefjorden (MRGID,3376)	5 and 2	-0.1	0.94
LMA glass off Vesterålen (MRGID,18663) Bleiksdjupet	LMA glass rift valley deep volcano off Schulz Bank (MRGID,5039)	5 and 3	0.4	0.679
LMA glass off Vesterålen (MRGID,18663) Bleiksdjupet	LMA glass Schulz Bank (MRGID,5039)	5 and 33	-0.1	0.93
LMA glass off Vesterålen (MRGID,18663) Bleiksdjupet	LMA glass Weddell Sea (MRGID,4330) Filchner-Ronne (MRGID,17335) Outflow System	5 and 4	1.2	0.221
LMA glass off Vesterålen (MRGID,18663) Bleiksdjupet	LMA glass Wairarapa (MRGID,34834) Slope	5 and 5	1	0.321
LMA glass off Vesterålen (MRGID,18663) Bleiksdjupet	LMA glass Tromsøflaket (MRGID,5034) C	5 and 8	-0.9	0.374
LMA glass off Vesterålen (MRGID,18663) Bleiksdjupet	LMA glass Sularevet (WDPAID,555557185)	5 and 1	0	0.99
LMA glass off Vesterålen (MRGID,18663) Bleiksdjupet	LMA glass Vesteris Seamount (MRGID,5046)	5 and 23	-0.1	0.889
LMA glass off Vesterålen (MRGID,18663) Bleiksdjupet	LMA glass Sambro Bank (MRGID,34408)	5 and 24	-0.4	0.678
LMA glass rift valley deep volcano off Schulz Bank (MRGID,5039)	LMA glass Sognefjorden (MRGID,3376)	3 and 2	-0.4	0.689
LMA glass rift valley deep volcano off Schulz Bank (MRGID,5039)	LMA glass Wairarapa (MRGID,34834) Slope	3 and 5	0.4	0.656
LMA glass rift valley deep volcano off Schulz Bank (MRGID,5039)	LMA glass Tromsøflaket (MRGID,5034) C	3 and 8	-1.2	0.232
LMA glass rift valley deep volcano off Schulz Bank (MRGID,5039)	LMA glass Sularevet (WDPAID,555557185)	3 and 1	-0.3	0.784
LMA glass rift valley deep volcano off Schulz Bank (MRGID,5039)	LMA glass Weddell Sea (MRGID,4330) Filchner-Ronne (MRGID,17335) Outflow System	3 and 4	0.7	0.498
LMA glass rift valley deep volcano off Schulz Bank (MRGID,5039)	LMA glass Schulz Bank (MRGID,5039)	3 and 33	-0.6	0.568
LMA glass rift valley deep volcano off Schulz Bank (MRGID,5039)	LMA glass Sambro Bank (MRGID,34408)	3 and 24	-0.8	0.408
LMA glass rift valley deep volcano off Schulz Bank (MRGID,5039)	LMA glass Vesteris Seamount (MRGID,5046)	3 and 23	-0.6	0.546
LMA glass Sambro Bank (MRGID,34408)	LMA glass Sognefjorden (MRGID,3376)	24 and 2	0.2	0.848
LMA glass Sambro Bank (MRGID,34408)	LMA glass Weddell Sea (MRGID,4330) Filchner-Ronne (MRGID,17335) Outflow System	24 and 4	1.9	0.058
LMA glass Sambro Bank (MRGID,34408)	LMA glass Wairarapa (MRGID,34834) Slope	24 and 5	1.7	0.091
LMA glass Sambro Bank (MRGID,34408)	LMA glass Tromsøflaket (MRGID,5034) C	24 and 8	-0.7	0.458
LMA glass Sambro Bank (MRGID,34408)	LMA glass Sularevet (WDPAID,555557185)	24 and 1	0.2	0.852
LMA glass Sambro Bank (MRGID,34408)	LMA glass Schulz Bank (MRGID,5039)	24 and 33	0.6	0.546
LMA glass Sambro Bank (MRGID,34408)	LMA glass Vesteris Seamount (MRGID,5046)	24 and 23	0.5	0.643
LMA glass Schulz Bank (MRGID,5039)	LMA glass Weddell Sea (MRGID,4330) Filchner-Ronne (MRGID,17335) Outflow System	33 and 4	1.6	0.103
LMA glass Schulz Bank (MRGID,5039)	LMA glass Wairarapa (MRGID,34834) Slope	33 and 5	1.4	0.163
LMA glass Schulz Bank (MRGID,5039)	LMA glass Tromsøflaket (MRGID,5034) C	33 and 8	-1.2	0.238
LMA glass Schulz Bank (MRGID,5039)	LMA glass Sognefjorden (MRGID,3376)	33 and 2	0	0.977
LMA glass Schulz Bank (MRGID,5039)	LMA glass Vesteris Seamount (MRGID,5046)	33 and 23	-0.1	0.922
LMA glass Schulz Bank (MRGID,5039)	LMA glass Sularevet (WDPAID,555557185)	33 and 1	0	0.978
LMA glass Sognefjorden (MRGID,3376)	LMA glass Wairarapa (MRGID,34834) Slope	2 and 5	0.8	0.409
LMA glass Sognefjorden (MRGID,3376)	LMA glass Tromsøflaket (MRGID,5034) C	2 and 8	-0.6	0.574
LMA glass Sognefjorden (MRGID,3376)	LMA glass Sularevet (WDPAID,555557185)	2 and 1	0	0.968
LMA glass Sognefjorden (MRGID,3376)	LMA glass Vesteris Seamount (MRGID,5046)	2 and 23	0	0.994
LMA glass Sognefjorden (MRGID,3376)	LMA glass Weddell Sea (MRGID,4330) Filchner-Ronne (MRGID,17335) Outflow System	2 and 4	1	0.308
LMA glass Sularevet (WDPAID,555557185)	LMA glass Vesteris Seamount (MRGID,5046)	1 and 23	-0.1	0.957
LMA glass Sularevet (WDPAID,555557185)	LMA glass Tromsøflaket (MRGID,5034) C	1 and 8	-0.5	0.642
LMA glass Sularevet (WDPAID,555557185)	LMA glass Weddell Sea (MRGID,4330) Filchner-Ronne (MRGID,17335) Outflow System	1 and 4	0.7	0.456
LMA glass Sularevet (WDPAID,555557185)	LMA glass Wairarapa (MRGID,34834) Slope	1 and 5	0.6	0.558
LMA glass Tromsøflaket (MRGID,5034) C	LMA glass Weddell Sea (MRGID,4330) Filchner-Ronne (MRGID,17335) Outflow System	8 and 4	2.2	0.03
LMA glass Tromsøflaket (MRGID,5034) C	LMA glass Vesteris Seamount (MRGID,5046)	8 and 23	1.1	0.286
LMA glass Tromsøflaket (MRGID,5034) C	LMA glass Wairarapa (MRGID,34834) Slope	8 and 5	2	0.047
LMA glass Vesteris Seamount (MRGID,5046)	LMA glass Wairarapa (MRGID,34834) Slope	23 and 5	1.4	0.158
LMA glass Vesteris Seamount (MRGID,5046)	LMA glass Weddell Sea (MRGID,4330) Filchner-Ronne (MRGID,17335) Outflow System	23 and 4	1.6	0.101
LMA glass Wairarapa (MRGID,34834) Slope	LMA glass Weddell Sea (MRGID,4330) Filchner-Ronne (MRGID,17335) Outflow System	5 and 4	0.3	0.774
seawater Bømlo-Sotra archipelago (MRGID,5285)	seawater Cantabrian (MRGID,3758) Sea Avilés Canyon (MRGID,36126)	2 and 22	0	0.962
seawater Bømlo-Sotra archipelago (MRGID,5285)	seawater Cantabrian (MRGID,3758) Sea Le Danois Bank (MRGID,4719)	2 and 24	-0.1	0.938
seawater Bømlo-Sotra archipelago (MRGID,5285)	seawater Sularevet (WDPAID,555557185)	2 and 4	-0.1	0.957
seawater Bømlo-Sotra archipelago (MRGID,5285)	seawater Christchurch (MRGID,32447) Canyon/Slope	2 and 3	-0.3	0.754
seawater Bømlo-Sotra archipelago (MRGID,5285)	seawater off Troms (MRGID,23319) Malangsgrunnen	2 and 3	0.1	0.948
seawater Bømlo-Sotra archipelago (MRGID,5285)	seawater Fram Strait (MRGID,26579) LTER Observatory HAUSGARTEN siteS3	2 and 4	0.5	0.611
seawater Bømlo-Sotra archipelago (MRGID,5285)	seawater Colville (MRGID,5846) volcano	2 and 3	1.2	0.233
seawater Bømlo-Sotra archipelago (MRGID,5285)	seawater Weddell Sea (MRGID,4330) Prince Gustav Channel (MRGID,9417)	2 and 4	1.6	0.112
seawater Bømlo-Sotra archipelago (MRGID,5285)	seawater Finnmark (MRGID,8962) Stjernsund	2 and 9	0.5	0.644
seawater Bømlo-Sotra archipelago (MRGID,5285)	seawater off Pico (MRGID,2460)	2 and 6	-0.1	0.913
seawater Bømlo-Sotra archipelago (MRGID,5285)	seawater Devonport Seamount Chain (MRGID,26630) seamount114	2 and 3	2.1	0.035
seawater Bømlo-Sotra archipelago (MRGID,5285)	seawater Tromsøflaket (MRGID,5034) B	2 and 9	0.2	0.876
seawater Bømlo-Sotra archipelago (MRGID,5285)	seawater off Vesterålen (MRGID,18663) Bleiksdjupet	2 and 9	0.9	0.38
seawater Bømlo-Sotra archipelago (MRGID,5285)	seawater Gakkel Ridge (GAZ,00002436) Central Seamount	2 and 1	1.1	0.281
seawater Bømlo-Sotra archipelago (MRGID,5285)	seawater Sognefjorden (MRGID,3376)	2 and 6	-0.1	0.898
seawater Bømlo-Sotra archipelago (MRGID,5285)	seawater Emerald Basin (MRGID,34188)	2 and 5	0	0.96
seawater Bømlo-Sotra archipelago (MRGID,5285)	seawater Kiwi Seamount (MRGID,7051)	2 and 6	1	0.302
seawater Bømlo-Sotra archipelago (MRGID,5285)	seawater Tromsøflaket (MRGID,5034) C	2 and 12	0.4	0.675
seawater Bømlo-Sotra archipelago (MRGID,5285)	seawater Raoul Island (MRGID,32903) Denham Bay (MRGID,58148)	2 and 3	1.8	0.077
seawater Bømlo-Sotra archipelago (MRGID,5285)	seawater off East Cape (MRGID,24347)	2 and 3	1.6	0.107
seawater Bømlo-Sotra archipelago (MRGID,5285)	seawater Weddell Sea (MRGID,4330) Filchner-Ronne (MRGID,17335) Outflow System	2 and 2	1.5	0.129
seawater Bømlo-Sotra archipelago (MRGID,5285)	seawater Otago (MRGID,26502) Slope	2 and 3	0.6	0.568
seawater Bømlo-Sotra archipelago (MRGID,5285)	seawater Tromsøflaket (MRGID,5034) A	2 and 11	0.3	0.774
seawater Bømlo-Sotra archipelago (MRGID,5285)	seawater Fram Strait (MRGID,26579) LTER Observatory HAUSGARTEN siteN4	2 and 4	0.3	0.734
seawater Bømlo-Sotra archipelago (MRGID,5285)	seawater Fram Strait (MRGID,26579) LTER Observatory HAUSGARTEN siteHG4	2 and 4	0.4	0.714
seawater Bømlo-Sotra archipelago (MRGID,5285)	seawater Kermadec Ridge (MRGID,7213)	2 and 6	2.2	0.025
seawater Bømlo-Sotra archipelago (MRGID,5285)	seawater Schulz Bank (MRGID,5039)	2 and 140	0.7	0.465
seawater Bømlo-Sotra archipelago (MRGID,5285)	seawater Kermadec Trench (MRGID,7571)	2 and 3	2.4	0.015
seawater Bømlo-Sotra archipelago (MRGID,5285)	seawater Wairarapa (MRGID,34834) Slope	2 and 3	0.9	0.35
seawater Bømlo-Sotra archipelago (MRGID,5285)	seawater off Hawke´s Bay (MRGID,32521) seamount986	2 and 6	2.1	0.034
seawater Bømlo-Sotra archipelago (MRGID,5285)	seawater Gakkel Ridge (GAZ,00002436) Karasik Seamount	2 and 1	0.3	0.728
seawater Bømlo-Sotra archipelago (MRGID,5285)	seawater Tromsøflaket (MRGID,5034)	2 and 3	0	0.982
seawater Bømlo-Sotra archipelago (MRGID,5285)	seawater Sambro Bank (MRGID,34408)	2 and 14	0.5	0.591
seawater Bømlo-Sotra archipelago (MRGID,5285)	seawater off East Cape (MRGID,24347) seamount1247	2 and 3	2.2	0.028
seawater Bømlo-Sotra archipelago (MRGID,5285)	seawater Fram Strait (MRGID,26579) LTER Observatory HAUSGARTEN siteSV2	2 and 4	1.8	0.07
seawater Bømlo-Sotra archipelago (MRGID,5285)	seawater Gakkel Ridge (GAZ,00002436) Northern Seamount	2 and 1	0.1	0.954
seawater Bømlo-Sotra archipelago (MRGID,5285)	seawater Vesteris Seamount (MRGID,5046)	2 and 6	1.5	0.133
seawater Cantabrian (MRGID,3758) Sea Avilés Canyon (MRGID,36126)	seawater Colville (MRGID,5846) volcano	22 and 3	1.8	0.068
seawater Cantabrian (MRGID,3758) Sea Avilés Canyon (MRGID,36126)	seawater off East Cape (MRGID,24347)	22 and 3	2.4	0.014
seawater Cantabrian (MRGID,3758) Sea Avilés Canyon (MRGID,36126)	seawater Finnmark (MRGID,8962) Stjernsund	22 and 9	1	0.317
seawater Cantabrian (MRGID,3758) Sea Avilés Canyon (MRGID,36126)	seawater Tromsøflaket (MRGID,5034) A	22 and 11	0.7	0.489
seawater Cantabrian (MRGID,3758) Sea Avilés Canyon (MRGID,36126)	seawater Kermadec Trench (MRGID,7571)	22 and 3	3.7	0
seawater Cantabrian (MRGID,3758) Sea Avilés Canyon (MRGID,36126)	seawater off Vesterålen (MRGID,18663) Bleiksdjupet	22 and 9	1.8	0.069
seawater Cantabrian (MRGID,3758) Sea Avilés Canyon (MRGID,36126)	seawater Gakkel Ridge (GAZ,00002436) Karasik Seamount	22 and 1	0.4	0.653
seawater Cantabrian (MRGID,3758) Sea Avilés Canyon (MRGID,36126)	seawater Gakkel Ridge (GAZ,00002436) Central Seamount	22 and 1	1.3	0.185
seawater Cantabrian (MRGID,3758) Sea Avilés Canyon (MRGID,36126)	seawater Raoul Island (MRGID,32903) Denham Bay (MRGID,58148)	22 and 3	2.7	0.007
seawater Cantabrian (MRGID,3758) Sea Avilés Canyon (MRGID,36126)	seawater Wairarapa (MRGID,34834) Slope	22 and 3	1.4	0.149
seawater Cantabrian (MRGID,3758) Sea Avilés Canyon (MRGID,36126)	seawater Christchurch (MRGID,32447) Canyon/Slope	22 and 3	-0.4	0.683
seawater Cantabrian (MRGID,3758) Sea Avilés Canyon (MRGID,36126)	seawater Otago (MRGID,26502) Slope	22 and 3	0.9	0.366
seawater Cantabrian (MRGID,3758) Sea Avilés Canyon (MRGID,36126)	seawater Weddell Sea (MRGID,4330) Prince Gustav Channel (MRGID,9417)	22 and 4	2.6	0.01
seawater Cantabrian (MRGID,3758) Sea Avilés Canyon (MRGID,36126)	seawater Fram Strait (MRGID,26579) LTER Observatory HAUSGARTEN siteS3	22 and 4	0.9	0.382
seawater Cantabrian (MRGID,3758) Sea Avilés Canyon (MRGID,36126)	seawater Cantabrian (MRGID,3758) Sea Le Danois Bank (MRGID,4719)	22 and 24	-0.1	0.94
seawater Cantabrian (MRGID,3758) Sea Avilés Canyon (MRGID,36126)	seawater Tromsøflaket (MRGID,5034) B	22 and 9	0.4	0.693
seawater Cantabrian (MRGID,3758) Sea Avilés Canyon (MRGID,36126)	seawater Devonport Seamount Chain (MRGID,26630) seamount114	22 and 3	3.2	0.001
seawater Cantabrian (MRGID,3758) Sea Avilés Canyon (MRGID,36126)	seawater Sognefjorden (MRGID,3376)	22 and 6	-0.2	0.88
seawater Cantabrian (MRGID,3758) Sea Avilés Canyon (MRGID,36126)	seawater Tromsøflaket (MRGID,5034)	22 and 3	0	0.982
seawater Cantabrian (MRGID,3758) Sea Avilés Canyon (MRGID,36126)	seawater Kiwi Seamount (MRGID,7051)	22 and 6	1.9	0.057
seawater Cantabrian (MRGID,3758) Sea Avilés Canyon (MRGID,36126)	seawater Tromsøflaket (MRGID,5034) C	22 and 12	1	0.322
seawater Cantabrian (MRGID,3758) Sea Avilés Canyon (MRGID,36126)	seawater Kermadec Ridge (MRGID,7213)	22 and 6	4.1	0
seawater Cantabrian (MRGID,3758) Sea Avilés Canyon (MRGID,36126)	seawater Fram Strait (MRGID,26579) LTER Observatory HAUSGARTEN siteN4	22 and 4	0.6	0.545
seawater Cantabrian (MRGID,3758) Sea Avilés Canyon (MRGID,36126)	seawater Vesteris Seamount (MRGID,5046)	22 and 6	2.7	0.006
seawater Cantabrian (MRGID,3758) Sea Avilés Canyon (MRGID,36126)	seawater off Troms (MRGID,23319) Malangsgrunnen	22 and 3	0.2	0.878
seawater Cantabrian (MRGID,3758) Sea Avilés Canyon (MRGID,36126)	seawater off Hawke´s Bay (MRGID,32521) seamount986	22 and 6	3.8	0
seawater Cantabrian (MRGID,3758) Sea Avilés Canyon (MRGID,36126)	seawater Sambro Bank (MRGID,34408)	22 and 14	1.3	0.197
seawater Cantabrian (MRGID,3758) Sea Avilés Canyon (MRGID,36126)	seawater Schulz Bank (MRGID,5039)	22 and 140	2.4	0.016
seawater Cantabrian (MRGID,3758) Sea Avilés Canyon (MRGID,36126)	seawater Weddell Sea (MRGID,4330) Filchner-Ronne (MRGID,17335) Outflow System	22 and 2	2.1	0.036
seawater Cantabrian (MRGID,3758) Sea Avilés Canyon (MRGID,36126)	seawater off East Cape (MRGID,24347) seamount1247	22 and 3	3.3	0.001
seawater Cantabrian (MRGID,3758) Sea Avilés Canyon (MRGID,36126)	seawater Gakkel Ridge (GAZ,00002436) Northern Seamount	22 and 1	0.1	0.918
seawater Cantabrian (MRGID,3758) Sea Avilés Canyon (MRGID,36126)	seawater Fram Strait (MRGID,26579) LTER Observatory HAUSGARTEN siteHG4	22 and 4	0.6	0.517
seawater Cantabrian (MRGID,3758) Sea Avilés Canyon (MRGID,36126)	seawater Emerald Basin (MRGID,34188)	22 and 5	0.2	0.877
seawater Cantabrian (MRGID,3758) Sea Avilés Canyon (MRGID,36126)	seawater Fram Strait (MRGID,26579) LTER Observatory HAUSGARTEN siteSV2	22 and 4	2.9	0.003
seawater Cantabrian (MRGID,3758) Sea Avilés Canyon (MRGID,36126)	seawater off Pico (MRGID,2460)	22 and 6	-0.1	0.906
seawater Cantabrian (MRGID,3758) Sea Avilés Canyon (MRGID,36126)	seawater Sularevet (WDPAID,555557185)	22 and 4	0	0.982
seawater Cantabrian (MRGID,3758) Sea Le Danois Bank (MRGID,4719)	seawater off Vesterålen (MRGID,18663) Bleiksdjupet	24 and 9	1.9	0.057
seawater Cantabrian (MRGID,3758) Sea Le Danois Bank (MRGID,4719)	seawater Fram Strait (MRGID,26579) LTER Observatory HAUSGARTEN siteS3	24 and 4	0.9	0.357
seawater Cantabrian (MRGID,3758) Sea Le Danois Bank (MRGID,4719)	seawater Finnmark (MRGID,8962) Stjernsund	24 and 9	1.1	0.285
seawater Cantabrian (MRGID,3758) Sea Le Danois Bank (MRGID,4719)	seawater Colville (MRGID,5846) volcano	24 and 3	1.9	0.061
seawater Cantabrian (MRGID,3758) Sea Le Danois Bank (MRGID,4719)	seawater Gakkel Ridge (GAZ,00002436) Central Seamount	24 and 1	1.4	0.177
seawater Cantabrian (MRGID,3758) Sea Le Danois Bank (MRGID,4719)	seawater Wairarapa (MRGID,34834) Slope	24 and 3	1.5	0.137
seawater Cantabrian (MRGID,3758) Sea Le Danois Bank (MRGID,4719)	seawater Kermadec Ridge (MRGID,7213)	24 and 6	4.1	0
seawater Cantabrian (MRGID,3758) Sea Le Danois Bank (MRGID,4719)	seawater Tromsøflaket (MRGID,5034) A	24 and 11	0.8	0.445
seawater Cantabrian (MRGID,3758) Sea Le Danois Bank (MRGID,4719)	seawater Tromsøflaket (MRGID,5034)	24 and 3	0.1	0.953
seawater Cantabrian (MRGID,3758) Sea Le Danois Bank (MRGID,4719)	seawater Kermadec Trench (MRGID,7571)	24 and 3	3.7	0
seawater Cantabrian (MRGID,3758) Sea Le Danois Bank (MRGID,4719)	seawater off East Cape (MRGID,24347)	24 and 3	2.5	0.012
seawater Cantabrian (MRGID,3758) Sea Le Danois Bank (MRGID,4719)	seawater Gakkel Ridge (GAZ,00002436) Karasik Seamount	24 and 1	0.5	0.636
seawater Cantabrian (MRGID,3758) Sea Le Danois Bank (MRGID,4719)	seawater Devonport Seamount Chain (MRGID,26630) seamount114	24 and 3	3.2	0.001
seawater Cantabrian (MRGID,3758) Sea Le Danois Bank (MRGID,4719)	seawater Tromsøflaket (MRGID,5034) C	24 and 12	1.1	0.286
seawater Cantabrian (MRGID,3758) Sea Le Danois Bank (MRGID,4719)	seawater Fram Strait (MRGID,26579) LTER Observatory HAUSGARTEN siteN4	24 and 4	0.7	0.515
seawater Cantabrian (MRGID,3758) Sea Le Danois Bank (MRGID,4719)	seawater Christchurch (MRGID,32447) Canyon/Slope	24 and 3	-0.4	0.709
seawater Cantabrian (MRGID,3758) Sea Le Danois Bank (MRGID,4719)	seawater Weddell Sea (MRGID,4330) Prince Gustav Channel (MRGID,9417)	24 and 4	2.7	0.008
seawater Cantabrian (MRGID,3758) Sea Le Danois Bank (MRGID,4719)	seawater Raoul Island (MRGID,32903) Denham Bay (MRGID,58148)	24 and 3	2.7	0.006
seawater Cantabrian (MRGID,3758) Sea Le Danois Bank (MRGID,4719)	seawater Sularevet (WDPAID,555557185)	24 and 4	0	0.985
seawater Cantabrian (MRGID,3758) Sea Le Danois Bank (MRGID,4719)	seawater off Troms (MRGID,23319) Malangsgrunnen	24 and 3	0.2	0.849
seawater Cantabrian (MRGID,3758) Sea Le Danois Bank (MRGID,4719)	seawater Tromsøflaket (MRGID,5034) B	24 and 9	0.5	0.647
seawater Cantabrian (MRGID,3758) Sea Le Danois Bank (MRGID,4719)	seawater Gakkel Ridge (GAZ,00002436) Northern Seamount	24 and 1	0.1	0.9
seawater Cantabrian (MRGID,3758) Sea Le Danois Bank (MRGID,4719)	seawater off Pico (MRGID,2460)	24 and 6	-0.1	0.945
seawater Cantabrian (MRGID,3758) Sea Le Danois Bank (MRGID,4719)	seawater Vesteris Seamount (MRGID,5046)	24 and 6	2.8	0.005
seawater Cantabrian (MRGID,3758) Sea Le Danois Bank (MRGID,4719)	seawater Fram Strait (MRGID,26579) LTER Observatory HAUSGARTEN siteSV2	24 and 4	3	0.003
seawater Cantabrian (MRGID,3758) Sea Le Danois Bank (MRGID,4719)	seawater Sognefjorden (MRGID,3376)	24 and 6	-0.1	0.917
seawater Cantabrian (MRGID,3758) Sea Le Danois Bank (MRGID,4719)	seawater Sambro Bank (MRGID,34408)	24 and 14	1.4	0.168
seawater Cantabrian (MRGID,3758) Sea Le Danois Bank (MRGID,4719)	seawater Otago (MRGID,26502) Slope	24 and 3	0.9	0.344
seawater Cantabrian (MRGID,3758) Sea Le Danois Bank (MRGID,4719)	seawater off Hawke´s Bay (MRGID,32521) seamount986	24 and 6	3.9	0
seawater Cantabrian (MRGID,3758) Sea Le Danois Bank (MRGID,4719)	seawater Schulz Bank (MRGID,5039)	24 and 140	2.6	0.009
seawater Cantabrian (MRGID,3758) Sea Le Danois Bank (MRGID,4719)	seawater off East Cape (MRGID,24347) seamount1247	24 and 3	3.4	0.001
seawater Cantabrian (MRGID,3758) Sea Le Danois Bank (MRGID,4719)	seawater Kiwi Seamount (MRGID,7051)	24 and 6	2	0.048
seawater Cantabrian (MRGID,3758) Sea Le Danois Bank (MRGID,4719)	seawater Emerald Basin (MRGID,34188)	24 and 5	0.2	0.841
seawater Cantabrian (MRGID,3758) Sea Le Danois Bank (MRGID,4719)	seawater Weddell Sea (MRGID,4330) Filchner-Ronne (MRGID,17335) Outflow System	24 and 2	2.1	0.032
seawater Cantabrian (MRGID,3758) Sea Le Danois Bank (MRGID,4719)	seawater Fram Strait (MRGID,26579) LTER Observatory HAUSGARTEN siteHG4	24 and 4	0.7	0.488
seawater Christchurch (MRGID,32447) Canyon/Slope	seawater Fram Strait (MRGID,26579) LTER Observatory HAUSGARTEN siteS3	3 and 4	1	0.342
seawater Christchurch (MRGID,32447) Canyon/Slope	seawater Tromsøflaket (MRGID,5034)	3 and 3	0.3	0.745
seawater Christchurch (MRGID,32447) Canyon/Slope	seawater Finnmark (MRGID,8962) Stjernsund	3 and 9	1	0.332
seawater Christchurch (MRGID,32447) Canyon/Slope	seawater Tromsøflaket (MRGID,5034) B	3 and 9	0.6	0.541
seawater Christchurch (MRGID,32447) Canyon/Slope	seawater Kermadec Ridge (MRGID,7213)	3 and 6	3	0.003
seawater Christchurch (MRGID,32447) Canyon/Slope	seawater Tromsøflaket (MRGID,5034) C	3 and 12	0.9	0.347
seawater Christchurch (MRGID,32447) Canyon/Slope	seawater Colville (MRGID,5846) volcano	3 and 3	1.7	0.092
seawater Christchurch (MRGID,32447) Canyon/Slope	seawater Tromsøflaket (MRGID,5034) A	3 and 11	0.8	0.436
seawater Christchurch (MRGID,32447) Canyon/Slope	seawater Sognefjorden (MRGID,3376)	3 and 6	0.3	0.797
seawater Christchurch (MRGID,32447) Canyon/Slope	seawater Raoul Island (MRGID,32903) Denham Bay (MRGID,58148)	3 and 3	2.3	0.02
seawater Christchurch (MRGID,32447) Canyon/Slope	seawater Otago (MRGID,26502) Slope	3 and 3	1	0.322
seawater Christchurch (MRGID,32447) Canyon/Slope	seawater off Troms (MRGID,23319) Malangsgrunnen	3 and 3	0.4	0.672
seawater Christchurch (MRGID,32447) Canyon/Slope	seawater Weddell Sea (MRGID,4330) Prince Gustav Channel (MRGID,9417)	3 and 4	2.2	0.03
seawater Christchurch (MRGID,32447) Canyon/Slope	seawater Gakkel Ridge (GAZ,00002436) Northern Seamount	3 and 1	0.3	0.758
seawater Christchurch (MRGID,32447) Canyon/Slope	seawater Devonport Seamount Chain (MRGID,26630) seamount114	3 and 3	2.7	0.007
seawater Christchurch (MRGID,32447) Canyon/Slope	seawater Kermadec Trench (MRGID,7571)	3 and 3	3.1	0.002
seawater Christchurch (MRGID,32447) Canyon/Slope	seawater Gakkel Ridge (GAZ,00002436) Karasik Seamount	3 and 1	0.6	0.538
seawater Christchurch (MRGID,32447) Canyon/Slope	seawater Kiwi Seamount (MRGID,7051)	3 and 6	1.6	0.11
seawater Christchurch (MRGID,32447) Canyon/Slope	seawater Sambro Bank (MRGID,34408)	3 and 14	1.1	0.277
seawater Christchurch (MRGID,32447) Canyon/Slope	seawater Sularevet (WDPAID,555557185)	3 and 4	0.3	0.754
seawater Christchurch (MRGID,32447) Canyon/Slope	seawater Fram Strait (MRGID,26579) LTER Observatory HAUSGARTEN siteN4	3 and 4	0.8	0.447
seawater Christchurch (MRGID,32447) Canyon/Slope	seawater off East Cape (MRGID,24347)	3 and 3	2.2	0.031
seawater Christchurch (MRGID,32447) Canyon/Slope	seawater off East Cape (MRGID,24347) seamount1247	3 and 3	2.8	0.005
seawater Christchurch (MRGID,32447) Canyon/Slope	seawater off Pico (MRGID,2460)	3 and 6	0.3	0.78
seawater Christchurch (MRGID,32447) Canyon/Slope	seawater off Vesterålen (MRGID,18663) Bleiksdjupet	3 and 9	1.5	0.145
seawater Christchurch (MRGID,32447) Canyon/Slope	seawater Weddell Sea (MRGID,4330) Filchner-Ronne (MRGID,17335) Outflow System	3 and 2	2	0.048
seawater Christchurch (MRGID,32447) Canyon/Slope	seawater Emerald Basin (MRGID,34188)	3 and 5	0.4	0.654
seawater Christchurch (MRGID,32447) Canyon/Slope	seawater Fram Strait (MRGID,26579) LTER Observatory HAUSGARTEN siteSV2	3 and 4	2.4	0.015
seawater Christchurch (MRGID,32447) Canyon/Slope	seawater Wairarapa (MRGID,34834) Slope	3 and 3	1.4	0.163
seawater Christchurch (MRGID,32447) Canyon/Slope	seawater Gakkel Ridge (GAZ,00002436) Central Seamount	3 and 1	1.4	0.164
seawater Christchurch (MRGID,32447) Canyon/Slope	seawater Schulz Bank (MRGID,5039)	3 and 140	1.4	0.167
seawater Christchurch (MRGID,32447) Canyon/Slope	seawater Fram Strait (MRGID,26579) LTER Observatory HAUSGARTEN siteHG4	3 and 4	0.8	0.43
seawater Christchurch (MRGID,32447) Canyon/Slope	seawater Vesteris Seamount (MRGID,5046)	3 and 6	2.1	0.032
seawater Christchurch (MRGID,32447) Canyon/Slope	seawater off Hawke´s Bay (MRGID,32521) seamount986	3 and 6	2.9	0.004
seawater Colville (MRGID,5846) volcano	seawater Fram Strait (MRGID,26579) LTER Observatory HAUSGARTEN siteS3	3 and 4	-0.8	0.396
seawater Colville (MRGID,5846) volcano	seawater Tromsøflaket (MRGID,5034)	3 and 3	-1.4	0.174
seawater Colville (MRGID,5846) volcano	seawater Schulz Bank (MRGID,5039)	3 and 140	-1	0.33
seawater Colville (MRGID,5846) volcano	seawater off East Cape (MRGID,24347)	3 and 3	0.5	0.637
seawater Colville (MRGID,5846) volcano	seawater Weddell Sea (MRGID,4330) Prince Gustav Channel (MRGID,9417)	3 and 4	0.4	0.707
seawater Colville (MRGID,5846) volcano	seawater Raoul Island (MRGID,32903) Denham Bay (MRGID,58148)	3 and 3	0.6	0.52
seawater Colville (MRGID,5846) volcano	seawater Gakkel Ridge (GAZ,00002436) Karasik Seamount	3 and 1	-0.6	0.566
seawater Colville (MRGID,5846) volcano	seawater Weddell Sea (MRGID,4330) Filchner-Ronne (MRGID,17335) Outflow System	3 and 2	0.5	0.638
seawater Colville (MRGID,5846) volcano	seawater off Vesterålen (MRGID,18663) Bleiksdjupet	3 and 9	-0.6	0.546
seawater Colville (MRGID,5846) volcano	seawater off Troms (MRGID,23319) Malangsgrunnen	3 and 3	-1.3	0.208
seawater Colville (MRGID,5846) volcano	seawater Kiwi Seamount (MRGID,7051)	3 and 6	-0.3	0.729
seawater Colville (MRGID,5846) volcano	seawater Sambro Bank (MRGID,34408)	3 and 14	-1.1	0.284
seawater Colville (MRGID,5846) volcano	seawater Tromsøflaket (MRGID,5034) C	3 and 12	-1.2	0.234
seawater Colville (MRGID,5846) volcano	seawater Vesteris Seamount (MRGID,5046)	3 and 6	0.2	0.843
seawater Colville (MRGID,5846) volcano	seawater off Hawke´s Bay (MRGID,32521) seamount986	3 and 6	0.9	0.363
seawater Colville (MRGID,5846) volcano	seawater off East Cape (MRGID,24347) seamount1247	3 and 3	1.1	0.26
seawater Colville (MRGID,5846) volcano	seawater Gakkel Ridge (GAZ,00002436) Northern Seamount	3 and 1	-0.9	0.378
seawater Colville (MRGID,5846) volcano	seawater Finnmark (MRGID,8962) Stjernsund	3 and 9	-1.1	0.275
seawater Colville (MRGID,5846) volcano	seawater Tromsøflaket (MRGID,5034) A	3 and 11	-1.3	0.183
seawater Colville (MRGID,5846) volcano	seawater Devonport Seamount Chain (MRGID,26630) seamount114	3 and 3	1	0.303
seawater Colville (MRGID,5846) volcano	seawater Fram Strait (MRGID,26579) LTER Observatory HAUSGARTEN siteSV2	3 and 4	0.6	0.531
seawater Colville (MRGID,5846) volcano	seawater Sognefjorden (MRGID,3376)	3 and 6	-1.7	0.092
seawater Colville (MRGID,5846) volcano	seawater Kermadec Trench (MRGID,7571)	3 and 3	1.4	0.165
seawater Colville (MRGID,5846) volcano	seawater Fram Strait (MRGID,26579) LTER Observatory HAUSGARTEN siteHG4	3 and 4	-1	0.313
seawater Colville (MRGID,5846) volcano	seawater Gakkel Ridge (GAZ,00002436) Central Seamount	3 and 1	0.2	0.84
seawater Colville (MRGID,5846) volcano	seawater off Pico (MRGID,2460)	3 and 6	-1.7	0.096
seawater Colville (MRGID,5846) volcano	seawater Sularevet (WDPAID,555557185)	3 and 4	-1.5	0.137
seawater Colville (MRGID,5846) volcano	seawater Fram Strait (MRGID,26579) LTER Observatory HAUSGARTEN siteN4	3 and 4	-1	0.299
seawater Colville (MRGID,5846) volcano	seawater Emerald Basin (MRGID,34188)	3 and 5	-1.4	0.152
seawater Colville (MRGID,5846) volcano	seawater Otago (MRGID,26502) Slope	3 and 3	-0.7	0.488
seawater Colville (MRGID,5846) volcano	seawater Kermadec Ridge (MRGID,7213)	3 and 6	1.1	0.291
seawater Colville (MRGID,5846) volcano	seawater Tromsøflaket (MRGID,5034) B	3 and 9	-1.4	0.147
seawater Colville (MRGID,5846) volcano	seawater Wairarapa (MRGID,34834) Slope	3 and 3	-0.3	0.774
seawater Devonport Seamount Chain (MRGID,26630) seamount114	seawater Weddell Sea (MRGID,4330) Prince Gustav Channel (MRGID,9417)	3 and 4	-0.7	0.468
seawater Devonport Seamount Chain (MRGID,26630) seamount114	seawater Tromsøflaket (MRGID,5034)	3 and 3	-2.4	0.017
seawater Devonport Seamount Chain (MRGID,26630) seamount114	seawater Gakkel Ridge (GAZ,00002436) Northern Seamount	3 and 1	-1.6	0.108
seawater Devonport Seamount Chain (MRGID,26630) seamount114	seawater Tromsøflaket (MRGID,5034) A	3 and 11	-2.6	0.009
seawater Devonport Seamount Chain (MRGID,26630) seamount114	seawater Schulz Bank (MRGID,5039)	3 and 140	-2.4	0.016
seawater Devonport Seamount Chain (MRGID,26630) seamount114	seawater off Pico (MRGID,2460)	3 and 6	-2.9	0.004
seawater Devonport Seamount Chain (MRGID,26630) seamount114	seawater Fram Strait (MRGID,26579) LTER Observatory HAUSGARTEN siteS3	3 and 4	-1.9	0.051
seawater Devonport Seamount Chain (MRGID,26630) seamount114	seawater Sularevet (WDPAID,555557185)	3 and 4	-2.6	0.01
seawater Devonport Seamount Chain (MRGID,26630) seamount114	seawater off Troms (MRGID,23319) Malangsgrunnen	3 and 3	-2.3	0.022
seawater Devonport Seamount Chain (MRGID,26630) seamount114	seawater off Hawke´s Bay (MRGID,32521) seamount986	3 and 6	-0.3	0.78
seawater Devonport Seamount Chain (MRGID,26630) seamount114	seawater Raoul Island (MRGID,32903) Denham Bay (MRGID,58148)	3 and 3	-0.4	0.699
seawater Devonport Seamount Chain (MRGID,26630) seamount114	seawater off East Cape (MRGID,24347)	3 and 3	-0.6	0.577
seawater Devonport Seamount Chain (MRGID,26630) seamount114	seawater Fram Strait (MRGID,26579) LTER Observatory HAUSGARTEN siteN4	3 and 4	-2.1	0.032
seawater Devonport Seamount Chain (MRGID,26630) seamount114	seawater Vesteris Seamount (MRGID,5046)	3 and 6	-1	0.322
seawater Devonport Seamount Chain (MRGID,26630) seamount114	seawater Emerald Basin (MRGID,34188)	3 and 5	-2.6	0.01
seawater Devonport Seamount Chain (MRGID,26630) seamount114	seawater off East Cape (MRGID,24347) seamount1247	3 and 3	0.1	0.923
seawater Devonport Seamount Chain (MRGID,26630) seamount114	seawater Kermadec Trench (MRGID,7571)	3 and 3	0.4	0.718
seawater Devonport Seamount Chain (MRGID,26630) seamount114	seawater Fram Strait (MRGID,26579) LTER Observatory HAUSGARTEN siteHG4	3 and 4	-2.1	0.035
seawater Devonport Seamount Chain (MRGID,26630) seamount114	seawater Gakkel Ridge (GAZ,00002436) Central Seamount	3 and 1	-0.5	0.599
seawater Devonport Seamount Chain (MRGID,26630) seamount114	seawater Sambro Bank (MRGID,34408)	3 and 14	-2.4	0.017
seawater Devonport Seamount Chain (MRGID,26630) seamount114	seawater Wairarapa (MRGID,34834) Slope	3 and 3	-1.3	0.188
seawater Devonport Seamount Chain (MRGID,26630) seamount114	seawater Finnmark (MRGID,8962) Stjernsund	3 and 9	-2.4	0.019
seawater Devonport Seamount Chain (MRGID,26630) seamount114	seawater Otago (MRGID,26502) Slope	3 and 3	-1.7	0.085
seawater Devonport Seamount Chain (MRGID,26630) seamount114	seawater Kermadec Ridge (MRGID,7213)	3 and 6	-0.1	0.895
seawater Devonport Seamount Chain (MRGID,26630) seamount114	seawater Kiwi Seamount (MRGID,7051)	3 and 6	-1.5	0.125
seawater Devonport Seamount Chain (MRGID,26630) seamount114	seawater Gakkel Ridge (GAZ,00002436) Karasik Seamount	3 and 1	-1.3	0.193
seawater Devonport Seamount Chain (MRGID,26630) seamount114	seawater Weddell Sea (MRGID,4330) Filchner-Ronne (MRGID,17335) Outflow System	3 and 2	-0.5	0.653
seawater Devonport Seamount Chain (MRGID,26630) seamount114	seawater Fram Strait (MRGID,26579) LTER Observatory HAUSGARTEN siteSV2	3 and 4	-0.5	0.636
seawater Devonport Seamount Chain (MRGID,26630) seamount114	seawater off Vesterålen (MRGID,18663) Bleiksdjupet	3 and 9	-1.9	0.062
seawater Devonport Seamount Chain (MRGID,26630) seamount114	seawater Tromsøflaket (MRGID,5034) C	3 and 12	-2.5	0.013
seawater Devonport Seamount Chain (MRGID,26630) seamount114	seawater Sognefjorden (MRGID,3376)	3 and 6	-2.9	0.004
seawater Devonport Seamount Chain (MRGID,26630) seamount114	seawater Tromsøflaket (MRGID,5034) B	3 and 9	-2.7	0.007
seawater Emerald Basin (MRGID,34188)	seawater Tromsøflaket (MRGID,5034)	5 and 3	-0.1	0.932
seawater Emerald Basin (MRGID,34188)	seawater Raoul Island (MRGID,32903) Denham Bay (MRGID,58148)	5 and 3	2.2	0.031
seawater Emerald Basin (MRGID,34188)	seawater Vesteris Seamount (MRGID,5046)	5 and 6	2	0.05
seawater Emerald Basin (MRGID,34188)	seawater Tromsøflaket (MRGID,5034) A	5 and 11	0.3	0.74
seawater Emerald Basin (MRGID,34188)	seawater Gakkel Ridge (GAZ,00002436) Northern Seamount	5 and 1	0	0.979
seawater Emerald Basin (MRGID,34188)	seawater Kermadec Trench (MRGID,7571)	5 and 3	3	0.003
seawater Emerald Basin (MRGID,34188)	seawater Finnmark (MRGID,8962) Stjernsund	5 and 9	0.6	0.567
seawater Emerald Basin (MRGID,34188)	seawater Sularevet (WDPAID,555557185)	5 and 4	-0.1	0.894
seawater Emerald Basin (MRGID,34188)	seawater off Troms (MRGID,23319) Malangsgrunnen	5 and 3	0	0.981
seawater Emerald Basin (MRGID,34188)	seawater Fram Strait (MRGID,26579) LTER Observatory HAUSGARTEN siteS3	5 and 4	0.6	0.552
seawater Emerald Basin (MRGID,34188)	seawater Gakkel Ridge (GAZ,00002436) Karasik Seamount	5 and 1	0.4	0.726
seawater Emerald Basin (MRGID,34188)	seawater Otago (MRGID,26502) Slope	5 and 3	0.7	0.511
seawater Emerald Basin (MRGID,34188)	seawater Fram Strait (MRGID,26579) LTER Observatory HAUSGARTEN siteN4	5 and 4	0.4	0.706
seawater Emerald Basin (MRGID,34188)	seawater off Hawke´s Bay (MRGID,32521) seamount986	5 and 6	2.8	0.005
seawater Emerald Basin (MRGID,34188)	seawater Tromsøflaket (MRGID,5034) C	5 and 12	0.5	0.601
seawater Emerald Basin (MRGID,34188)	seawater Weddell Sea (MRGID,4330) Filchner-Ronne (MRGID,17335) Outflow System	5 and 2	1.8	0.078
seawater Emerald Basin (MRGID,34188)	seawater Wairarapa (MRGID,34834) Slope	5 and 3	1.1	0.267
seawater Emerald Basin (MRGID,34188)	seawater Sambro Bank (MRGID,34408)	5 and 14	0.7	0.484
seawater Emerald Basin (MRGID,34188)	seawater Schulz Bank (MRGID,5039)	5 and 140	1.1	0.293
seawater Emerald Basin (MRGID,34188)	seawater Sognefjorden (MRGID,3376)	5 and 6	-0.2	0.809
seawater Emerald Basin (MRGID,34188)	seawater Weddell Sea (MRGID,4330) Prince Gustav Channel (MRGID,9417)	5 and 4	2	0.047
seawater Emerald Basin (MRGID,34188)	seawater off East Cape (MRGID,24347)	5 and 3	2	0.05
seawater Emerald Basin (MRGID,34188)	seawater Gakkel Ridge (GAZ,00002436) Central Seamount	5 and 1	1.2	0.243
seawater Emerald Basin (MRGID,34188)	seawater off East Cape (MRGID,24347) seamount1247	5 and 3	2.7	0.007
seawater Emerald Basin (MRGID,34188)	seawater Kiwi Seamount (MRGID,7051)	5 and 6	1.3	0.186
seawater Emerald Basin (MRGID,34188)	seawater Tromsøflaket (MRGID,5034) B	5 and 9	0.1	0.886
seawater Emerald Basin (MRGID,34188)	seawater Fram Strait (MRGID,26579) LTER Observatory HAUSGARTEN siteSV2	5 and 4	2.3	0.023
seawater Emerald Basin (MRGID,34188)	seawater Fram Strait (MRGID,26579) LTER Observatory HAUSGARTEN siteHG4	5 and 4	0.4	0.681
seawater Emerald Basin (MRGID,34188)	seawater off Pico (MRGID,2460)	5 and 6	-0.2	0.829
seawater Emerald Basin (MRGID,34188)	seawater Kermadec Ridge (MRGID,7213)	5 and 6	3	0.003
seawater Emerald Basin (MRGID,34188)	seawater off Vesterålen (MRGID,18663) Bleiksdjupet	5 and 9	1.2	0.248
seawater Finnmark (MRGID,8962) Stjernsund	seawater Raoul Island (MRGID,32903) Denham Bay (MRGID,58148)	9 and 3	1.9	0.06
seawater Finnmark (MRGID,8962) Stjernsund	seawater Tromsøflaket (MRGID,5034)	9 and 3	-0.6	0.567
seawater Finnmark (MRGID,8962) Stjernsund	seawater Otago (MRGID,26502) Slope	9 and 3	0.2	0.809
seawater Finnmark (MRGID,8962) Stjernsund	seawater Weddell Sea (MRGID,4330) Prince Gustav Channel (MRGID,9417)	9 and 4	1.7	0.092
seawater Finnmark (MRGID,8962) Stjernsund	seawater Fram Strait (MRGID,26579) LTER Observatory HAUSGARTEN siteN4	9 and 4	-0.1	0.912
seawater Finnmark (MRGID,8962) Stjernsund	seawater Gakkel Ridge (GAZ,00002436) Northern Seamount	9 and 1	-0.3	0.783
seawater Finnmark (MRGID,8962) Stjernsund	seawater Kermadec Trench (MRGID,7571)	9 and 3	2.8	0.005
seawater Finnmark (MRGID,8962) Stjernsund	seawater off East Cape (MRGID,24347)	9 and 3	1.7	0.095
seawater Finnmark (MRGID,8962) Stjernsund	seawater off Hawke´s Bay (MRGID,32521) seamount986	9 and 6	2.6	0.009
seawater Finnmark (MRGID,8962) Stjernsund	seawater Sularevet (WDPAID,555557185)	9 and 4	-0.7	0.497
seawater Finnmark (MRGID,8962) Stjernsund	seawater off Pico (MRGID,2460)	9 and 6	-0.9	0.393
seawater Finnmark (MRGID,8962) Stjernsund	seawater Gakkel Ridge (GAZ,00002436) Karasik Seamount	9 and 1	0.1	0.951
seawater Finnmark (MRGID,8962) Stjernsund	seawater Weddell Sea (MRGID,4330) Filchner-Ronne (MRGID,17335) Outflow System	9 and 2	1.5	0.139
seawater Finnmark (MRGID,8962) Stjernsund	seawater Wairarapa (MRGID,34834) Slope	9 and 3	0.7	0.46
seawater Finnmark (MRGID,8962) Stjernsund	seawater off Troms (MRGID,23319) Malangsgrunnen	9 and 3	-0.5	0.651
seawater Finnmark (MRGID,8962) Stjernsund	seawater Fram Strait (MRGID,26579) LTER Observatory HAUSGARTEN siteS3	9 and 4	0.1	0.895
seawater Finnmark (MRGID,8962) Stjernsund	seawater Tromsøflaket (MRGID,5034) C	9 and 12	-0.1	0.927
seawater Finnmark (MRGID,8962) Stjernsund	seawater Vesteris Seamount (MRGID,5046)	9 and 6	1.6	0.1
seawater Finnmark (MRGID,8962) Stjernsund	seawater Kermadec Ridge (MRGID,7213)	9 and 6	2.8	0.005
seawater Finnmark (MRGID,8962) Stjernsund	seawater Fram Strait (MRGID,26579) LTER Observatory HAUSGARTEN siteHG4	9 and 4	-0.1	0.942
seawater Finnmark (MRGID,8962) Stjernsund	seawater off East Cape (MRGID,24347) seamount1247	9 and 3	2.5	0.014
seawater Finnmark (MRGID,8962) Stjernsund	seawater Sambro Bank (MRGID,34408)	9 and 14	0.1	0.916
seawater Finnmark (MRGID,8962) Stjernsund	seawater Fram Strait (MRGID,26579) LTER Observatory HAUSGARTEN siteSV2	9 and 4	2	0.045
seawater Finnmark (MRGID,8962) Stjernsund	seawater Kiwi Seamount (MRGID,7051)	9 and 6	0.9	0.36
seawater Finnmark (MRGID,8962) Stjernsund	seawater Schulz Bank (MRGID,5039)	9 and 140	0.5	0.644
seawater Finnmark (MRGID,8962) Stjernsund	seawater Tromsøflaket (MRGID,5034) A	9 and 11	-0.3	0.755
seawater Finnmark (MRGID,8962) Stjernsund	seawater Tromsøflaket (MRGID,5034) B	9 and 9	-0.5	0.612
seawater Finnmark (MRGID,8962) Stjernsund	seawater Gakkel Ridge (GAZ,00002436) Central Seamount	9 and 1	0.9	0.362
seawater Finnmark (MRGID,8962) Stjernsund	seawater Sognefjorden (MRGID,3376)	9 and 6	-0.9	0.377
seawater Finnmark (MRGID,8962) Stjernsund	seawater off Vesterålen (MRGID,18663) Bleiksdjupet	9 and 9	0.7	0.491
seawater Fram Strait (MRGID,26579) LTER Observatory HAUSGARTEN siteHG4	seawater off East Cape (MRGID,24347) seamount1247	4 and 3	2.2	0.027
seawater Fram Strait (MRGID,26579) LTER Observatory HAUSGARTEN siteHG4	seawater Raoul Island (MRGID,32903) Denham Bay (MRGID,58148)	4 and 3	1.7	0.09
seawater Fram Strait (MRGID,26579) LTER Observatory HAUSGARTEN siteHG4	seawater Tromsøflaket (MRGID,5034)	4 and 3	-0.4	0.658
seawater Fram Strait (MRGID,26579) LTER Observatory HAUSGARTEN siteHG4	seawater Weddell Sea (MRGID,4330) Prince Gustav Channel (MRGID,9417)	4 and 4	1.5	0.135
seawater Fram Strait (MRGID,26579) LTER Observatory HAUSGARTEN siteHG4	seawater Kermadec Trench (MRGID,7571)	4 and 3	2.5	0.013
seawater Fram Strait (MRGID,26579) LTER Observatory HAUSGARTEN siteHG4	seawater Fram Strait (MRGID,26579) LTER Observatory HAUSGARTEN siteN4	4 and 4	0	0.974
seawater Fram Strait (MRGID,26579) LTER Observatory HAUSGARTEN siteHG4	seawater Otago (MRGID,26502) Slope	4 and 3	0.3	0.789
seawater Fram Strait (MRGID,26579) LTER Observatory HAUSGARTEN siteHG4	seawater Fram Strait (MRGID,26579) LTER Observatory HAUSGARTEN siteS3	4 and 4	0.2	0.862
seawater Fram Strait (MRGID,26579) LTER Observatory HAUSGARTEN siteHG4	seawater off East Cape (MRGID,24347)	4 and 3	1.5	0.13
seawater Fram Strait (MRGID,26579) LTER Observatory HAUSGARTEN siteHG4	seawater Sognefjorden (MRGID,3376)	4 and 6	-0.7	0.514
seawater Fram Strait (MRGID,26579) LTER Observatory HAUSGARTEN siteHG4	seawater Tromsøflaket (MRGID,5034) A	4 and 11	-0.2	0.869
seawater Fram Strait (MRGID,26579) LTER Observatory HAUSGARTEN siteHG4	seawater Wairarapa (MRGID,34834) Slope	4 and 3	0.7	0.483
seawater Fram Strait (MRGID,26579) LTER Observatory HAUSGARTEN siteHG4	seawater Gakkel Ridge (GAZ,00002436) Karasik Seamount	4 and 1	0.1	0.923
seawater Fram Strait (MRGID,26579) LTER Observatory HAUSGARTEN siteHG4	seawater Tromsøflaket (MRGID,5034) C	4 and 12	0	0.995
seawater Fram Strait (MRGID,26579) LTER Observatory HAUSGARTEN siteHG4	seawater Sularevet (WDPAID,555557185)	4 and 4	-0.5	0.606
seawater Fram Strait (MRGID,26579) LTER Observatory HAUSGARTEN siteHG4	seawater Fram Strait (MRGID,26579) LTER Observatory HAUSGARTEN siteSV2	4 and 4	1.8	0.077
seawater Fram Strait (MRGID,26579) LTER Observatory HAUSGARTEN siteHG4	seawater off Hawke´s Bay (MRGID,32521) seamount986	4 and 6	2.2	0.028
seawater Fram Strait (MRGID,26579) LTER Observatory HAUSGARTEN siteHG4	seawater Gakkel Ridge (GAZ,00002436) Northern Seamount	4 and 1	-0.2	0.825
seawater Fram Strait (MRGID,26579) LTER Observatory HAUSGARTEN siteHG4	seawater Vesteris Seamount (MRGID,5046)	4 and 6	1.4	0.158
seawater Fram Strait (MRGID,26579) LTER Observatory HAUSGARTEN siteHG4	seawater Tromsøflaket (MRGID,5034) B	4 and 9	-0.3	0.745
seawater Fram Strait (MRGID,26579) LTER Observatory HAUSGARTEN siteHG4	seawater Gakkel Ridge (GAZ,00002436) Central Seamount	4 and 1	0.9	0.369
seawater Fram Strait (MRGID,26579) LTER Observatory HAUSGARTEN siteHG4	seawater off Troms (MRGID,23319) Malangsgrunnen	4 and 3	-0.3	0.736
seawater Fram Strait (MRGID,26579) LTER Observatory HAUSGARTEN siteHG4	seawater Kiwi Seamount (MRGID,7051)	4 and 6	0.8	0.415
seawater Fram Strait (MRGID,26579) LTER Observatory HAUSGARTEN siteHG4	seawater Schulz Bank (MRGID,5039)	4 and 140	0.4	0.689
seawater Fram Strait (MRGID,26579) LTER Observatory HAUSGARTEN siteHG4	seawater off Vesterålen (MRGID,18663) Bleiksdjupet	4 and 9	0.6	0.54
seawater Fram Strait (MRGID,26579) LTER Observatory HAUSGARTEN siteHG4	seawater Kermadec Ridge (MRGID,7213)	4 and 6	2.4	0.019
seawater Fram Strait (MRGID,26579) LTER Observatory HAUSGARTEN siteHG4	seawater Sambro Bank (MRGID,34408)	4 and 14	0.2	0.875
seawater Fram Strait (MRGID,26579) LTER Observatory HAUSGARTEN siteHG4	seawater Weddell Sea (MRGID,4330) Filchner-Ronne (MRGID,17335) Outflow System	4 and 2	1.4	0.166
seawater Fram Strait (MRGID,26579) LTER Observatory HAUSGARTEN siteHG4	seawater off Pico (MRGID,2460)	4 and 6	-0.6	0.529
seawater Fram Strait (MRGID,26579) LTER Observatory HAUSGARTEN siteN4	seawater off Hawke´s Bay (MRGID,32521) seamount986	4 and 6	2.2	0.026
seawater Fram Strait (MRGID,26579) LTER Observatory HAUSGARTEN siteN4	seawater Raoul Island (MRGID,32903) Denham Bay (MRGID,58148)	4 and 3	1.7	0.084
seawater Fram Strait (MRGID,26579) LTER Observatory HAUSGARTEN siteN4	seawater Kermadec Trench (MRGID,7571)	4 and 3	2.5	0.012
seawater Fram Strait (MRGID,26579) LTER Observatory HAUSGARTEN siteN4	seawater Sularevet (WDPAID,555557185)	4 and 4	-0.5	0.629
seawater Fram Strait (MRGID,26579) LTER Observatory HAUSGARTEN siteN4	seawater Gakkel Ridge (GAZ,00002436) Northern Seamount	4 and 1	-0.2	0.841
seawater Fram Strait (MRGID,26579) LTER Observatory HAUSGARTEN siteN4	seawater Tromsøflaket (MRGID,5034)	4 and 3	-0.4	0.68
seawater Fram Strait (MRGID,26579) LTER Observatory HAUSGARTEN siteN4	seawater off East Cape (MRGID,24347)	4 and 3	1.5	0.123
seawater Fram Strait (MRGID,26579) LTER Observatory HAUSGARTEN siteN4	seawater Gakkel Ridge (GAZ,00002436) Karasik Seamount	4 and 1	0.1	0.907
seawater Fram Strait (MRGID,26579) LTER Observatory HAUSGARTEN siteN4	seawater Sambro Bank (MRGID,34408)	4 and 14	0.2	0.844
seawater Fram Strait (MRGID,26579) LTER Observatory HAUSGARTEN siteN4	seawater Sognefjorden (MRGID,3376)	4 and 6	-0.6	0.537
seawater Fram Strait (MRGID,26579) LTER Observatory HAUSGARTEN siteN4	seawater off Pico (MRGID,2460)	4 and 6	-0.6	0.553
seawater Fram Strait (MRGID,26579) LTER Observatory HAUSGARTEN siteN4	seawater Tromsøflaket (MRGID,5034) C	4 and 12	0	0.964
seawater Fram Strait (MRGID,26579) LTER Observatory HAUSGARTEN siteN4	seawater Vesteris Seamount (MRGID,5046)	4 and 6	1.4	0.148
seawater Fram Strait (MRGID,26579) LTER Observatory HAUSGARTEN siteN4	seawater Fram Strait (MRGID,26579) LTER Observatory HAUSGARTEN siteSV2	4 and 4	1.8	0.072
seawater Fram Strait (MRGID,26579) LTER Observatory HAUSGARTEN siteN4	seawater Weddell Sea (MRGID,4330) Prince Gustav Channel (MRGID,9417)	4 and 4	1.5	0.127
seawater Fram Strait (MRGID,26579) LTER Observatory HAUSGARTEN siteN4	seawater Fram Strait (MRGID,26579) LTER Observatory HAUSGARTEN siteS3	4 and 4	0.2	0.836
seawater Fram Strait (MRGID,26579) LTER Observatory HAUSGARTEN siteN4	seawater Kiwi Seamount (MRGID,7051)	4 and 6	0.9	0.395
seawater Fram Strait (MRGID,26579) LTER Observatory HAUSGARTEN siteN4	seawater Otago (MRGID,26502) Slope	4 and 3	0.3	0.766
seawater Fram Strait (MRGID,26579) LTER Observatory HAUSGARTEN siteN4	seawater off East Cape (MRGID,24347) seamount1247	4 and 3	2.2	0.025
seawater Fram Strait (MRGID,26579) LTER Observatory HAUSGARTEN siteN4	seawater Kermadec Ridge (MRGID,7213)	4 and 6	2.4	0.017
seawater Fram Strait (MRGID,26579) LTER Observatory HAUSGARTEN siteN4	seawater Wairarapa (MRGID,34834) Slope	4 and 3	0.7	0.464
seawater Fram Strait (MRGID,26579) LTER Observatory HAUSGARTEN siteN4	seawater Tromsøflaket (MRGID,5034) B	4 and 9	-0.3	0.774
seawater Fram Strait (MRGID,26579) LTER Observatory HAUSGARTEN siteN4	seawater Gakkel Ridge (GAZ,00002436) Central Seamount	4 and 1	0.9	0.358
seawater Fram Strait (MRGID,26579) LTER Observatory HAUSGARTEN siteN4	seawater Tromsøflaket (MRGID,5034) A	4 and 11	-0.1	0.9
seawater Fram Strait (MRGID,26579) LTER Observatory HAUSGARTEN siteN4	seawater off Troms (MRGID,23319) Malangsgrunnen	4 and 3	-0.3	0.758
seawater Fram Strait (MRGID,26579) LTER Observatory HAUSGARTEN siteN4	seawater Schulz Bank (MRGID,5039)	4 and 140	0.4	0.657
seawater Fram Strait (MRGID,26579) LTER Observatory HAUSGARTEN siteN4	seawater off Vesterålen (MRGID,18663) Bleiksdjupet	4 and 9	0.7	0.515
seawater Fram Strait (MRGID,26579) LTER Observatory HAUSGARTEN siteN4	seawater Weddell Sea (MRGID,4330) Filchner-Ronne (MRGID,17335) Outflow System	4 and 2	1.4	0.158
seawater Fram Strait (MRGID,26579) LTER Observatory HAUSGARTEN siteS3	seawater Tromsøflaket (MRGID,5034)	4 and 3	-0.6	0.546
seawater Fram Strait (MRGID,26579) LTER Observatory HAUSGARTEN siteS3	seawater off Hawke´s Bay (MRGID,32521) seamount986	4 and 6	2	0.046
seawater Fram Strait (MRGID,26579) LTER Observatory HAUSGARTEN siteS3	seawater Sularevet (WDPAID,555557185)	4 and 4	-0.7	0.49
seawater Fram Strait (MRGID,26579) LTER Observatory HAUSGARTEN siteS3	seawater Weddell Sea (MRGID,4330) Prince Gustav Channel (MRGID,9417)	4 and 4	1.3	0.186
seawater Fram Strait (MRGID,26579) LTER Observatory HAUSGARTEN siteS3	seawater off East Cape (MRGID,24347) seamount1247	4 and 3	2.1	0.04
seawater Fram Strait (MRGID,26579) LTER Observatory HAUSGARTEN siteS3	seawater Gakkel Ridge (GAZ,00002436) Karasik Seamount	4 and 1	0	0.989
seawater Fram Strait (MRGID,26579) LTER Observatory HAUSGARTEN siteS3	seawater Wairarapa (MRGID,34834) Slope	4 and 3	0.5	0.589
seawater Fram Strait (MRGID,26579) LTER Observatory HAUSGARTEN siteS3	seawater off Troms (MRGID,23319) Malangsgrunnen	4 and 3	-0.5	0.618
seawater Fram Strait (MRGID,26579) LTER Observatory HAUSGARTEN siteS3	seawater off Pico (MRGID,2460)	4 and 6	-0.8	0.412
seawater Fram Strait (MRGID,26579) LTER Observatory HAUSGARTEN siteS3	seawater off East Cape (MRGID,24347)	4 and 3	1.4	0.176
seawater Fram Strait (MRGID,26579) LTER Observatory HAUSGARTEN siteS3	seawater Vesteris Seamount (MRGID,5046)	4 and 6	1.2	0.223
seawater Fram Strait (MRGID,26579) LTER Observatory HAUSGARTEN siteS3	seawater Kermadec Trench (MRGID,7571)	4 and 3	2.3	0.02
seawater Fram Strait (MRGID,26579) LTER Observatory HAUSGARTEN siteS3	seawater off Vesterålen (MRGID,18663) Bleiksdjupet	4 and 9	0.4	0.683
seawater Fram Strait (MRGID,26579) LTER Observatory HAUSGARTEN siteS3	seawater Kiwi Seamount (MRGID,7051)	4 and 6	0.6	0.532
seawater Fram Strait (MRGID,26579) LTER Observatory HAUSGARTEN siteS3	seawater Tromsøflaket (MRGID,5034) C	4 and 12	-0.2	0.835
seawater Fram Strait (MRGID,26579) LTER Observatory HAUSGARTEN siteS3	seawater Sambro Bank (MRGID,34408)	4 and 14	-0.1	0.952
seawater Fram Strait (MRGID,26579) LTER Observatory HAUSGARTEN siteS3	seawater Tromsøflaket (MRGID,5034) B	4 and 9	-0.5	0.596
seawater Fram Strait (MRGID,26579) LTER Observatory HAUSGARTEN siteS3	seawater Tromsøflaket (MRGID,5034) A	4 and 11	-0.4	0.707
seawater Fram Strait (MRGID,26579) LTER Observatory HAUSGARTEN siteS3	seawater Raoul Island (MRGID,32903) Denham Bay (MRGID,58148)	4 and 3	1.5	0.125
seawater Fram Strait (MRGID,26579) LTER Observatory HAUSGARTEN siteS3	seawater Otago (MRGID,26502) Slope	4 and 3	0.1	0.915
seawater Fram Strait (MRGID,26579) LTER Observatory HAUSGARTEN siteS3	seawater Gakkel Ridge (GAZ,00002436) Central Seamount	4 and 1	0.8	0.431
seawater Fram Strait (MRGID,26579) LTER Observatory HAUSGARTEN siteS3	seawater Gakkel Ridge (GAZ,00002436) Northern Seamount	4 and 1	-0.3	0.741
seawater Fram Strait (MRGID,26579) LTER Observatory HAUSGARTEN siteS3	seawater Sognefjorden (MRGID,3376)	4 and 6	-0.8	0.399
seawater Fram Strait (MRGID,26579) LTER Observatory HAUSGARTEN siteS3	seawater Schulz Bank (MRGID,5039)	4 and 140	0.2	0.875
seawater Fram Strait (MRGID,26579) LTER Observatory HAUSGARTEN siteS3	seawater Kermadec Ridge (MRGID,7213)	4 and 6	2.2	0.031
seawater Fram Strait (MRGID,26579) LTER Observatory HAUSGARTEN siteS3	seawater Weddell Sea (MRGID,4330) Filchner-Ronne (MRGID,17335) Outflow System	4 and 2	1.2	0.214
seawater Fram Strait (MRGID,26579) LTER Observatory HAUSGARTEN siteS3	seawater Fram Strait (MRGID,26579) LTER Observatory HAUSGARTEN siteSV2	4 and 4	1.6	0.111
seawater Fram Strait (MRGID,26579) LTER Observatory HAUSGARTEN siteSV2	seawater Kermadec Trench (MRGID,7571)	4 and 3	0.9	0.39
seawater Fram Strait (MRGID,26579) LTER Observatory HAUSGARTEN siteSV2	seawater off Troms (MRGID,23319) Malangsgrunnen	4 and 3	-2	0.048
seawater Fram Strait (MRGID,26579) LTER Observatory HAUSGARTEN siteSV2	seawater Sularevet (WDPAID,555557185)	4 and 4	-2.3	0.022
seawater Fram Strait (MRGID,26579) LTER Observatory HAUSGARTEN siteSV2	seawater off East Cape (MRGID,24347)	4 and 3	-0.1	0.903
seawater Fram Strait (MRGID,26579) LTER Observatory HAUSGARTEN siteSV2	seawater Schulz Bank (MRGID,5039)	4 and 140	-2.1	0.039
seawater Fram Strait (MRGID,26579) LTER Observatory HAUSGARTEN siteSV2	seawater off Hawke´s Bay (MRGID,32521) seamount986	4 and 6	0.3	0.799
seawater Fram Strait (MRGID,26579) LTER Observatory HAUSGARTEN siteSV2	seawater Vesteris Seamount (MRGID,5046)	4 and 6	-0.5	0.6
seawater Fram Strait (MRGID,26579) LTER Observatory HAUSGARTEN siteSV2	seawater Wairarapa (MRGID,34834) Slope	4 and 3	-0.9	0.35
seawater Fram Strait (MRGID,26579) LTER Observatory HAUSGARTEN siteSV2	seawater Gakkel Ridge (GAZ,00002436) Karasik Seamount	4 and 1	-1	0.307
seawater Fram Strait (MRGID,26579) LTER Observatory HAUSGARTEN siteSV2	seawater Tromsøflaket (MRGID,5034) C	4 and 12	-2.2	0.031
seawater Fram Strait (MRGID,26579) LTER Observatory HAUSGARTEN siteSV2	seawater Gakkel Ridge (GAZ,00002436) Central Seamount	4 and 1	-0.2	0.826
seawater Fram Strait (MRGID,26579) LTER Observatory HAUSGARTEN siteSV2	seawater Otago (MRGID,26502) Slope	4 and 3	-1.4	0.171
seawater Fram Strait (MRGID,26579) LTER Observatory HAUSGARTEN siteSV2	seawater off Pico (MRGID,2460)	4 and 6	-2.6	0.01
seawater Fram Strait (MRGID,26579) LTER Observatory HAUSGARTEN siteSV2	seawater Weddell Sea (MRGID,4330) Prince Gustav Channel (MRGID,9417)	4 and 4	-0.3	0.786
seawater Fram Strait (MRGID,26579) LTER Observatory HAUSGARTEN siteSV2	seawater Tromsøflaket (MRGID,5034)	4 and 3	-2.1	0.038
seawater Fram Strait (MRGID,26579) LTER Observatory HAUSGARTEN siteSV2	seawater Tromsøflaket (MRGID,5034) B	4 and 9	-2.4	0.016
seawater Fram Strait (MRGID,26579) LTER Observatory HAUSGARTEN siteSV2	seawater off Vesterålen (MRGID,18663) Bleiksdjupet	4 and 9	-1.5	0.143
seawater Fram Strait (MRGID,26579) LTER Observatory HAUSGARTEN siteSV2	seawater off East Cape (MRGID,24347) seamount1247	4 and 3	0.6	0.564
seawater Fram Strait (MRGID,26579) LTER Observatory HAUSGARTEN siteSV2	seawater Sognefjorden (MRGID,3376)	4 and 6	-2.6	0.01
seawater Fram Strait (MRGID,26579) LTER Observatory HAUSGARTEN siteSV2	seawater Kiwi Seamount (MRGID,7051)	4 and 6	-1.1	0.263
seawater Fram Strait (MRGID,26579) LTER Observatory HAUSGARTEN siteSV2	seawater Sambro Bank (MRGID,34408)	4 and 14	-2	0.041
seawater Fram Strait (MRGID,26579) LTER Observatory HAUSGARTEN siteSV2	seawater Weddell Sea (MRGID,4330) Filchner-Ronne (MRGID,17335) Outflow System	4 and 2	-0.1	0.955
seawater Fram Strait (MRGID,26579) LTER Observatory HAUSGARTEN siteSV2	seawater Raoul Island (MRGID,32903) Denham Bay (MRGID,58148)	4 and 3	0.1	0.951
seawater Fram Strait (MRGID,26579) LTER Observatory HAUSGARTEN siteSV2	seawater Tromsøflaket (MRGID,5034) A	4 and 11	-2.3	0.021
seawater Fram Strait (MRGID,26579) LTER Observatory HAUSGARTEN siteSV2	seawater Gakkel Ridge (GAZ,00002436) Northern Seamount	4 and 1	-1.3	0.181
seawater Fram Strait (MRGID,26579) LTER Observatory HAUSGARTEN siteSV2	seawater Kermadec Ridge (MRGID,7213)	4 and 6	0.4	0.678
seawater Gakkel Ridge (GAZ,00002436) Central Seamount	seawater Sularevet (WDPAID,555557185)	1 and 4	-1.2	0.221
seawater Gakkel Ridge (GAZ,00002436) Central Seamount	seawater Tromsøflaket (MRGID,5034) C	1 and 12	-1	0.336
seawater Gakkel Ridge (GAZ,00002436) Central Seamount	seawater off East Cape (MRGID,24347)	1 and 3	0.1	0.895
seawater Gakkel Ridge (GAZ,00002436) Central Seamount	seawater Sognefjorden (MRGID,3376)	1 and 6	-1.3	0.187
seawater Gakkel Ridge (GAZ,00002436) Central Seamount	seawater Sambro Bank (MRGID,34408)	1 and 14	-0.9	0.377
seawater Gakkel Ridge (GAZ,00002436) Central Seamount	seawater off Hawke´s Bay (MRGID,32521) seamount986	1 and 6	0.4	0.704
seawater Gakkel Ridge (GAZ,00002436) Central Seamount	seawater Schulz Bank (MRGID,5039)	1 and 140	-0.8	0.425
seawater Gakkel Ridge (GAZ,00002436) Central Seamount	seawater Vesteris Seamount (MRGID,5046)	1 and 6	-0.1	0.931
seawater Gakkel Ridge (GAZ,00002436) Central Seamount	seawater off Troms (MRGID,23319) Malangsgrunnen	1 and 3	-1.1	0.275
seawater Gakkel Ridge (GAZ,00002436) Central Seamount	seawater Gakkel Ridge (GAZ,00002436) Karasik Seamount	1 and 1	-0.6	0.526
seawater Gakkel Ridge (GAZ,00002436) Central Seamount	seawater Wairarapa (MRGID,34834) Slope	1 and 3	-0.4	0.685
seawater Gakkel Ridge (GAZ,00002436) Central Seamount	seawater Kermadec Trench (MRGID,7571)	1 and 3	0.8	0.435
seawater Gakkel Ridge (GAZ,00002436) Central Seamount	seawater off Pico (MRGID,2460)	1 and 6	-1.3	0.192
seawater Gakkel Ridge (GAZ,00002436) Central Seamount	seawater Raoul Island (MRGID,32903) Denham Bay (MRGID,58148)	1 and 3	0.3	0.8
seawater Gakkel Ridge (GAZ,00002436) Central Seamount	seawater Kiwi Seamount (MRGID,7051)	1 and 6	-0.4	0.658
seawater Gakkel Ridge (GAZ,00002436) Central Seamount	seawater Tromsøflaket (MRGID,5034)	1 and 3	-1.2	0.245
seawater Gakkel Ridge (GAZ,00002436) Central Seamount	seawater Otago (MRGID,26502) Slope	1 and 3	-0.7	0.489
seawater Gakkel Ridge (GAZ,00002436) Central Seamount	seawater off East Cape (MRGID,24347) seamount1247	1 and 3	0.6	0.552
seawater Gakkel Ridge (GAZ,00002436) Central Seamount	seawater Weddell Sea (MRGID,4330) Prince Gustav Channel (MRGID,9417)	1 and 4	0	0.962
seawater Gakkel Ridge (GAZ,00002436) Central Seamount	seawater Kermadec Ridge (MRGID,7213)	1 and 6	0.5	0.634
seawater Gakkel Ridge (GAZ,00002436) Central Seamount	seawater Gakkel Ridge (GAZ,00002436) Northern Seamount	1 and 1	-0.9	0.376
seawater Gakkel Ridge (GAZ,00002436) Central Seamount	seawater Tromsøflaket (MRGID,5034) B	1 and 9	-1.1	0.255
seawater Gakkel Ridge (GAZ,00002436) Central Seamount	seawater Weddell Sea (MRGID,4330) Filchner-Ronne (MRGID,17335) Outflow System	1 and 2	0.2	0.873
seawater Gakkel Ridge (GAZ,00002436) Central Seamount	seawater off Vesterålen (MRGID,18663) Bleiksdjupet	1 and 9	-0.6	0.547
seawater Gakkel Ridge (GAZ,00002436) Central Seamount	seawater Tromsøflaket (MRGID,5034) A	1 and 11	-1.1	0.292
seawater Gakkel Ridge (GAZ,00002436) Karasik Seamount	seawater Sularevet (WDPAID,555557185)	1 and 4	-0.4	0.673
seawater Gakkel Ridge (GAZ,00002436) Karasik Seamount	seawater off East Cape (MRGID,24347)	1 and 3	0.9	0.364
seawater Gakkel Ridge (GAZ,00002436) Karasik Seamount	seawater Tromsøflaket (MRGID,5034) C	1 and 12	-0.1	0.92
seawater Gakkel Ridge (GAZ,00002436) Karasik Seamount	seawater Wairarapa (MRGID,34834) Slope	1 and 3	0.4	0.711
seawater Gakkel Ridge (GAZ,00002436) Karasik Seamount	seawater off Vesterålen (MRGID,18663) Bleiksdjupet	1 and 9	0.2	0.805
seawater Gakkel Ridge (GAZ,00002436) Karasik Seamount	seawater Otago (MRGID,26502) Slope	1 and 3	0.1	0.933
seawater Gakkel Ridge (GAZ,00002436) Karasik Seamount	seawater off Troms (MRGID,23319) Malangsgrunnen	1 and 3	-0.3	0.751
seawater Gakkel Ridge (GAZ,00002436) Karasik Seamount	seawater Sognefjorden (MRGID,3376)	1 and 6	-0.5	0.624
seawater Gakkel Ridge (GAZ,00002436) Karasik Seamount	seawater off Hawke´s Bay (MRGID,32521) seamount986	1 and 6	1.2	0.227
seawater Gakkel Ridge (GAZ,00002436) Karasik Seamount	seawater Vesteris Seamount (MRGID,5046)	1 and 6	0.7	0.458
seawater Gakkel Ridge (GAZ,00002436) Karasik Seamount	seawater Tromsøflaket (MRGID,5034)	1 and 3	-0.4	0.699
seawater Gakkel Ridge (GAZ,00002436) Karasik Seamount	seawater Schulz Bank (MRGID,5039)	1 and 140	0.1	0.925
seawater Gakkel Ridge (GAZ,00002436) Karasik Seamount	seawater Kiwi Seamount (MRGID,7051)	1 and 6	0.4	0.699
seawater Gakkel Ridge (GAZ,00002436) Karasik Seamount	seawater Kermadec Trench (MRGID,7571)	1 and 3	1.6	0.12
seawater Gakkel Ridge (GAZ,00002436) Karasik Seamount	seawater Gakkel Ridge (GAZ,00002436) Northern Seamount	1 and 1	-0.3	0.802
seawater Gakkel Ridge (GAZ,00002436) Karasik Seamount	seawater Sambro Bank (MRGID,34408)	1 and 14	0	0.985
seawater Gakkel Ridge (GAZ,00002436) Karasik Seamount	seawater Tromsøflaket (MRGID,5034) A	1 and 11	-0.2	0.845
seawater Gakkel Ridge (GAZ,00002436) Karasik Seamount	seawater Weddell Sea (MRGID,4330) Prince Gustav Channel (MRGID,9417)	1 and 4	0.8	0.396
seawater Gakkel Ridge (GAZ,00002436) Karasik Seamount	seawater Kermadec Ridge (MRGID,7213)	1 and 6	1.3	0.192
seawater Gakkel Ridge (GAZ,00002436) Karasik Seamount	seawater off Pico (MRGID,2460)	1 and 6	-0.5	0.634
seawater Gakkel Ridge (GAZ,00002436) Karasik Seamount	seawater off East Cape (MRGID,24347) seamount1247	1 and 3	1.4	0.171
seawater Gakkel Ridge (GAZ,00002436) Karasik Seamount	seawater Tromsøflaket (MRGID,5034) B	1 and 9	-0.3	0.773
seawater Gakkel Ridge (GAZ,00002436) Karasik Seamount	seawater Weddell Sea (MRGID,4330) Filchner-Ronne (MRGID,17335) Outflow System	1 and 2	0.9	0.373
seawater Gakkel Ridge (GAZ,00002436) Karasik Seamount	seawater Raoul Island (MRGID,32903) Denham Bay (MRGID,58148)	1 and 3	1	0.304
seawater Gakkel Ridge (GAZ,00002436) Northern Seamount	seawater off East Cape (MRGID,24347)	1 and 3	1.2	0.224
seawater Gakkel Ridge (GAZ,00002436) Northern Seamount	seawater Sularevet (WDPAID,555557185)	1 and 4	-0.1	0.916
seawater Gakkel Ridge (GAZ,00002436) Northern Seamount	seawater Otago (MRGID,26502) Slope	1 and 3	0.4	0.696
seawater Gakkel Ridge (GAZ,00002436) Northern Seamount	seawater Tromsøflaket (MRGID,5034)	1 and 3	-0.1	0.937
seawater Gakkel Ridge (GAZ,00002436) Northern Seamount	seawater Wairarapa (MRGID,34834) Slope	1 and 3	0.7	0.498
seawater Gakkel Ridge (GAZ,00002436) Northern Seamount	seawater Sambro Bank (MRGID,34408)	1 and 14	0.3	0.746
seawater Gakkel Ridge (GAZ,00002436) Northern Seamount	seawater Kiwi Seamount (MRGID,7051)	1 and 6	0.7	0.474
seawater Gakkel Ridge (GAZ,00002436) Northern Seamount	seawater Kermadec Trench (MRGID,7571)	1 and 3	1.9	0.062
seawater Gakkel Ridge (GAZ,00002436) Northern Seamount	seawater Sognefjorden (MRGID,3376)	1 and 6	-0.2	0.871
seawater Gakkel Ridge (GAZ,00002436) Northern Seamount	seawater Vesteris Seamount (MRGID,5046)	1 and 6	1.1	0.284
seawater Gakkel Ridge (GAZ,00002436) Northern Seamount	seawater off Troms (MRGID,23319) Malangsgrunnen	1 and 3	0	0.992
seawater Gakkel Ridge (GAZ,00002436) Northern Seamount	seawater Tromsøflaket (MRGID,5034) C	1 and 12	0.2	0.81
seawater Gakkel Ridge (GAZ,00002436) Northern Seamount	seawater off Hawke´s Bay (MRGID,32521) seamount986	1 and 6	1.5	0.124
seawater Gakkel Ridge (GAZ,00002436) Northern Seamount	seawater off Vesterålen (MRGID,18663) Bleiksdjupet	1 and 9	0.6	0.559
seawater Gakkel Ridge (GAZ,00002436) Northern Seamount	seawater off East Cape (MRGID,24347) seamount1247	1 and 3	1.7	0.093
seawater Gakkel Ridge (GAZ,00002436) Northern Seamount	seawater Weddell Sea (MRGID,4330) Filchner-Ronne (MRGID,17335) Outflow System	1 and 2	1.2	0.237
seawater Gakkel Ridge (GAZ,00002436) Northern Seamount	seawater Tromsøflaket (MRGID,5034) B	1 and 9	0	0.961
seawater Gakkel Ridge (GAZ,00002436) Northern Seamount	seawater off Pico (MRGID,2460)	1 and 6	-0.1	0.883
seawater Gakkel Ridge (GAZ,00002436) Northern Seamount	seawater Raoul Island (MRGID,32903) Denham Bay (MRGID,58148)	1 and 3	1.3	0.182
seawater Gakkel Ridge (GAZ,00002436) Northern Seamount	seawater Schulz Bank (MRGID,5039)	1 and 140	0.4	0.654
seawater Gakkel Ridge (GAZ,00002436) Northern Seamount	seawater Kermadec Ridge (MRGID,7213)	1 and 6	1.6	0.102
seawater Gakkel Ridge (GAZ,00002436) Northern Seamount	seawater Tromsøflaket (MRGID,5034) A	1 and 11	0.1	0.885
seawater Gakkel Ridge (GAZ,00002436) Northern Seamount	seawater Weddell Sea (MRGID,4330) Prince Gustav Channel (MRGID,9417)	1 and 4	1.2	0.243
seawater Kermadec Ridge (MRGID,7213)	seawater Sognefjorden (MRGID,3376)	6 and 6	-3.4	0.001
seawater Kermadec Ridge (MRGID,7213)	seawater off East Cape (MRGID,24347)	6 and 3	-0.5	0.609
seawater Kermadec Ridge (MRGID,7213)	seawater off East Cape (MRGID,24347) seamount1247	6 and 3	0.2	0.807
seawater Kermadec Ridge (MRGID,7213)	seawater Kiwi Seamount (MRGID,7051)	6 and 6	-1.7	0.086
seawater Kermadec Ridge (MRGID,7213)	seawater Tromsøflaket (MRGID,5034) B	6 and 9	-3.3	0.001
seawater Kermadec Ridge (MRGID,7213)	seawater Otago (MRGID,26502) Slope	6 and 3	-1.9	0.063
seawater Kermadec Ridge (MRGID,7213)	seawater Tromsøflaket (MRGID,5034)	6 and 3	-2.6	0.009
seawater Kermadec Ridge (MRGID,7213)	seawater off Hawke´s Bay (MRGID,32521) seamount986	6 and 6	-0.2	0.857
seawater Kermadec Ridge (MRGID,7213)	seawater Sularevet (WDPAID,555557185)	6 and 4	-2.9	0.004
seawater Kermadec Ridge (MRGID,7213)	seawater Kermadec Trench (MRGID,7571)	6 and 3	0.5	0.583
seawater Kermadec Ridge (MRGID,7213)	seawater Tromsøflaket (MRGID,5034) C	6 and 12	-3	0.002
seawater Kermadec Ridge (MRGID,7213)	seawater Weddell Sea (MRGID,4330) Filchner-Ronne (MRGID,17335) Outflow System	6 and 2	-0.4	0.697
seawater Kermadec Ridge (MRGID,7213)	seawater off Pico (MRGID,2460)	6 and 6	-3.3	0.001
seawater Kermadec Ridge (MRGID,7213)	seawater Raoul Island (MRGID,32903) Denham Bay (MRGID,58148)	6 and 3	-0.3	0.754
seawater Kermadec Ridge (MRGID,7213)	seawater Wairarapa (MRGID,34834) Slope	6 and 3	-1.4	0.165
seawater Kermadec Ridge (MRGID,7213)	seawater off Troms (MRGID,23319) Malangsgrunnen	6 and 3	-2.5	0.012
seawater Kermadec Ridge (MRGID,7213)	seawater Schulz Bank (MRGID,5039)	6 and 140	-3.2	0.002
seawater Kermadec Ridge (MRGID,7213)	seawater Vesteris Seamount (MRGID,5046)	6 and 6	-1.1	0.293
seawater Kermadec Ridge (MRGID,7213)	seawater Tromsøflaket (MRGID,5034) A	6 and 11	-3.2	0.001
seawater Kermadec Ridge (MRGID,7213)	seawater Weddell Sea (MRGID,4330) Prince Gustav Channel (MRGID,9417)	6 and 4	-0.7	0.476
seawater Kermadec Ridge (MRGID,7213)	seawater off Vesterålen (MRGID,18663) Bleiksdjupet	6 and 9	-2.2	0.029
seawater Kermadec Ridge (MRGID,7213)	seawater Sambro Bank (MRGID,34408)	6 and 14	-2.9	0.003
seawater Kermadec Trench (MRGID,7571)	seawater Tromsøflaket (MRGID,5034)	3 and 3	-2.7	0.006
seawater Kermadec Trench (MRGID,7571)	seawater Tromsøflaket (MRGID,5034) A	3 and 11	-3.1	0.002
seawater Kermadec Trench (MRGID,7571)	seawater Sambro Bank (MRGID,34408)	3 and 14	-2.9	0.004
seawater Kermadec Trench (MRGID,7571)	seawater off Hawke´s Bay (MRGID,32521) seamount986	3 and 6	-0.7	0.487
seawater Kermadec Trench (MRGID,7571)	seawater Sularevet (WDPAID,555557185)	3 and 4	-3	0.003
seawater Kermadec Trench (MRGID,7571)	seawater Schulz Bank (MRGID,5039)	3 and 140	-2.9	0.004
seawater Kermadec Trench (MRGID,7571)	seawater Otago (MRGID,26502) Slope	3 and 3	-2.1	0.037
seawater Kermadec Trench (MRGID,7571)	seawater Weddell Sea (MRGID,4330) Filchner-Ronne (MRGID,17335) Outflow System	3 and 2	-0.8	0.44
seawater Kermadec Trench (MRGID,7571)	seawater off Pico (MRGID,2460)	3 and 6	-3.3	0.001
seawater Kermadec Trench (MRGID,7571)	seawater off East Cape (MRGID,24347) seamount1247	3 and 3	-0.3	0.792
seawater Kermadec Trench (MRGID,7571)	seawater Vesteris Seamount (MRGID,5046)	3 and 6	-1.4	0.159
seawater Kermadec Trench (MRGID,7571)	seawater Sognefjorden (MRGID,3376)	3 and 6	-3.3	0.001
seawater Kermadec Trench (MRGID,7571)	seawater Tromsøflaket (MRGID,5034) C	3 and 12	-2.9	0.003
seawater Kermadec Trench (MRGID,7571)	seawater off Troms (MRGID,23319) Malangsgrunnen	3 and 3	-2.6	0.008
seawater Kermadec Trench (MRGID,7571)	seawater Kiwi Seamount (MRGID,7051)	3 and 6	-2	0.051
seawater Kermadec Trench (MRGID,7571)	seawater Tromsøflaket (MRGID,5034) B	3 and 9	-3.2	0.002
seawater Kermadec Trench (MRGID,7571)	seawater off East Cape (MRGID,24347)	3 and 3	-0.9	0.358
seawater Kermadec Trench (MRGID,7571)	seawater Weddell Sea (MRGID,4330) Prince Gustav Channel (MRGID,9417)	3 and 4	-1.1	0.267
seawater Kermadec Trench (MRGID,7571)	seawater Raoul Island (MRGID,32903) Denham Bay (MRGID,58148)	3 and 3	-0.7	0.455
seawater Kermadec Trench (MRGID,7571)	seawater off Vesterålen (MRGID,18663) Bleiksdjupet	3 and 9	-2.3	0.021
seawater Kermadec Trench (MRGID,7571)	seawater Wairarapa (MRGID,34834) Slope	3 and 3	-1.7	0.093
seawater Kiwi Seamount (MRGID,7051)	seawater Vesteris Seamount (MRGID,5046)	6 and 6	0.7	0.506
seawater Kiwi Seamount (MRGID,7051)	seawater Tromsøflaket (MRGID,5034)	6 and 3	-1.2	0.222
seawater Kiwi Seamount (MRGID,7051)	seawater Sularevet (WDPAID,555557185)	6 and 4	-1.4	0.168
seawater Kiwi Seamount (MRGID,7051)	seawater Tromsøflaket (MRGID,5034) A	6 and 11	-1.2	0.22
seawater Kiwi Seamount (MRGID,7051)	seawater Weddell Sea (MRGID,4330) Filchner-Ronne (MRGID,17335) Outflow System	6 and 2	0.8	0.409
seawater Kiwi Seamount (MRGID,7051)	seawater Wairarapa (MRGID,34834) Slope	6 and 3	0	0.989
seawater Kiwi Seamount (MRGID,7051)	seawater Otago (MRGID,26502) Slope	6 and 3	-0.5	0.649
seawater Kiwi Seamount (MRGID,7051)	seawater off East Cape (MRGID,24347) seamount1247	6 and 3	1.6	0.1
seawater Kiwi Seamount (MRGID,7051)	seawater Tromsøflaket (MRGID,5034) C	6 and 12	-1	0.296
seawater Kiwi Seamount (MRGID,7051)	seawater off East Cape (MRGID,24347)	6 and 3	0.9	0.373
seawater Kiwi Seamount (MRGID,7051)	seawater off Hawke´s Bay (MRGID,32521) seamount986	6 and 6	1.5	0.124
seawater Kiwi Seamount (MRGID,7051)	seawater Schulz Bank (MRGID,5039)	6 and 140	-0.8	0.438
seawater Kiwi Seamount (MRGID,7051)	seawater Weddell Sea (MRGID,4330) Prince Gustav Channel (MRGID,9417)	6 and 4	0.8	0.411
seawater Kiwi Seamount (MRGID,7051)	seawater off Vesterålen (MRGID,18663) Bleiksdjupet	6 and 9	-0.3	0.765
seawater Kiwi Seamount (MRGID,7051)	seawater off Pico (MRGID,2460)	6 and 6	-1.6	0.106
seawater Kiwi Seamount (MRGID,7051)	seawater Raoul Island (MRGID,32903) Denham Bay (MRGID,58148)	6 and 3	1.1	0.276
seawater Kiwi Seamount (MRGID,7051)	seawater Sambro Bank (MRGID,34408)	6 and 14	-0.9	0.37
seawater Kiwi Seamount (MRGID,7051)	seawater off Troms (MRGID,23319) Malangsgrunnen	6 and 3	-1.1	0.268
seawater Kiwi Seamount (MRGID,7051)	seawater Tromsøflaket (MRGID,5034) B	6 and 9	-1.4	0.171
seawater Kiwi Seamount (MRGID,7051)	seawater Sognefjorden (MRGID,3376)	6 and 6	-1.6	0.101
seawater off East Cape (MRGID,24347)	seawater Vesteris Seamount (MRGID,5046)	3 and 6	-0.3	0.729
seawater off East Cape (MRGID,24347)	seawater off East Cape (MRGID,24347) seamount1247	3 and 3	0.7	0.513
seawater off East Cape (MRGID,24347)	seawater off Hawke´s Bay (MRGID,32521) seamount986	3 and 6	0.4	0.715
seawater off East Cape (MRGID,24347)	seawater Weddell Sea (MRGID,4330) Prince Gustav Channel (MRGID,9417)	3 and 4	-0.1	0.898
seawater off East Cape (MRGID,24347)	seawater off Pico (MRGID,2460)	3 and 6	-2.2	0.027
seawater off East Cape (MRGID,24347)	seawater Schulz Bank (MRGID,5039)	3 and 140	-1.6	0.102
seawater off East Cape (MRGID,24347)	seawater Tromsøflaket (MRGID,5034) A	3 and 11	-1.9	0.055
seawater off East Cape (MRGID,24347)	seawater Tromsøflaket (MRGID,5034)	3 and 3	-1.8	0.067
seawater off East Cape (MRGID,24347)	seawater Wairarapa (MRGID,34834) Slope	3 and 3	-0.8	0.448
seawater off East Cape (MRGID,24347)	seawater Otago (MRGID,26502) Slope	3 and 3	-1.2	0.244
seawater off East Cape (MRGID,24347)	seawater Tromsøflaket (MRGID,5034) C	3 and 12	-1.8	0.074
seawater off East Cape (MRGID,24347)	seawater Raoul Island (MRGID,32903) Denham Bay (MRGID,58148)	3 and 3	0.2	0.864
seawater off East Cape (MRGID,24347)	seawater Sularevet (WDPAID,555557185)	3 and 4	-2	0.047
seawater off East Cape (MRGID,24347)	seawater off Troms (MRGID,23319) Malangsgrunnen	3 and 3	-1.7	0.083
seawater off East Cape (MRGID,24347)	seawater Sognefjorden (MRGID,3376)	3 and 6	-2.2	0.026
seawater off East Cape (MRGID,24347)	seawater Tromsøflaket (MRGID,5034) B	3 and 9	-2	0.043
seawater off East Cape (MRGID,24347)	seawater Sambro Bank (MRGID,34408)	3 and 14	-1.7	0.094
seawater off East Cape (MRGID,24347)	seawater off Vesterålen (MRGID,18663) Bleiksdjupet	3 and 9	-1.2	0.238
seawater off East Cape (MRGID,24347)	seawater Weddell Sea (MRGID,4330) Filchner-Ronne (MRGID,17335) Outflow System	3 and 2	0	0.961
seawater off East Cape (MRGID,24347) seamount1247	seawater Vesteris Seamount (MRGID,5046)	3 and 6	-1.1	0.27
seawater off East Cape (MRGID,24347) seamount1247	seawater off Hawke´s Bay (MRGID,32521) seamount986	3 and 6	-0.4	0.696
seawater off East Cape (MRGID,24347) seamount1247	seawater Tromsøflaket (MRGID,5034) A	3 and 11	-2.7	0.006
seawater off East Cape (MRGID,24347) seamount1247	seawater Otago (MRGID,26502) Slope	3 and 3	-1.8	0.069
seawater off East Cape (MRGID,24347) seamount1247	seawater off Pico (MRGID,2460)	3 and 6	-3	0.003
seawater off East Cape (MRGID,24347) seamount1247	seawater Weddell Sea (MRGID,4330) Prince Gustav Channel (MRGID,9417)	3 and 4	-0.8	0.407
seawater off East Cape (MRGID,24347) seamount1247	seawater Sularevet (WDPAID,555557185)	3 and 4	-2.7	0.007
seawater off East Cape (MRGID,24347) seamount1247	seawater off Troms (MRGID,23319) Malangsgrunnen	3 and 3	-2.4	0.017
seawater off East Cape (MRGID,24347) seamount1247	seawater Sognefjorden (MRGID,3376)	3 and 6	-3	0.003
seawater off East Cape (MRGID,24347) seamount1247	seawater Sambro Bank (MRGID,34408)	3 and 14	-2.5	0.012
seawater off East Cape (MRGID,24347) seamount1247	seawater Raoul Island (MRGID,32903) Denham Bay (MRGID,58148)	3 and 3	-0.5	0.629
seawater off East Cape (MRGID,24347) seamount1247	seawater Tromsøflaket (MRGID,5034)	3 and 3	-2.5	0.013
seawater off East Cape (MRGID,24347) seamount1247	seawater Wairarapa (MRGID,34834) Slope	3 and 3	-1.4	0.157
seawater off East Cape (MRGID,24347) seamount1247	seawater off Vesterålen (MRGID,18663) Bleiksdjupet	3 and 9	-2	0.047
seawater off East Cape (MRGID,24347) seamount1247	seawater Tromsøflaket (MRGID,5034) C	3 and 12	-2.6	0.009
seawater off East Cape (MRGID,24347) seamount1247	seawater Tromsøflaket (MRGID,5034) B	3 and 9	-2.8	0.005
seawater off East Cape (MRGID,24347) seamount1247	seawater Schulz Bank (MRGID,5039)	3 and 140	-2.5	0.011
seawater off East Cape (MRGID,24347) seamount1247	seawater Weddell Sea (MRGID,4330) Filchner-Ronne (MRGID,17335) Outflow System	3 and 2	-0.5	0.592
seawater off Hawke´s Bay (MRGID,32521) seamount986	seawater off Pico (MRGID,2460)	6 and 6	-3.2	0.002
seawater off Hawke´s Bay (MRGID,32521) seamount986	seawater Sularevet (WDPAID,555557185)	6 and 4	-2.8	0.006
seawater off Hawke´s Bay (MRGID,32521) seamount986	seawater Tromsøflaket (MRGID,5034) C	6 and 12	-2.8	0.005
seawater off Hawke´s Bay (MRGID,32521) seamount986	seawater Raoul Island (MRGID,32903) Denham Bay (MRGID,58148)	6 and 3	-0.2	0.868
seawater off Hawke´s Bay (MRGID,32521) seamount986	seawater Vesteris Seamount (MRGID,5046)	6 and 6	-0.9	0.383
seawater off Hawke´s Bay (MRGID,32521) seamount986	seawater Weddell Sea (MRGID,4330) Prince Gustav Channel (MRGID,9417)	6 and 4	-0.6	0.581
seawater off Hawke´s Bay (MRGID,32521) seamount986	seawater Sambro Bank (MRGID,34408)	6 and 14	-2.7	0.007
seawater off Hawke´s Bay (MRGID,32521) seamount986	seawater Tromsøflaket (MRGID,5034)	6 and 3	-2.5	0.013
seawater off Hawke´s Bay (MRGID,32521) seamount986	seawater Tromsøflaket (MRGID,5034) A	6 and 11	-3	0.003
seawater off Hawke´s Bay (MRGID,32521) seamount986	seawater Schulz Bank (MRGID,5039)	6 and 140	-2.9	0.004
seawater off Hawke´s Bay (MRGID,32521) seamount986	seawater off Vesterålen (MRGID,18663) Bleiksdjupet	6 and 9	-2	0.047
seawater off Hawke´s Bay (MRGID,32521) seamount986	seawater Sognefjorden (MRGID,3376)	6 and 6	-3.2	0.001
seawater off Hawke´s Bay (MRGID,32521) seamount986	seawater Otago (MRGID,26502) Slope	6 and 3	-1.7	0.087
seawater off Hawke´s Bay (MRGID,32521) seamount986	seawater off Troms (MRGID,23319) Malangsgrunnen	6 and 3	-2.4	0.018
seawater off Hawke´s Bay (MRGID,32521) seamount986	seawater Weddell Sea (MRGID,4330) Filchner-Ronne (MRGID,17335) Outflow System	6 and 2	-0.3	0.794
seawater off Hawke´s Bay (MRGID,32521) seamount986	seawater Tromsøflaket (MRGID,5034) B	6 and 9	-3.1	0.002
seawater off Hawke´s Bay (MRGID,32521) seamount986	seawater Wairarapa (MRGID,34834) Slope	6 and 3	-1.2	0.214
seawater off Pico (MRGID,2460)	seawater Vesteris Seamount (MRGID,5046)	6 and 6	2.3	0.023
seawater off Pico (MRGID,2460)	seawater Tromsøflaket (MRGID,5034) A	6 and 11	0.6	0.541
seawater off Pico (MRGID,2460)	seawater Raoul Island (MRGID,32903) Denham Bay (MRGID,58148)	6 and 3	2.4	0.016
seawater off Pico (MRGID,2460)	seawater Sularevet (WDPAID,555557185)	6 and 4	0.1	0.948
seawater off Pico (MRGID,2460)	seawater Tromsøflaket (MRGID,5034)	6 and 3	0.1	0.923
seawater off Pico (MRGID,2460)	seawater off Troms (MRGID,23319) Malangsgrunnen	6 and 3	0.2	0.834
seawater off Pico (MRGID,2460)	seawater Tromsøflaket (MRGID,5034) C	6 and 12	0.8	0.413
seawater off Pico (MRGID,2460)	seawater Sambro Bank (MRGID,34408)	6 and 14	1	0.31
seawater off Pico (MRGID,2460)	seawater Sognefjorden (MRGID,3376)	6 and 6	0	0.979
seawater off Pico (MRGID,2460)	seawater Otago (MRGID,26502) Slope	6 and 3	0.9	0.388
seawater off Pico (MRGID,2460)	seawater Weddell Sea (MRGID,4330) Prince Gustav Channel (MRGID,9417)	6 and 4	2.3	0.023
seawater off Pico (MRGID,2460)	seawater Schulz Bank (MRGID,5039)	6 and 140	1.5	0.144
seawater off Pico (MRGID,2460)	seawater off Vesterålen (MRGID,18663) Bleiksdjupet	6 and 9	1.5	0.142
seawater off Pico (MRGID,2460)	seawater Wairarapa (MRGID,34834) Slope	6 and 3	1.3	0.183
seawater off Pico (MRGID,2460)	seawater Tromsøflaket (MRGID,5034) B	6 and 9	0.4	0.69
seawater off Pico (MRGID,2460)	seawater Weddell Sea (MRGID,4330) Filchner-Ronne (MRGID,17335) Outflow System	6 and 2	2	0.049
seawater off Troms (MRGID,23319) Malangsgrunnen	seawater Tromsøflaket (MRGID,5034)	3 and 3	-0.1	0.921
seawater off Troms (MRGID,23319) Malangsgrunnen	seawater Tromsøflaket (MRGID,5034) C	3 and 12	0.4	0.686
seawater off Troms (MRGID,23319) Malangsgrunnen	seawater Sognefjorden (MRGID,3376)	3 and 6	-0.2	0.817
seawater off Troms (MRGID,23319) Malangsgrunnen	seawater Sularevet (WDPAID,555557185)	3 and 4	-0.1	0.889
seawater off Troms (MRGID,23319) Malangsgrunnen	seawater Raoul Island (MRGID,32903) Denham Bay (MRGID,58148)	3 and 3	1.9	0.057
seawater off Troms (MRGID,23319) Malangsgrunnen	seawater Schulz Bank (MRGID,5039)	3 and 140	0.8	0.43
seawater off Troms (MRGID,23319) Malangsgrunnen	seawater Vesteris Seamount (MRGID,5046)	3 and 6	1.7	0.099
seawater off Troms (MRGID,23319) Malangsgrunnen	seawater Otago (MRGID,26502) Slope	3 and 3	0.6	0.571
seawater off Troms (MRGID,23319) Malangsgrunnen	seawater Sambro Bank (MRGID,34408)	3 and 14	0.5	0.586
seawater off Troms (MRGID,23319) Malangsgrunnen	seawater Weddell Sea (MRGID,4330) Filchner-Ronne (MRGID,17335) Outflow System	3 and 2	1.6	0.11
seawater off Troms (MRGID,23319) Malangsgrunnen	seawater Wairarapa (MRGID,34834) Slope	3 and 3	1	0.331
seawater off Troms (MRGID,23319) Malangsgrunnen	seawater Tromsøflaket (MRGID,5034) A	3 and 11	0.2	0.804
seawater off Troms (MRGID,23319) Malangsgrunnen	seawater Weddell Sea (MRGID,4330) Prince Gustav Channel (MRGID,9417)	3 and 4	1.7	0.085
seawater off Troms (MRGID,23319) Malangsgrunnen	seawater off Vesterålen (MRGID,18663) Bleiksdjupet	3 and 9	0.9	0.348
seawater off Troms (MRGID,23319) Malangsgrunnen	seawater Tromsøflaket (MRGID,5034) B	3 and 9	0.1	0.926
seawater off Vesterålen (MRGID,18663) Bleiksdjupet	seawater Otago (MRGID,26502) Slope	9 and 3	-0.2	0.806
seawater off Vesterålen (MRGID,18663) Bleiksdjupet	seawater Tromsøflaket (MRGID,5034) C	9 and 12	-0.8	0.408
seawater off Vesterålen (MRGID,18663) Bleiksdjupet	seawater Sularevet (WDPAID,555557185)	9 and 4	-1.2	0.223
seawater off Vesterålen (MRGID,18663) Bleiksdjupet	seawater Tromsøflaket (MRGID,5034)	9 and 3	-1.1	0.289
seawater off Vesterålen (MRGID,18663) Bleiksdjupet	seawater Sambro Bank (MRGID,34408)	9 and 14	-0.7	0.513
seawater off Vesterålen (MRGID,18663) Bleiksdjupet	seawater Vesteris Seamount (MRGID,5046)	9 and 6	1	0.304
seawater off Vesterålen (MRGID,18663) Bleiksdjupet	seawater Raoul Island (MRGID,32903) Denham Bay (MRGID,58148)	9 and 3	1.4	0.164
seawater off Vesterålen (MRGID,18663) Bleiksdjupet	seawater Schulz Bank (MRGID,5039)	9 and 140	-0.5	0.63
seawater off Vesterålen (MRGID,18663) Bleiksdjupet	seawater Tromsøflaket (MRGID,5034) B	9 and 9	-1.2	0.232
seawater off Vesterålen (MRGID,18663) Bleiksdjupet	seawater Wairarapa (MRGID,34834) Slope	9 and 3	0.3	0.802
seawater off Vesterålen (MRGID,18663) Bleiksdjupet	seawater Sognefjorden (MRGID,3376)	9 and 6	-1.5	0.134
seawater off Vesterålen (MRGID,18663) Bleiksdjupet	seawater Weddell Sea (MRGID,4330) Filchner-Ronne (MRGID,17335) Outflow System	9 and 2	1.1	0.287
seawater off Vesterålen (MRGID,18663) Bleiksdjupet	seawater Tromsøflaket (MRGID,5034) A	9 and 11	-1	0.301
seawater off Vesterålen (MRGID,18663) Bleiksdjupet	seawater Weddell Sea (MRGID,4330) Prince Gustav Channel (MRGID,9417)	9 and 4	1.1	0.252
seawater Otago (MRGID,26502) Slope	seawater Tromsøflaket (MRGID,5034)	3 and 3	-0.7	0.506
seawater Otago (MRGID,26502) Slope	seawater Tromsøflaket (MRGID,5034) C	3 and 12	-0.3	0.755
seawater Otago (MRGID,26502) Slope	seawater Sularevet (WDPAID,555557185)	3 and 4	-0.7	0.456
seawater Otago (MRGID,26502) Slope	seawater Tromsøflaket (MRGID,5034) B	3 and 9	-0.6	0.548
seawater Otago (MRGID,26502) Slope	seawater Vesteris Seamount (MRGID,5046)	3 and 6	1	0.318
seawater Otago (MRGID,26502) Slope	seawater Raoul Island (MRGID,32903) Denham Bay (MRGID,58148)	3 and 3	1.3	0.181
seawater Otago (MRGID,26502) Slope	seawater Sambro Bank (MRGID,34408)	3 and 14	-0.2	0.856
seawater Otago (MRGID,26502) Slope	seawater Weddell Sea (MRGID,4330) Filchner-Ronne (MRGID,17335) Outflow System	3 and 2	1.1	0.275
seawater Otago (MRGID,26502) Slope	seawater Wairarapa (MRGID,34834) Slope	3 and 3	0.4	0.685
seawater Otago (MRGID,26502) Slope	seawater Schulz Bank (MRGID,5039)	3 and 140	0	0.997
seawater Otago (MRGID,26502) Slope	seawater Weddell Sea (MRGID,4330) Prince Gustav Channel (MRGID,9417)	3 and 4	1.1	0.264
seawater Otago (MRGID,26502) Slope	seawater Sognefjorden (MRGID,3376)	3 and 6	-0.9	0.376
seawater Otago (MRGID,26502) Slope	seawater Tromsøflaket (MRGID,5034) A	3 and 11	-0.5	0.644
seawater Raoul Island (MRGID,32903) Denham Bay (MRGID,58148)	seawater Sularevet (WDPAID,555557185)	3 and 4	-2.2	0.03
seawater Raoul Island (MRGID,32903) Denham Bay (MRGID,58148)	seawater Tromsøflaket (MRGID,5034)	3 and 3	-2	0.045
seawater Raoul Island (MRGID,32903) Denham Bay (MRGID,58148)	seawater Wairarapa (MRGID,34834) Slope	3 and 3	-0.9	0.352
seawater Raoul Island (MRGID,32903) Denham Bay (MRGID,58148)	seawater Weddell Sea (MRGID,4330) Filchner-Ronne (MRGID,17335) Outflow System	3 and 2	-0.1	0.917
seawater Raoul Island (MRGID,32903) Denham Bay (MRGID,58148)	seawater Schulz Bank (MRGID,5039)	3 and 140	-1.9	0.061
seawater Raoul Island (MRGID,32903) Denham Bay (MRGID,58148)	seawater Tromsøflaket (MRGID,5034) C	3 and 12	-2	0.045
seawater Raoul Island (MRGID,32903) Denham Bay (MRGID,58148)	seawater Sognefjorden (MRGID,3376)	3 and 6	-2.4	0.015
seawater Raoul Island (MRGID,32903) Denham Bay (MRGID,58148)	seawater Sambro Bank (MRGID,34408)	3 and 14	-1.9	0.058
seawater Raoul Island (MRGID,32903) Denham Bay (MRGID,58148)	seawater Weddell Sea (MRGID,4330) Prince Gustav Channel (MRGID,9417)	3 and 4	-0.3	0.755
seawater Raoul Island (MRGID,32903) Denham Bay (MRGID,58148)	seawater Vesteris Seamount (MRGID,5046)	3 and 6	-0.5	0.586
seawater Raoul Island (MRGID,32903) Denham Bay (MRGID,58148)	seawater Tromsøflaket (MRGID,5034) B	3 and 9	-2.2	0.025
seawater Raoul Island (MRGID,32903) Denham Bay (MRGID,58148)	seawater Tromsøflaket (MRGID,5034) A	3 and 11	-2.1	0.033
[truncated: 276 more rows]

## Sheet: Supplementary Data 8
Group1	Group2	Sample numb.	Permutations	Pseudo F	p-value
[truncated: 87 more rows]

[truncated: 3 more sheets: Supplementary Data 9, Supplementary Data 10, Supplementary Data 11]
