# Supplementary material for: Biodiversity, environmental drivers, and sustainability of the global deep-sea sponge microbiome
Source: Nat Commun. 2022 Sep 2;13:5160. doi: 10.1038/s41467-022-32684-4 (PMC9440067; doi:10.1038/s41467-022-32684-4)
Supplement: Supplementary file 5 — Source Data [file 41467_2022_32684_MOESM5_ESM.xlsx]

## Sheet: Figure1c
SampleID	Sample type	Sponge type	Shannon index
BS001	sponge	LMA_demo	2.9
BS002	sponge	HMA	7.2
BS005	sponge	HMA	6.9
BS006	sponge	HMA	7
BS007	sponge	HMA	6.8
BS008	sponge	LMA_demo	4
BS009	sponge	LMA_demo	4.3
BS010	sponge	HMA	6.5
BS011	sponge	HMA	6.9
BS012	sponge	HMA	7.3
BS013	sponge	HMA	6.8
BS014	sponge	HMA	7.1
BS015	seawater	NA	7.5
BS016	seawater	NA	6.5
BS017	sponge	HMA	7.3
BS018	sponge	HMA	6.7
BS019	sponge	HMA	6.4
BS021	sponge	HMA	6.8
BS022	sponge	HMA	6.6
BS023	sponge	LMA_demo	5
BS025	sponge	LMA_glass	5.8
BS027	sponge	HMA	6.6
BS028	sponge	HMA	6.7
BS029	sponge	LMA_glass	4.5
BS031	sponge	LMA_glass	5
BS032	sponge	HMA	7.1
BS033	sediment	NA	8.5
BS034	sponge	HMA	7.2
BS035	sponge	LMA_demo	4.2
BS036	sponge	HMA	6.8
BS037	sponge	LMA_demo	3.8
BS038	sediment	NA	8.4
BS039	sponge	HMA	6.4
BS040	sponge	HMA	6.8
BS041	sponge	LMA_glass	4.5
BS042	sponge	LMA_demo	3.7
BS043	sponge	LMA_demo	4.8
BS045	sponge	HMA	6.8
BS046	sponge	HMA	7.2
BS047	sponge	HMA	7.4
BS048	sponge	HMA	7.1
BS049	sponge	LMA_demo	5
BS050	sponge	HMA	7.1
BS051	sponge	HMA	7.3
BS052	sponge	HMA	7.2
BS053	sediment	NA	8.5
BS054	sponge	LMA_demo	5
BS055	sediment	NA	8.7
BS056	sponge	HMA	7.3
BS057	sponge	LMA_demo	5
BS058	sponge	LMA_demo	4.9
BS059	sponge	LMA_demo	4.4
BS060	sediment	NA	8.8
BS061	sediment	NA	8.2
BS062	sponge	HMA	7.2
BS064	sponge	LMA_glass	5.8
BS065	sponge	LMA_glass	5.4
BS066	sponge	HMA	7.2
BS067	sponge	HMA	7.1
BS068	sediment	NA	8.4
BS069	sponge	LMA_glass	5.2
BS070	sponge	LMA_glass	5.9
BS071	sponge	HMA	7
BS072	sponge	HMA	7.3
BS073	sponge	HMA	7.1
BS075	sponge	LMA_glass	3.1
BS076	sediment	NA	6.9
BS077	sediment	NA	8.4
BS079	sponge	LMA_demo	3.9
BS080	sponge	LMA_glass	5.6
BS081	sponge	LMA_glass	5.5
BS082	sponge	LMA_glass	5.4
BS083	sponge	LMA_demo	4.8
BS085	sponge	LMA_glass	4.9
BS087	sediment	NA	8.4
BS089	sponge	HMA	7.3
BS090	sponge	HMA	7.3
BS091	sponge	LMA_demo	4.8
BS092	seawater	NA	7.4
BS093	seawater	NA	6.8
BS094	seawater	NA	5.8
BS096	seawater	NA	6.5
BS097	sediment	NA	8.3
BS098	sponge	HMA	7
BS099	sponge	LMA_demo	5.3
BS100	sponge	HMA	7.2
BS101	sponge	HMA	7.1
BS103	sponge	LMA_demo	5
BS104	sponge	LMA_glass	5.3
BS105	sponge	LMA_demo	5.3
BS106	sponge	LMA_glass	5.9
BS107	sponge	LMA_demo	5.7
BS108	sediment	NA	8.7
BS109	sponge	LMA_glass	4.9
BS111	sponge	LMA_glass	6.5
BS112	sponge	HMA	7.2
BS113	sponge	LMA_glass	4.9
BS114	sponge	LMA_demo	3.6
BS115	sponge	LMA_glass	6.5
BS116	sponge	LMA_demo	3.4
BS117	sponge	HMA	7
BS118	sponge	HMA	7.3
BS119	sponge	HMA	7.4
BS120	sponge	LMA_glass	4.1
BS121	sponge	LMA_demo	3.8
BS122	sponge	HMA	7.2
BS123	sponge	HMA	7.3
BS124	sponge	LMA_demo	5.3
BS126	sponge	LMA_glass	5.4
BS127	sponge	LMA_glass	5.1
BS128	sponge	LMA_glass	4.4
BS129	sponge	LMA_demo	4.5
BS130	sponge	LMA_demo	3.5
K092-1A	sponge	HMA	6.4
K094-2A	sponge	HMA	7.3
K123-1	sponge	HMA	7.4
K154-1	sponge	HMA	7.6
K193-1	sponge	HMA	7.5
K193-2	sponge	HMA	7.3
K193-3	sponge	HMA	7.5
K193-4	sponge	HMA	7.3
K193-5	sponge	HMA	7.4
K193-6	sponge	HMA	6.9
K196-1	sponge	HMA	7.5
K198-1	sponge	HMA	7.2
K200	sponge	NA	3.5
K200-4	sponge	HMA	7.2
K200-4A	sponge	HMA	7.2
K200-5	sponge	HMA	7
K208-1	sponge	HMA	7.3
K208-2	sponge	HMA	7.4
K216-1	sponge	HMA	7.2
K216-2	sponge	HMA	6.9
K092-1	sponge	HMA	7.7
K093-1	sponge	HMA	7.3
K093-2	sponge	HMA	7.5
K094-1	sponge	HMA	7
K094-2	sponge	HMA	7.7
K094-3	sponge	HMA	7.4
SED-00001	sediment	NA	9
SED-00002	sediment	NA	9.1
SED-00003	sediment	NA	8.7
SED-00004	sediment	NA	8.8
SED-00005	sediment	NA	9.3
SED-00007	sediment	NA	9.1
SED-00008	sediment	NA	9.2
SED-00009	sediment	NA	8.6
SED-00010	sediment	NA	8.5
SED-00011	sediment	NA	8.6
SED-00012	sediment	NA	8.8
SED-00013	sediment	NA	9
SED-00015	sediment	NA	8.9
SED-00016	sediment	NA	9
SED-00017	sediment	NA	9.1
SED-00018	sediment	NA	8.8
SED-00019	sediment	NA	8.6
SED-00020	sediment	NA	8.6
SED-00021	sediment	NA	8.9
SED-00022	sediment	NA	8.3
SED-00023	sediment	NA	8.5
SED-00024	sediment	NA	8.6
SED-00025	sediment	NA	8.9
SED-00026	sediment	NA	8.4
SED-00027	sediment	NA	8.4
SED-00028	sediment	NA	9.6
SED-00029	sediment	NA	8.7
SED-00030	sediment	NA	8.7
SED-00031	sediment	NA	9.3
SED-00032	sediment	NA	9.5
SED-00033	sediment	NA	9.1
SED-00034	sediment	NA	9.3
SED-00035	sediment	NA	8.5
SED-00036	sediment	NA	9.4
SED-00037	sediment	NA	8.6
SED-00038	sediment	NA	8.2
SED-00039	sediment	NA	8.8
SED-00040	sediment	NA	8.7
SED-00041	sediment	NA	9.5
SED-00042	sediment	NA	7.4
SED-00043	sediment	NA	9.4
SED-00044	sediment	NA	9.1
SED-00045	sediment	NA	9.3
SED-00046	sediment	NA	9.1
SED-00047	sediment	NA	9.2
SED-00048	sediment	NA	9
SED-00049	sediment	NA	9
SED-00050	sediment	NA	8.5
SED-00051	sediment	NA	8.6
SED-00052	sediment	NA	9.1
SED-00053	sediment	NA	8.5
SED-00054	sediment	NA	9.1
SED-00055	sediment	NA	8.9
SED-00056	sediment	NA	8.9
SED-00057	sediment	NA	9
SED-00058	sediment	NA	8.8
SED-00059	sediment	NA	8.7
SED-00060	sediment	NA	8.6
SED-00061	sediment	NA	8.9
SED-00062	sediment	NA	9.2
SED-00063	sediment	NA	9
SED-00065	sediment	NA	9.2
SED-00066	sediment	NA	9.7
SED-00068	sediment	NA	8.8
SED-00069	sediment	NA	8.8
SED-00070	sediment	NA	9
SED-00071	sediment	NA	9.1
SED-00072	sediment	NA	9.4
SED-00073	sediment	NA	9.3
SED-00074	sediment	NA	9.4
SED-00075	sediment	NA	9.5
SED-00076	sediment	NA	8.7
SED-00077	sediment	NA	9.4
SED-00078	sediment	NA	8.8
SED-00079	sediment	NA	9.1
SED-00080	sediment	NA	9.1
SED-00081	sediment	NA	9.4
SED-00082	sediment	NA	8.7
SED-00083	sediment	NA	9.3
SED-00084	sediment	NA	9.3
SED-00085	sediment	NA	7.4
SED-00086	sediment	NA	6.9
SED-00088	sediment	NA	9.1
SED-00089	sediment	NA	9.2
SED-00090	sediment	NA	9.1
SED-00091	sediment	NA	8.6
SED-00092	sediment	NA	9.2
SED-00093	sediment	NA	9.1
SEDI-092	sediment	NA	8.1
SEDI-093	sediment	NA	8.4
SEDI-094	sediment	NA	8.6
SEDI-155	sediment	NA	8.6
SEDI-197	sediment	NA	9.2
SEDI-198	sediment	NA	9.1
SEDI-200	sediment	NA	8.5
SEDI-208	sediment	NA	8.9
SW-00001	seawater	NA	8
SW-00002	seawater	NA	7.7
SW-00003	seawater	NA	7.8
SW-00004	seawater	NA	8.1
SW-00005	seawater	NA	8.2
SW-00006	seawater	NA	4.8
SW-00007	seawater	NA	7.3
SW-00008	seawater	NA	6.8
SW-00009	seawater	NA	7.1
SW-00010	seawater	NA	6.6
SW-00011	seawater	NA	5.5
SW-00012	seawater	NA	5.4
SW-00013	seawater	NA	5.3
SW-00014	seawater	NA	7.6
SW-00015	seawater	NA	7.2
SW-00016	seawater	NA	5.4
SW-00017	seawater	NA	6.3
SW-00018	seawater	NA	5.8
SW-00019	seawater	NA	6.8
SW-00020	seawater	NA	4.7
SW-00021	seawater	NA	4.2
SW-00022	seawater	NA	4.9
SW-00023	seawater	NA	5.5
SW-00024	seawater	NA	4.7
SW-00025	seawater	NA	5
SW-00026	seawater	NA	6.7
SW-00027	seawater	NA	5
SW-00028	seawater	NA	5.6
SW-00032	seawater	NA	7.9
SW-00033	seawater	NA	7.9
SW-00034	seawater	NA	6.8
SW-00035	seawater	NA	9
SW-00036	seawater	NA	8.8
SW-00037	seawater	NA	8.6
SW-00038	seawater	NA	7.1
SW-00039	seawater	NA	7.9
SW-00040	seawater	NA	6.9
SW-00041	seawater	NA	6
SW-00042	seawater	NA	6.3
SW-00043	seawater	NA	6.2
SW-00044	seawater	NA	4.8
SW-00045	seawater	NA	5.8
SW-00046	seawater	NA	5
SW-00047	seawater	NA	7.2
SW-00048	seawater	NA	5.7
SW-00049	seawater	NA	5.1
SW-00050	seawater	NA	7.6
SW-00051	seawater	NA	7.2
SW-00052	seawater	NA	7.7
SW-00053	seawater	NA	7.7
SW-00054	seawater	NA	7.5
SW-00055	seawater	NA	7.7
SW-00056	seawater	NA	7.8
SW-00057	seawater	NA	7.5
SW-00058	seawater	NA	7.6
SW-00059	seawater	NA	7.6
SW-00060	seawater	NA	7.8
SW-00061	seawater	NA	7.6
SW-00062	seawater	NA	6.4
SW-00063	seawater	NA	6.6
SW-00064	seawater	NA	6.5
SW-00065	seawater	NA	6.5
SW-00066	seawater	NA	7.8
SW-00067	seawater	NA	7.5
SW-00068	seawater	NA	7.7
SW-00069	seawater	NA	7
SW-00070	seawater	NA	6.6
SW-00071	seawater	NA	6.4
SW-00072	seawater	NA	8
SW-00073	seawater	NA	8.1
SW-00074	seawater	NA	7.7
SW-00075	seawater	NA	7.7
SW-00076	seawater	NA	7.8
SW-00077	seawater	NA	7.6
SW-00078	seawater	NA	8
SW-00079	seawater	NA	7.8
SW-00080	seawater	NA	7.9
SW-00081	seawater	NA	7.8
SW-00082	seawater	NA	7.5
SW-00083	seawater	NA	7.4
SW-00084	seawater	NA	6.9
SW-00085	seawater	NA	7.7
SW-00086	seawater	NA	7.1
SW-00087	seawater	NA	7.5
SW-00088	seawater	NA	7.7
SW-00089	seawater	NA	7.6
SW-00090	seawater	NA	7.2
SW-00091	seawater	NA	7.7
SW-00092	seawater	NA	7.4
SW-00093	seawater	NA	7.7
SW-00094	seawater	NA	7.6
SW-00095	seawater	NA	7.4
SW-00096	seawater	NA	7.9
SW-00097	seawater	NA	7.7
SW-00098	seawater	NA	7.8
SW-00099	seawater	NA	7.7
SW-00100	seawater	NA	7.5
SW-00101	seawater	NA	7.1
SW-00102	seawater	NA	7.7
SW-00103	seawater	NA	7.6
SW-00104	seawater	NA	7.7
SW-00105	seawater	NA	7.6
SW-00106	seawater	NA	7.5
SW-00107	seawater	NA	7.6
SW-00108	seawater	NA	7.9
SW-00109	seawater	NA	7.7
SW-00110	seawater	NA	7.2
SW-00111	seawater	NA	7.6
SW-00112	seawater	NA	7.3
SW-00113	seawater	NA	7.1
SW-00114	seawater	NA	7
SW-00115	seawater	NA	7.7
SW-00116	seawater	NA	7.6
SW-00117	seawater	NA	7.5
SW-00118	seawater	NA	7.6
SW-00119	seawater	NA	7.2
SW-00120	seawater	NA	7.7
SW-00121	seawater	NA	7.9
SW-00122	seawater	NA	7.7
SW-00123	seawater	NA	7.7
SW-00124	seawater	NA	6.9
SW-00125	seawater	NA	7.7
SW-00126	seawater	NA	7
SW-00127	seawater	NA	7.5
SW-00128	seawater	NA	7.5
SW-00129	seawater	NA	7.6
SW-00130	seawater	NA	6.6
SW-00131	seawater	NA	6.9
SW-00132	seawater	NA	6.2
SW-00133	seawater	NA	7.7
SW-00134	seawater	NA	7.5
SW-00135	seawater	NA	7.6
SW-00136	seawater	NA	6.6
SW-00137	seawater	NA	7.1
SW-00138	seawater	NA	6.8
SW-00139	seawater	NA	8.1
SW-00140	seawater	NA	7.8
SW-00141	seawater	NA	8
SW-00142	seawater	NA	8.3
SW-00143	seawater	NA	8.3
SW-00144	seawater	NA	8.3
SW-00145	seawater	NA	8.4
SW-00146	seawater	NA	8.3
SW-00147	seawater	NA	8.2
SW-00148	seawater	NA	8.2
SW-00149	seawater	NA	8.1
SW-00150	seawater	NA	8.1
SW-00151	seawater	NA	7.5
SW-00152	seawater	NA	7.9
SW-00153	seawater	NA	7.5
SW-00154	seawater	NA	7.8
SW-00155	seawater	NA	7.9
SW-00156	seawater	NA	7.5
SW-00157	seawater	NA	8.1
SW-00158	seawater	NA	7.9
SW-00159	seawater	NA	8
SW-00160	seawater	NA	7.9
SW-00161	seawater	NA	7.9
SW-00162	seawater	NA	7.9
SW-00163	seawater	NA	7.3
SW-00164	seawater	NA	7.6
SW-00165	seawater	NA	7.6
SW-00166	seawater	NA	8.1
SW-00167	seawater	NA	7.9
SW-00168	seawater	NA	7.7
SW-00169	seawater	NA	7.8
SW-00170	seawater	NA	7.7
SW-00171	seawater	NA	7.6
SW-00172	seawater	NA	7.9
SW-00173	seawater	NA	7.9
SW-00174	seawater	NA	7.8
SW-00175	seawater	NA	7.5
SW-00176	seawater	NA	7.4
SW-00177	seawater	NA	7.4
SW-00178	seawater	NA	8
SW-00179	seawater	NA	7.3
SW-00180	seawater	NA	7.3
SW-00184	seawater	NA	8.1
SW-00185	seawater	NA	8.1
SW-00186	seawater	NA	8
SW-00187	seawater	NA	7.9
SW-00188	seawater	NA	8
SW-00189	seawater	NA	7.9
SW-00190	seawater	NA	7.8
SW-00191	seawater	NA	8
SW-00192	seawater	NA	7.6
SW-00193	seawater	NA	8.7
SW-00194	seawater	NA	8.6
SW-00196	seawater	NA	7.3
SW-00197	seawater	NA	8
SW-00198	seawater	NA	7.7
SW-00199	seawater	NA	7.7
SW-00200	seawater	NA	8.1
SW-00201	seawater	NA	8
SW-00202	seawater	NA	8.8
SW-00203	seawater	NA	8.8
SW-00204	seawater	NA	9
SW-00205	seawater	NA	7.3
SW-00206	seawater	NA	7.5
SW-00207	seawater	NA	7.3
SW-00208	seawater	NA	8.6
SW-00209	seawater	NA	8
SW-00210	seawater	NA	8.3
SW-00211	seawater	NA	8.5
SW-00212	seawater	NA	8.5
SW-00213	seawater	NA	8.7
SW-00214	seawater	NA	8.5
SW-00215	seawater	NA	8.1
SW-00216	seawater	NA	8.3
SW-00217	seawater	NA	8.4
SW-00218	seawater	NA	8.3
SW-00219	seawater	NA	8.5
SW-00220	seawater	NA	8.1
SW-00221	seawater	NA	8.1
SW-00222	seawater	NA	8.2
SW-00223	seawater	NA	8.7
SW-00224	seawater	NA	8.5
SW-00225	seawater	NA	8.5
SW-00226	seawater	NA	8
SW-00227	seawater	NA	7.4
SW-00228	seawater	NA	8.3
SW-00229	seawater	NA	8.6
SW-00230	seawater	NA	8.1
SW-00231	seawater	NA	8.9
SW-00232	seawater	NA	8.3
SW-00233	seawater	NA	8.1
SW-00234	seawater	NA	7.8
SW-00235	seawater	NA	7.7
SW-00236	seawater	NA	8.5
SW-00237	seawater	NA	8.3
SW-00238	seawater	NA	7.8
SW-00239	seawater	NA	7.1
SW-00240	seawater	NA	8.2
SW-00241	seawater	NA	8.3
SW-00242	seawater	NA	8.3
SW-00243	seawater	NA	8.7
SW-00244	seawater	NA	7.8
SW-00245	seawater	NA	8.3
SW-00246	seawater	NA	8.2
SW-00247	seawater	NA	8.1
SW-00248	seawater	NA	7.7
SW-00249	seawater	NA	8.2
SW-00250	seawater	NA	8.6
SW-00251	seawater	NA	8.3
SW-00252	seawater	NA	8
SW-00253	seawater	NA	8
SW-00254	seawater	NA	8.3
SW-00255	seawater	NA	8.5
SW-00256	seawater	NA	8.3
SW-00258	seawater	NA	6.9
SW-00259	seawater	NA	7.1
SW-00260	seawater	NA	6.7
SW-00261	seawater	NA	6.6
SW-00262	seawater	NA	8
SW-00263	seawater	NA	7.8
SW-00264	seawater	NA	7.9
SW-00265	seawater	NA	7.3
SW-00266	seawater	NA	7.3
SW-00267	seawater	NA	7.4
SW-00268	seawater	NA	7.5
SW-00269	seawater	NA	7.1
SW-00270	seawater	NA	7.5
SW-00271	seawater	NA	7.7
SW-00272	seawater	NA	7.4
SW-00273	seawater	NA	7.5
SW-00280	seawater	NA	7.4
SW-00281	seawater	NA	7.5
SW-00282	seawater	NA	7.7
SW-00283	seawater	NA	7.6
SW-00284	seawater	NA	7.9
SW-00285	seawater	NA	8.4
SW-00286	seawater	NA	7
SW-00287	seawater	NA	6.9
SW-00288	seawater	NA	7
SW-00289	seawater	NA	7.4
SW-00290	seawater	NA	7.4
SW-00291	seawater	NA	7.4
SW-00292	seawater	NA	7.3
SW-00293	seawater	NA	7.6
SW-00294	seawater	NA	7.5
SW-00295	seawater	NA	7.6
SW-00296	seawater	NA	7.7
SW-00297	seawater	NA	7.8
SW-00298	seawater	NA	7.3
SW-00299	seawater	NA	7.3
SW-00300	seawater	NA	6.9
SW-00301	seawater	NA	8
SW-00302	seawater	NA	7.9
SW-00303	seawater	NA	8
SW-00307	seawater	NA	7.4
SW-00308	seawater	NA	7.3
SW-00309	seawater	NA	7.6
SW-00310	seawater	NA	5.9
SW-00311	seawater	NA	6.2
SW-00312	seawater	NA	6.2
SW-00313	seawater	NA	7.2
SW-00314	seawater	NA	7.6
SW-00315	seawater	NA	7.4
SW-00316	seawater	NA	7.4
SW-00317	seawater	NA	7.5
SW-00318	seawater	NA	7.3
SW-00319	seawater	NA	7.3
SW-00320	seawater	NA	7.3
SW-00321	seawater	NA	7.3
SW-00322	seawater	NA	7.2
SW-00323	seawater	NA	7.2
SW-00324	seawater	NA	7.3
SW-00325	seawater	NA	7.7
SW-00326	seawater	NA	7.5
SW-00327	seawater	NA	7.3
SW-00328	seawater	NA	7.6
SW-00329	seawater	NA	7.5
SW-00330	seawater	NA	7.5
SW-00331	seawater	NA	7.4
SW-00332	seawater	NA	7.5
SW-00333	seawater	NA	7.6
SW-00334	seawater	NA	7.5
SW-00335	seawater	NA	7.5
SW-00336	seawater	NA	7.5
SW-00337	seawater	NA	7.6
SW-00338	seawater	NA	7.5
SW-00339	seawater	NA	7.6
SW-00340	seawater	NA	7.7
SW-00341	seawater	NA	7.7
SW-00342	seawater	NA	7.7
SW-00343	seawater	NA	7.6
SW-00344	seawater	NA	7.6
SW-00345	seawater	NA	7.4
SW-00346	seawater	NA	7.8
SW-00347	seawater	NA	7.7
SW-00348	seawater	NA	7.7
SW-00349	seawater	NA	7.9
SW-00350	seawater	NA	7.6
SW-00351	seawater	NA	7.8
SW-00352	seawater	NA	7.7
SW-00353	seawater	NA	7.6
SW-00354	seawater	NA	7.7
SW-00355	seawater	NA	7.5
SW-00356	seawater	NA	7.5
SW-00357	seawater	NA	7.2
SW-00373	seawater	NA	8.1
SW-00374	seawater	NA	8.1
SW-00375	seawater	NA	8.5
SW-00376	seawater	NA	8.5
SW-00377	seawater	NA	8.3
SW-00378	seawater	NA	8
SWF-088	seawater	NA	7.5
SWF-170	seawater	NA	6.9
SWF-172	seawater	NA	7.9
WB-00001	sponge	LMA_glass	4.8
WB-00005	sponge	LMA_glass	6
WB-00007	sponge	LMA_glass	4.3
WB-00011	sponge	LMA_glass	3.9
WB-00013	sponge	LMA_glass	3.9
WB-00016	sponge	LMA_glass	3.4
WB-00019	sponge	LMA_glass	4.5
WB-00024	sponge	LMA_glass	5.4
WB-00046	sponge	LMA_glass	1.3
WB-00052	sponge	LMA_glass	2.8
WB-00053	sponge	LMA_glass	2.6
WB-00063	sponge	LMA_glass	2
WB-00079	sponge	LMA_glass	1.6
WB-00080	sponge	LMA_glass	1.5
WB-00081	sponge	LMA_glass	0.9
WB-00082	sponge	LMA_glass	6.6
WB-00083	sponge	LMA_demo	2
WB-00084	sponge	HMA	7.6
WB-00085	sponge	LMA_glass	1.9
WB-00086	sponge	LMA_glass	1
WB-00087	sponge	LMA_glass	2.1
WB-00088	sponge	LMA_glass	8.6
WB-00089	sponge	LMA_glass	1.2
WB-00090	sponge	LMA_glass	4.2
WB-00091	sponge	LMA_glass	8.3
WB-00093	sponge	LMA_glass	2.3
WB-00095	sponge	LMA_glass	7.2
WB-00096	sponge	LMA_glass	1.3
WB-00097	sponge	NA	2.3
WB-00098	sponge	NA	5
WB-00099	sponge	NA	3.2
WB-00100	sponge	NA	2.8
WB-00101	sponge	NA	4.4
WB-00102	sponge	LMA_glass	2.9
WB-00103	sponge	LMA_glass	2
WB-00104	sponge	LMA_glass	1.6
WB-00106	sponge	HMA	6.9
WB-00107	sponge	HMA	7.3
WB-00108	sponge	HMA	6.7
WB-00109	sponge	HMA	4.7
WB-00110	sponge	HMA	5.5
WB-00111	sponge	HMA	5.2
WB-00112	sponge	HMA	4.7
WB-00113	sponge	HMA	5.3
WB-00114	sponge	HMA	5.3
WB-00115	sponge	HMA	5.3
WB-00116	sponge	HMA	5.4
WB-00118	sponge	LMA_glass	3.4
WB-00119	sponge	LMA_glass	8
WB-00120	sponge	LMA_glass	3.7
WB-00121	sponge	LMA_glass	7
WB-00123	sponge	HMA	7.4
WB-00124	sponge	LMA_glass	3.4
WB-00125	sponge	LMA_glass	0.6
WB-00126	sponge	LMA_glass	0.8
WB-00127	sponge	LMA_glass	1.9
WB-00128	sponge	LMA_glass	6.8
WB-00129	sponge	LMA_glass	1.4
WB-00130	sponge	LMA_glass	0.5
WB-00131	sponge	LMA_glass	1.9
WB-00133	sponge	LMA_glass	4
WB-00134	sponge	LMA_glass	2.9
WB-00135	sponge	LMA_glass	3.7
WB-00136	sponge	LMA_glass	3
WB-00137	sponge	LMA_demo	6.6
WB-00138	sponge	LMA_glass	3.7
WB-00139	sponge	LMA_glass	8.3
WB-00140	sponge	LMA_glass	1.8
WB-00141	sponge	LMA_glass	2.4
WB-00142	sponge	LMA_glass	2
WB-00143	sponge	LMA_glass	2.7
WB-00144	sponge	LMA_glass	2.2
WB-00145	sponge	LMA_glass	2.3
WB-00146	sponge	LMA_glass	1.7
WB-00147	sponge	LMA_glass	3
WB-00148	sponge	LMA_glass	8.6
WB-00149	sponge	LMA_glass	0.9
WB-00150	sponge	LMA_glass	7.4
WB-00151	sponge	LMA_demo	1
WB-00152	sponge	LMA_demo	1.7
WB-00153	sponge	LMA_glass	3
WB-00154	sponge	LMA_demo	1.6
WB-00155	sponge	LMA_demo	1.5
WB-00156	sponge	LMA_glass	5.4
WB-00158	sponge	LMA_glass	4.3
WB-00159	sponge	LMA_glass	3.4
WB-00160	sponge	LMA_glass	2.8
WB-00161	sponge	LMA_glass	2.5
WB-00162	sponge	LMA_glass	2.8
WB-00163	sponge	LMA_glass	2.5
WB-00164	sponge	LMA_glass	2.6
WB-00165	sponge	LMA_glass	2.9
WB-00166	sponge	LMA_glass	2.5
WB-00167	sponge	LMA_glass	7.6
WB-00168	sponge	LMA_glass	6.9
WB-00169	sponge	LMA_glass	5.5
WB-00170	sponge	LMA_demo	2.8
WB-00171	sponge	LMA_demo	1.9
WB-00172	sponge	LMA_demo	1.8
WB-00174	sponge	LMA_glass	3.2
WB-00175	sponge	LMA_demo	4.1
WB-00176	sponge	LMA_demo	2.9
WB-00177	sponge	LMA_demo	3.3
WB-00178	sponge	LMA_glass	4.2
WB-00179	sponge	LMA_glass	3.1
WB-00180	sponge	LMA_glass	6.7
WB-00181	sponge	LMA_glass	4.7
WB-00182	sponge	LMA_glass	3.5
WB-00183	sponge	LMA_glass	0.8
WB-00184	sponge	LMA_glass	1.5
WB-00185	sponge	LMA_glass	2.6
WB-00186	sponge	LMA_glass	2.7
WB-00187	sponge	LMA_glass	4.9
WB-00188	sponge	LMA_demo	3.3
WB-00189	sponge	LMA_glass	3.3
WB-00191	sponge	LMA_glass	2.8
WB-00192	sponge	LMA_glass	3.5
WB-00194	sponge	LMA_glass	2.5
WB-00195	sponge	LMA_glass	3.1
WB-00196	sponge	LMA_glass	2.2
WB-00197	sponge	LMA_glass	3.2
WB-00200	sponge	LMA_glass	6.2
WB-00201	sponge	LMA_glass	2.2
WB-00202	sponge	LMA_demo	3.3
WB-00203	sponge	LMA_demo	5.8
WB-00205	sponge	LMA_demo	2.2
WB-00208	sponge	HMA	6.7
WB-00211	sponge	HMA	6.6
WB-00212	sponge	HMA	7.2
WB-00213	sponge	HMA	7.4
WB-00214	sponge	HMA	7.5
WB-00215	sponge	HMA	7.5
WB-00216	sponge	HMA	7.7
WB-00217	sponge	HMA	7.7
WB-00218	sponge	HMA	7.5
WB-00219	sponge	HMA	7.7
WB-00220	sponge	HMA	7.1
WB-00221	sponge	HMA	7.2
WB-00222	sponge	HMA	7.5
WB-00223	sponge	LMA_demo	3.1
WB-00224	sponge	LMA_demo	3.7
WB-00225	sponge	LMA_demo	3.2
WB-00226	sponge	HMA	7.5
WB-00227	sponge	HMA	6.8
WB-00229	sponge	HMA	6.7
WB-00230	sponge	HMA	7.1
WB-00232	sponge	HMA	6.9
WB-00233	sponge	HMA	6.6
WB-00234	sponge	LMA_demo	1.5
WB-00235	sponge	NA	2.5
WB-00236	sponge	NA	2.6
WB-00238	sponge	LMA_demo	2.8
WB-00239	sponge	LMA_demo	2
WB-00240	sponge	LMA_demo	4
WB-00241	sponge	LMA_demo	3.5
WB-00242	sponge	LMA_demo	2.4
WB-00243	sponge	LMA_demo	3
WB-00244	sponge	LMA_demo	6
WB-00246	sponge	LMA_demo	1.7
WB-00247	sponge	LMA_demo	5.4
WB-00248	sponge	LMA_demo	3
WB-00250	sponge	LMA_demo	3.9
WB-00251	sponge	LMA_demo	5.3
WB-00252	sponge	LMA_demo	4.2
WB-00253	sponge	LMA_demo	2.6
WB-00254	sponge	LMA_demo	3.7
WB-00255	sponge	LMA_demo	4.6
WB-00256	sponge	NA	3.2
WB-00257	sponge	LMA_demo	3
WB-00258	sponge	LMA_demo	4
WB-00259	sponge	LMA_demo	3.1
WB-00260	sponge	LMA_demo	4
WB-00261	sponge	LMA_demo	5
WB-00262	sponge	HMA	6.9
WB-00263	sponge	LMA_demo	4.3
WB-00264	sponge	LMA_demo	3.7
WB-00266	sponge	NA	3.2
WB-00267	sponge	LMA_demo	3.5
WB-00269	sponge	LMA_demo	6.3
WB-00270	sponge	LMA_demo	4.4
WB-00271	sponge	LMA_demo	2.9
WB-00272	sponge	NA	2.5
WB-00276	sponge	NA	3.2
WB-00277	sponge	LMA_demo	5.9
WB-00278	sponge	LMA_demo	3.7
WB-00279	sponge	NA	3.2
WB-00280	sponge	NA	5.3
WB-00281	sponge	LMA_demo	2.4
WB-00283	sponge	LMA_demo	2.4
WB-00284	sponge	LMA_glass	1.6
WB-00285	sponge	LMA_demo	6.6
WB-00286	sponge	LMA_demo	6
WB-00310	sponge	HMA	6.3
WB-00311	sponge	HMA	7.4
WB-00312	sponge	HMA	7.4
WB-00313	sponge	HMA	7.2
WB-00314	sponge	HMA	7.4
WB-00315	sponge	HMA	7.4
WB-00316	sponge	HMA	7.3
WB-00317	sponge	HMA	6.7
WB-00318	sponge	HMA	7.2
WB-00319	sponge	HMA	7.2
WB-00320	sponge	HMA	7.5
WB-00321	sponge	HMA	7
WB-00322	sponge	HMA	7.1
WB-00323	sponge	HMA	7.4
WB-00324	sponge	HMA	6.8
WB-00325	sponge	HMA	7.2
WB-00326	sponge	HMA	7.1
WB-00327	sponge	HMA	7.3
WB-00328	sponge	HMA	7
WB-00329	sponge	HMA	7
WB-00330	sponge	HMA	7
WB-00331	sponge	HMA	7.4
WB-00333	sponge	HMA	7.1
WB-00335	sponge	LMA_demo	5.7
WB-00336	sponge	LMA_demo	6
WB-00337	sponge	LMA_demo	4.5
WB-00338	sponge	LMA_demo	4.9
WB-00339	sponge	LMA_demo	5.7
WB-00340	sponge	LMA_demo	4.9
WB-00341	sponge	LMA_demo	5.6
WB-00342	sponge	LMA_demo	5.7
WB-00347	sponge	LMA_demo	3.6
WB-00348	sponge	LMA_demo	4.2
WB-00349	sponge	LMA_demo	3.9
WB-00353	sponge	LMA_glass	5.5
WB-00355	sponge	LMA_glass	6.2
WB-00361	sponge	LMA_glass	5.7
WB-00362	sponge	LMA_glass	4.9
WB-00366	sponge	LMA_glass	4.3
WB-00367	sponge	LMA_glass	5.5
WB-00368	sponge	LMA_glass	7.6
WB-00369	sponge	LMA_glass	7.2
WB-00370	sponge	LMA_glass	6.2
WB-00371	sponge	LMA_glass	5.7
WB-00372	sponge	LMA_glass	4.9
WB-00377	sponge	LMA_glass	5.9
WB-00379	sponge	LMA_glass	4.6
WB-00384	sponge	LMA_glass	5.7
WB-00386	sponge	LMA_glass	4.7
WB-00390	sponge	LMA_glass	5.2
WB-00391	sponge	LMA_glass	4.2
WB-00392	sponge	LMA_glass	4.8
WB-00393	sponge	LMA_glass	5.4
WB-00394	sponge	LMA_glass	5.5
WB-00395	sponge	LMA_glass	5.2
WB-00396	sponge	LMA_glass	5
WB-00397	sponge	LMA_glass	5.9
WB-00398	sponge	LMA_glass	5.3
WB-00399	sponge	HMA	7.4
WB-00400	sponge	HMA	7.6
WB-00401	sponge	HMA	7.3
WB-00402	sponge	HMA	7.3
WB-00403	sponge	HMA	7.4
WB-00404	sponge	HMA	7.2
WB-00405	sponge	HMA	7.3
WB-00406	sponge	HMA	7.5
WB-00407	sponge	HMA	7.4
WB-00408	sponge	HMA	7.4
WB-00409	sponge	HMA	7.2
WB-00410	sponge	HMA	7.2
WB-00411	sponge	LMA_demo	4
WB-00412	sponge	LMA_demo	4.7
WB-00413	sponge	LMA_demo	5.8
WB-00414	sponge	LMA_demo	4.3
WB-00415	sponge	LMA_demo	5.7
WB-00416	sponge	LMA_demo	3.5
WB-00417	sponge	LMA_glass	4.3
WB-00418	sponge	LMA_glass	6
WB-00423	sponge	HMA	6.4
WB-00425	sponge	HMA	6.7
WB-00426	sponge	HMA	6.6
WB-00427	sponge	HMA	6.7
WB-00428	sponge	LMA_glass	5
WB-00429	sponge	LMA_demo	3.4
WB-00430	sponge	LMA_demo	4.8
WB-00431	sponge	LMA_demo	4.9
WB-00432	sponge	LMA_demo	4
WB-00433	sponge	LMA_demo	5.5
WB-00434	sponge	LMA_demo	4.8
WB-00435	sponge	LMA_demo	4.6
WB-00436	sponge	HMA	6.7
WB-00437	sponge	HMA	7.3
WB-00438	sponge	HMA	7.2
WB-00439	sponge	LMA_demo	3.5
WB-00440	sponge	HMA	7.3
WB-00441	sponge	HMA	7.3
WB-00447	sponge	LMA_demo	3.5
WB-00449	sponge	LMA_demo	2.9
WB-00450	sponge	LMA_demo	2.1
WB-00453	sponge	LMA_glass	5.4
WB-00454	sponge	LMA_glass	6.6
WB-00455	sponge	LMA_glass	6.4
WB-00457	sponge	LMA_glass	6.1
WB-00458	sponge	LMA_glass	5.1
WB-00459	sponge	LMA_glass	6.3
WB-00460	sponge	LMA_glass	5.9
WB-00461	sponge	LMA_demo	4.2
WB-00461_embryos	sponge	LMA_demo	2.4
WB-00462	sponge	LMA_demo	3.3
WB-00462_embryos	sponge	LMA_demo	3.3
WB-00463	sponge	LMA_demo	3.1
WB-00464	sponge	HMA	7.3
WB-00464_embryos	sponge	HMA	7.5
WB-00465	sponge	HMA	7.5
WB-00465_embryos	sponge	HMA	7.7
WB-00466	sponge	HMA	7
WB-00467	sponge	HMA	7.2
WB-00467_embryos	sponge	HMA	7.7
WB-00468	sponge	LMA_glass	4.2
WB-00469	sponge	LMA_glass	4.3
WB-00470	sponge	LMA_glass	3.6
WB-00471	sponge	LMA_glass	4.8
WB-00473	sponge	HMA	6.8
WB-00474	sponge	HMA	7
WB-00475	sponge	HMA	7.1
WB-00477	sponge	HMA	7.2
WB-00479	sponge	HMA	7
WB-00481	sponge	NA	2.5
WB-00482	sponge	NA	5
WB-00483	sponge	NA	3
WB-00484	sponge	NA	4.6
WB-00485	sponge	HMA	7.1
WB-00487	sponge	HMA	7.3
WB-00489	sponge	HMA	7.1
WB-00491	sponge	HMA	7.3
WB-00493	sponge	LMA_demo	5.2
WB-00494	sponge	LMA_demo	4.6
WB-00495	sponge	LMA_demo	2.9
WB-00496	sponge	LMA_demo	5
WB-00498	sponge	HMA	7.3
WB-00499	sponge	LMA_glass	6.1
WB-00504	sponge	LMA_glass	6
WB-00506	sponge	HMA	7.3
WB-00507	sponge	LMA_demo	6.9
WB-00508	sponge	LMA_demo	6.5
WB-00510	sponge	LMA_glass	5.2
WB-00511	sponge	LMA_glass	5.2
WB-00513	sponge	HMA	7.2
WB-00514	sponge	HMA	7.2
WB-00515	sponge	HMA	7
WB-00516	sponge	LMA_glass	4.3
WB-00517	sponge	LMA_glass	4
WB-00518	sponge	LMA_glass	4
WB-00519	sponge	LMA_glass	4.7
WB-00522	sponge	HMA	7.2
WB-00523	sponge	HMA	7.4
WB-00524	sponge	HMA	7.2
WB-00525	sponge	HMA	7.4
WB-00526	sponge	HMA	7.4
WB-00527	sponge	HMA	7.3
WB-00528	sponge	HMA	6.8
WB-00529	sponge	HMA	6.9
WB-00531	sponge	HMA	7.2
WB-00532	sponge	HMA	6.7
WB-00533	sponge	LMA_demo	1.4
WB-00536	sponge	HMA	7.3
WB-00537	sponge	HMA	7.4
WB-00538	sponge	LMA_demo	6.1
WB-00539	sponge	HMA	7.3
WB-00540	sponge	HMA	7.3
WB-00542	sponge	HMA	7.5
WB-00544	sponge	HMA	7.5
WB-00545	sponge	HMA	7.6
WB-00547	sponge	LMA_demo	3.9
WB-00548	sponge	LMA_demo	4.6
WB-00549	sponge	LMA_demo	4.9
WB-00550	sponge	LMA_demo	6
WB-00553	sponge	HMA	7.9
WB-00554	sponge	HMA	7.5
WB-00555	sponge	LMA_demo	5.3
WB-00556	sponge	LMA_demo	5.8
WB-00557	sponge	LMA_demo	5.5
WB-00558	sponge	LMA_demo	5.2
WB-00559	sponge	LMA_demo	6
WB-00560	sponge	LMA_demo	5.7
WB-00561	sponge	LMA_demo	5.6
WB-00562	sponge	HMA	6.9
WB-00565	sponge	HMA	7
WB-00566	sponge	HMA	6.9
WB-00568	sponge	HMA	7.4
WB-00570	sponge	HMA	7.3
WB-00572	sponge	HMA	7.2
WB-00574	sponge	HMA	6.8
WB-00578	sponge	HMA	7.2
WB-00580	sponge	HMA	7.2
WB-00582	sponge	HMA	7.2
WB-00586	sponge	LMA_demo	5.6
WB-00587	sponge	LMA_demo	5.7
WB-00589	sponge	LMA_demo	4.3
WB-00590	sponge	HMA	7.3
WB-00591	sponge	HMA	6.8
WB-00593	sponge	HMA	7.1
WB-00594	sponge	LMA_demo	6.2
WB-00595	sponge	LMA_demo	6.5
WB-00596	sponge	LMA_demo	6.4
WB-00597	sponge	LMA_demo	6.6
WB-00598	sponge	LMA_demo	6.8
WB-00599	sponge	LMA_demo	6.5
WB-00601	sponge	HMA	6.9
WB-00602	sponge	HMA	7.3
WB-00603	sponge	HMA	7
WB-00604	sponge	LMA_demo	4.4
WB-00606	sponge	LMA_demo	4.3
WB-00607	sponge	HMA	7.5
WB-00608	sponge	LMA_demo	5.4
WB-00610	sponge	LMA_demo	4.1
WB-00611	sponge	HMA	7.3
WB-00612	sponge	HMA	7.7
WB-00614	sponge	LMA_glass	4.4
WB-00619	sponge	LMA_glass	3.6
WB-00624	sponge	LMA_glass	5.6
WB-00629	sponge	LMA_glass	5.5
WB-00634	sponge	LMA_glass	6
WB-00635	sponge	LMA_glass	5.7
WB-00636	sponge	LMA_glass	7
WB-00638	sponge	LMA_glass	7
WB-00639	sponge	LMA_glass	4.3
WB-00640	sponge	LMA_glass	8
WB-00642	sponge	LMA_glass	6.8
WB-00643	sponge	LMA_glass	3.4
WB-00644	sponge	LMA_glass	3.5
WB-00645	sponge	LMA_glass	3.2
WB-00646	sponge	LMA_glass	2
WB-00648	sponge	LMA_glass	3.3
WB-00650	sponge	LMA_demo	7
WB-00651	sponge	LMA_demo	4.9
WB-00652	sponge	HMA	7.3
WB-00653	sponge	LMA_demo	4.3
WB-00654	sponge	HMA	7
WB-00655	sponge	HMA	7.4
WB-00656	sponge	HMA	7.5
WB-00657	sponge	HMA	7.4
WB-00658	sponge	HMA	7.4
WB-00659	sponge	HMA	7
WB-00660	sponge	HMA	7
WB-00661	sponge	HMA	7.4
WB-00662	sponge	HMA	7.5
WB-00663	sponge	HMA	7.2
WB-00664	sponge	HMA	6.8
WB-00665	sponge	HMA	7.2
WB-00666	sponge	LMA_glass	5.5
WB-00667	sponge	LMA_glass	4.9
WB-00668	sponge	LMA_glass	3.8
WB-00669	sponge	LMA_glass	5.1
WB-00670	sponge	LMA_glass	5.6
WB-00671	sponge	LMA_glass	6.1
WB-00673	sponge	LMA_demo	6.5
WB-00674	sponge	HMA	7.4
WB-00675	sponge	HMA	7.6
WB-00676	sponge	HMA	7
WB-00677	sponge	HMA	7
WB-00678	sponge	HMA	6.5
WB-00679	sponge	HMA	7.1
WB-00680	sponge	HMA	7
WB-00681	sponge	HMA	6.7
WB-00682	sponge	HMA	7.3
WB-00683	sponge	HMA	7.3
WB-00684	sponge	HMA	7.4
WB-00686	sponge	HMA	6.7
WB-00695	sponge	LMA_glass	5
WB-00696	sponge	LMA_glass	6.1
WB-00697	sponge	LMA_glass	3.8
WB-00698	sponge	LMA_glass	4.3
WB-00699	sponge	LMA_demo	4.1
WB-00700	sponge	LMA_demo	4.5
WB-00701	sponge	LMA_demo	3.6
WB-00702	sponge	LMA_demo	3.8
WB-00703	sponge	LMA_demo	4.2
WB-00704	sponge	HMA	7.2
WB-00706	sponge	HMA	7.6
WB-00707	sponge	LMA_glass	2.9
WB-00708	sponge	HMA	6.5
WB-00710	sponge	LMA_glass	6
WB-00714	sponge	LMA_glass	4
WB-00715	sponge	LMA_demo	3.7
WB-00716	sponge	LMA_demo	3.8
WB-00717	sponge	LMA_demo	3.6
WB-00718	sponge	LMA_demo	3.9
WB-00719	sponge	LMA_demo	5.1
WB-00720	sponge	LMA_demo	4
WB-00721	sponge	LMA_demo	3.6
WB-00722	sponge	HMA	6.3
WB-00723	sponge	LMA_glass	6.4
WB-00724	sponge	LMA_demo	4.5
WB-00725	sponge	LMA_demo	5.6
WB-00726	sponge	LMA_demo	3.7
WB-00727	sponge	LMA_demo	4.9
WB-00729	sponge	LMA_demo	3.1
WB-00730	sponge	LMA_demo	3.6
WB-00731	sponge	LMA_demo	5.8
WB-00732	sponge	LMA_demo	3.4
WB-00733	sponge	LMA_demo	3.6
WB-00734	sponge	LMA_demo	3.6
WB-00735	sponge	LMA_demo	3.1
WB-00736	sponge	LMA_demo	3.4
WB-00737	sponge	LMA_demo	3.6
WB-00739	sponge	LMA_demo	4.6
WB-00740	sponge	LMA_demo	4
WB-00741	sponge	LMA_demo	4.1
WB-00742	sponge	LMA_demo	3.1
WB-00743	sponge	HMA	6.3
WB-00744	sponge	LMA_glass	5.7
WB-00745	sponge	LMA_demo	3.6
WB-00746	sponge	LMA_demo	3.8
WB-00747	sponge	LMA_demo	2.5
WB-00748	sponge	LMA_demo	2
WB-00749	sponge	LMA_demo	4
WB-00750	sponge	LMA_glass	6.2
WB-00751	sponge	LMA_glass	4.6
WB-00752	sponge	LMA_glass	4.1
WB-00753	sponge	LMA_glass	5
WB-00754	sponge	LMA_glass	4.3
WB-00755	sponge	LMA_glass	5.4
WB-00756	sponge	LMA_glass	6.3
WB-00757	sponge	LMA_glass	4.6
WB-00758	sponge	LMA_glass	4.3
WB-00759	sponge	LMA_glass	5.9
WB-00760	sponge	HMA	7.2
WB-00761	sponge	LMA_demo	4.2
WB-00762	sponge	LMA_demo	6.9
WB-00763	sponge	LMA_demo	4.9
WB-00764	sponge	LMA_demo	4.6
WB-00765	sponge	LMA_demo	4.1
WB-00766	sponge	LMA_demo	4.7
WB-00767	sponge	HMA	7.1
WB-00768	sponge	LMA_demo	3.9
WB-00769	sponge	LMA_demo	4.3
WB-00770	sponge	HMA	7.4
WB-00771	sponge	LMA_demo	4.1
WB-00772	sponge	HMA	7.1
WB-00773	sponge	HMA	6.8
WB-00774	sponge	HMA	7.5
WB-00775	sponge	HMA	7.8
WB-00776	sponge	HMA	7.6
WB-00777	sponge	HMA	7.5
WB-00779	sponge	HMA	7.5
WB-00780	sponge	HMA	7.3
WB-00781	sponge	HMA	7.2
WB-00782	sponge	LMA_demo	4.7
WB-00784	sponge	HMA	7.6
WB-00788	sponge	HMA	6.6
WB-00789	sponge	HMA	7.6
WB-00790	sponge	HMA	7.3
WB-00791	sponge	HMA	7.5
WB-00792	sponge	HMA	6.9
WB-00793	sponge	HMA	7.6
WB-00794	sponge	HMA	7.5
WB-00795	sponge	HMA	7.1
WB-00796	sponge	HMA	6.6
WB-00797	sponge	HMA	7.7
WB-00798	sponge	HMA	7.4
WB-00800	sponge	LMA_glass	3.6
WB-00802	sponge	LMA_glass	2.2
WB-00803	sponge	LMA_glass	3.9
WB-00805	sponge	LMA_glass	3.2
WB-00807	sponge	LMA_demo	3.6
WB-00808	sponge	LMA_demo	3.5
WB-00809	sponge	LMA_demo	3.5
WB-00810	sponge	LMA_demo	3.4
WB-00811	sponge	LMA_demo	4.2
WB-00812	sponge	LMA_demo	4.5
WB-00813	sponge	LMA_demo	3.7
WB-00814	sponge	LMA_demo	3.4
WB-00816	sponge	LMA_demo	3.4
WB-00817	sponge	LMA_demo	3.9
WB-00818	sponge	LMA_demo	3.7
WB-00819	sponge	LMA_demo	3.7
WB-00820	sponge	LMA_demo	3.6
WB-00821	sponge	LMA_demo	3.7
WB-00822	sponge	LMA_demo	6.1
WB-00823	sponge	LMA_demo	3.7
WB-00824	sponge	LMA_demo	2.4
WB-00825	sponge	LMA_demo	2.8
WB-00826	sponge	LMA_demo	3.3
WB-00827	sponge	LMA_demo	4.3
WB-00828	sponge	LMA_demo	3.1
WB-00829	sponge	HMA	7.4
WB-00830	sponge	HMA	7.1
WB-00831	sponge	HMA	7.3
WB-00832	sponge	HMA	7.3
WB-00833	sponge	HMA	7.3
WB-00834	sponge	HMA	7.4
WB-00835	sponge	HMA	7.4
WB-00836	sponge	HMA	7.1
WB-00837	sponge	HMA	7.5
WB-00838	sponge	HMA	7.5
WB-00839	sponge	LMA_demo	4.6
WB-00840	sponge	LMA_demo	4.6
WB-00841	sponge	LMA_demo	5.2
WB-00843	sponge	LMA_demo	4.8
WB-00846	sponge	LMA_demo	4.2
WB-00848	sponge	LMA_demo	5
WB-00852	sponge	LMA_demo	5.9
WB-00853	sponge	LMA_demo	4.3
WB-00854	sponge	LMA_demo	4.7
WB-00855	sponge	HMA	6.9
WB-00856	sponge	HMA	6.8
WB-00857	sponge	HMA	6.9
WB-00858	sponge	HMA	6.7
WB-00859	sponge	HMA	7
WB-00860	sponge	HMA	6.7
WB-00861	sponge	HMA	6.6
WB-00862	sponge	HMA	6.9
WB-00863	sponge	HMA	7.1
WB-00864	sponge	HMA	6.6
WB-00865	sponge	HMA	6.7
WB-00866	sponge	LMA_demo	5.1
WB-00867	sponge	LMA_demo	2.5
WB-00868	sponge	LMA_demo	4.4
WB-00869	sponge	HMA	7.5
WB-00870	sponge	HMA	7.5
WB-00871	sponge	HMA	6.6
WB-00872	sponge	HMA	7.6
WB-00873	sponge	HMA	7.3
WB-00874	sponge	HMA	7.2
WB-00875	sponge	HMA	7.4
WB-00876	sponge	HMA	7.4
WB-00877	sponge	LMA_demo	6.1
WB-00878	sponge	LMA_demo	4.3
WB-00879	sponge	LMA_demo	3.3
WB-00880	sponge	LMA_demo	3.9
WB-00881	sponge	LMA_demo	4.2
WB-00882	sponge	LMA_demo	2
WB-00883	sponge	LMA_glass	4.6
WB-00884	sponge	LMA_glass	5.4
WB-00885	sponge	LMA_glass	5.4
WB-00886	sponge	LMA_glass	4.3
WB-00887	sponge	LMA_demo	4.1
WB-00888	sponge	HMA	7.1
WB-00889	sponge	LMA_demo	5
WB-00890	sponge	LMA_demo	5.7
WB-00891	sponge	LMA_demo	4.5
WB-00892	sponge	LMA_demo	4.3
WB-00893	sponge	LMA_demo	6.4
WB-00894	sponge	LMA_glass	5.3
WB-00895	sponge	LMA_glass	6.2
WB-00896	sponge	LMA_glass	5.7
WB-00897	sponge	LMA_glass	5
WB-00898	sponge	LMA_glass	5.4
WB-00899	sponge	HMA	7.5
WB-00900	sponge	HMA	7.5
WB-00901	sponge	HMA	7.4
WB-00902	sponge	HMA	7.5
WB-00903	sponge	HMA	7.4
WB-00904	sponge	HMA	7.4
WB-00905	sponge	HMA	7.6
WB-00906	sponge	HMA	7.1
WB-00907	sponge	HMA	7.3
WB-00908	sponge	HMA	7.1
WB-00909	sponge	HMA	7.2
WB-00910	sponge	HMA	7.2
WB-00911	sponge	HMA	6.9
WB-00912	sponge	HMA	7.4
WB-00913	sponge	HMA	7.3
WB-00914	sponge	HMA	7.2
WB-00914_embryos	sponge	HMA	7.1
WB-00915	sponge	HMA	7.4
WB-00916	sponge	HMA	7.4
WB-00917	sponge	HMA	7.7
WB-00918	sponge	HMA	7.5
WB-00919	sponge	HMA	6.4
WB-00920	sponge	HMA	7.2
WB-00921	sponge	HMA	7.3
WB-00922	sponge	HMA	7.4
WB-00923	sponge	HMA	7.2
WB-00924	sponge	HMA	7.3
WB-00925	sponge	HMA	7.2
WB-00927	sponge	HMA	7.5
WB-00928	sponge	HMA	7.4
WB-00929	sponge	HMA	7.1
WB-00930	sponge	HMA	7
WB-00931	sponge	LMA_demo	3.6
WB-00932	sponge	LMA_demo	4.1
WB-00933	sponge	LMA_demo	3.3
WB-00934	sponge	LMA_demo	3.8
WB-00935	sponge	LMA_demo	4.3
WB-00936	sponge	LMA_demo	4.8
WB-00937	sponge	LMA_demo	4.7
WB-00938	sponge	LMA_demo	3.5
WB-00939	sponge	LMA_demo	5.1
WB-00945	sponge	LMA_glass	6.3
WB-00946	sponge	LMA_glass	6
WB-00947	sponge	LMA_glass	5.1
WB-00948	sponge	LMA_glass	6.3
WB-00949	sponge	HMA	7.7
WB-00950	sponge	HMA	7.3
WB-00951	sponge	HMA	7.7
WB-00952	sponge	HMA	7.4
WB-00953	sponge	HMA	7.6
WB-00954	sponge	HMA	7.3
WB-00955	sponge	LMA_glass	5.3
WB-00956	sponge	LMA_glass	3.7
WB-00957	sponge	LMA_glass	3.1
WB-00958	sponge	LMA_glass	4.1
WB-00959	sponge	LMA_glass	2.8
WB-00960	sponge	LMA_glass	6.5
WB-00961	sponge	LMA_demo	1.8
WB-00962	sponge	LMA_demo	2.2
WB-00963	sponge	LMA_demo	2.4
WB-00964	sponge	HMA	7.3
WB-00965	sponge	HMA	6.7
WB-00966	sponge	HMA	7.4
WB-00967	sponge	HMA	7.4
WB-00968	sponge	HMA	7.6
WB-00969	sponge	LMA_glass	3.9
WB-00970	sponge	LMA_glass	4.2
WB-00971	sponge	LMA_glass	4.4
WB-00972	sponge	HMA	7.2
WB-00973	sponge	HMA	7.6
WB-00974	sponge	HMA	7
WB-00975	sponge	HMA	7.7
WB-00976	sponge	LMA_glass	5.8
WB-00977	sponge	LMA_glass	5.9
WB-00978	sponge	LMA_glass	5.8
WB-00979	sponge	LMA_glass	6.3
WB-00980	sponge	LMA_demo	3.8
WB-00981	sponge	LMA_demo	2.9
WB-00983	sponge	LMA_demo	3.7
WB-00984	sponge	HMA	7.4
WB-00986	sponge	HMA	7.5
WB-00988	sponge	HMA	7.2
WB-00990	sponge	HMA	7.4
WB-00991	sponge	LMA_glass	5.9
WB-00992	sponge	LMA_demo	3.2
WB-00993	sponge	LMA_demo	6.9
WB-00994	sponge	LMA_glass	6.8
WB-00995	sponge	LMA_glass	7.3
WB-00996	sponge	LMA_demo	4.1
WB-00997	sponge	LMA_demo	5.1
WB-00998	sponge	LMA_glass	6.7
WB-00999	sponge	LMA_demo	2.9
WB-01000	sponge	LMA_demo	3.2
WB-01001	sponge	LMA_demo	3
WB-01002	sponge	LMA_glass	6.4
WB-01003	sponge	HMA	7.3
WB-01004	sponge	HMA	7.4
WB-01005	sponge	LMA_demo	4.8
WB-01006	sponge	HMA	6.1
WB-01006_embryos	sponge	HMA	6.8
WB-01007	sponge	LMA_demo	4.9
WB-01008	sponge	LMA_demo	3.6
WB-01009	sponge	LMA_demo	5.4
WB-01010	sponge	LMA_demo	6
WB-01011	sponge	LMA_demo	5.7
WB-01012	sponge	LMA_demo	5.7
WB-01013	sponge	LMA_demo	5.5
WB-01014	sponge	HMA	6
WB-01015	sponge	HMA	6.2
WB-01016	sponge	HMA	5.9
WB-01017	sponge	HMA	6
WB-01018	sponge	LMA_demo	4.3
WB-01019	sponge	LMA_demo	3.7
WB-01020	sponge	LMA_demo	2.9
WB-01021	sponge	LMA_demo	4.2
WB-01022	sponge	LMA_demo	5.3
WB-01024	sponge	LMA_demo	4.6
WB-01025	sponge	HMA	6
WB-01026	sponge	LMA_demo	2.9
WB-01027	sponge	LMA_demo	2.8
WB-01028	sponge	LMA_demo	4.5
WB-01029	sponge	LMA_demo	2.9
WB-01030	sponge	HMA	7.2
WB-01031	sponge	LMA_demo	2.6
WB-01032	sponge	HMA	7.4
WB-01034	sponge	HMA	7.4
WB-01036	sponge	HMA	7.3
WB-01037	sponge	HMA	7.3
WB-01038	sponge	HMA	7.7
WB-01039	sponge	HMA	7.3
WB-01040	sponge	HMA	7.3
WB-01041	sponge	LMA_demo	6.3
WB-01042	sponge	LMA_demo	5.5
WB-01043	sponge	LMA_demo	6.9
WB-01044	sponge	LMA_demo	6.2
WB-01045	sponge	LMA_demo	6.7
WB-01046	sponge	LMA_demo	5.7
WB-01047	sponge	LMA_demo	5.7
WB-01048	sponge	LMA_demo	6.2
WB-01049	sponge	LMA_demo	5.6
WB-01079	sponge	LMA_glass	4.2
WB-01080	sponge	LMA_glass	4.4
WB-01083	sponge	LMA_glass	4.2
WB-01084	sponge	LMA_glass	3.8
WB-01085	sponge	LMA_glass	3.8
WB-01100	sponge	LMA_demo	3.7
WB-01101	sponge	LMA_demo	3.6
WB-01102	sponge	LMA_demo	6.5
WB-01105	sponge	LMA_demo	6.5
WB-01106	sponge	LMA_demo	5.7
WB-01107	sponge	LMA_demo	6.2
WB-01108	sponge	LMA_demo	6.3
WB-01109	sponge	LMA_demo	5.8
WB-01111	sponge	LMA_demo	4.1
WB-01112	sponge	LMA_demo	3.5
WB-01113	sponge	LMA_demo	4.6
WB-01114	sponge	LMA_demo	4.4
WB-01115	sponge	LMA_demo	3.5
WB-01116	sponge	LMA_demo	3.8
WB-01117	sponge	LMA_demo	3.6
WB-01118	sponge	LMA_demo	3
WB-01119	sponge	LMA_demo	5.2
WB-01120	sponge	LMA_demo	3.5
WB-01121	sponge	LMA_demo	3.9
WB-01122	sponge	LMA_demo	3.8
WB-01123	sponge	LMA_demo	4.6
WB-01125	sponge	LMA_demo	4.8
WB-01126	sponge	LMA_demo	5.4
WB-01127	sponge	LMA_demo	5.2

## Sheet: Figure 3a-b
Dataset	SampleID	Sample type	Host species	Depth [m]
SMP	P12x105.1019499	sponge	Aiolochroia crassa	5
SMP	P12x109.1019519	sponge	Aiolochroia crassa	5
SMP	P12x110.1020230	sponge	Aiolochroia crassa	5
SMP	P12x117.1019898	sponge	Aiolochroia crassa	5
SMP	P12x120.1020039	sponge	Aiolochroia crassa	5
SMP	SS.23.1.1019715	sponge	Aiolochroia crassa	18
SMP	SS.23.2.1020453	sponge	Aiolochroia crassa	18
SMP	P12x145.1020431	sponge	Amphimedon compressa	2
SMP	P12x147.1019555	sponge	Amphimedon compressa	2
SMP	P12x149.1020354	sponge	Amphimedon compressa	2
SMP	P12x150.1020217	sponge	Amphimedon compressa	2
SMP	P12x151.1020099	sponge	Amphimedon compressa	2
SMP	N31.3.17.11.DC.1020439	sponge	Amphimedon compressa	14
SMP	N31.5.9.11.DC.1020371	sponge	Amphimedon compressa	14
SMP	N32.12.6.10.DC.1020311	sponge	Amphimedon compressa	14
SMP	N32.5.9.11.DC.1019961	sponge	Amphimedon compressa	14
SMP	N50.11.10.11.BC.1020037	sponge	Amphimedon compressa	12
SMP	N50.3.1.11.BC.1019585	sponge	Amphimedon compressa	12
SMP	N50.5.10.11.BC.1019840	sponge	Amphimedon compressa	12
SMP	N50.9.1.11.BC.1020044	sponge	Amphimedon compressa	12
SMP	P12x54.1019994	sponge	Amphimedon erina	2
SMP	P12x58.1019792	sponge	Amphimedon erina	2
SMP	P81.1020228	sponge	Amphimedon erina	1
SMP	SI06.67.1019719	sponge	Amphimedon erina	2
SMP	SI06.79.1020289	sponge	Amphimedon erina	2
SMP	12.VIII.09.1.001.1020242	sponge	Aphrocallistes beatrix	407
SMP	14.VIII.09.2.001.1020018	sponge	Aphrocallistes beatrix	529
SMP	14.VIII.09.2.003.1019509	sponge	Aphrocallistes beatrix	494
SMP	HBOI12.9.VIII.09.2.001.1020073	sponge	Aphrocallistes beatrix	754
SMP	GC.3.1.1020080	sponge	Aplysina aerophoba	8
SMP	GC.3.2.1019850	sponge	Aplysina aerophoba	8
SMP	GC.3.3.1020413	sponge	Aplysina aerophoba	7
SMP	GC.3.4.1020086	sponge	Aplysina aerophoba	7
SMP	GC.3.5.1019574	sponge	Aplysina aerophoba	7
SMP	SS.25.1.1020486	sponge	Aplysina aerophoba	9
SMP	SS.25.2.1020004	sponge	Aplysina aerophoba	9
SMP	SS.25.3.1019611	sponge	Aplysina aerophoba	9
SMP	SS.21.1.1019553	sponge	Aplysina archeri	18
SMP	SS.21.2.1019612	sponge	Aplysina archeri	18
SMP	SS.21.3.1019739	sponge	Aplysina archeri	18
SMP	703.118	sponge	Aplysina cauliformis	5
SMP	704.118	sponge	Aplysina cauliformis	5
SMP	705.118	sponge	Aplysina cauliformis	5
SMP	706.118	sponge	Aplysina cauliformis	5
SMP	707.118	sponge	Aplysina cauliformis	5
SMP	SS.26.1.1020307	sponge	Aplysina cavernicola	15
SMP	SS.26.2.1019708	sponge	Aplysina cavernicola	15
SMP	SS.26.3.1020061	sponge	Aplysina cavernicola	15
SMP	708.118	sponge	Aplysina fulva	5
SMP	709.118	sponge	Aplysina fulva	5
SMP	710.118	sponge	Aplysina fulva	5
SMP	711.118	sponge	Aplysina fulva	5
SMP	712.118	sponge	Aplysina fulva	5
SMP	24.VIII.90.1.005.1020145	sponge	Axinella	21
SMP	5.IV.91.2.003.1020531	sponge	Axinella	138
SMP	4.VI.93.4.001.1019646	sponge	Axinella	27
SMP	11.XII.84.1.014.1020284	sponge	Axinella corrugata	15
SMP	26.IX.88.1.023.1020410	sponge	Axinella corrugata	40
SMP	28.IX.88.3.001.1020352	sponge	Axinella corrugata	40
SMP	SW.25.1020395	sponge	Axinella infundibuliformis	35
SMP	SW.26.1019992	sponge	Axinella infundibuliformis	35
SMP	SW.27.1019787	sponge	Axinella infundibuliformis	35
SMP	SW.35.1020210	sponge	Axinella infundibuliformis	59
SMP	SW.37.1019536	sponge	Axinella infundibuliformis	60
SMP	SW.38.1020149	sponge	Axinella infundibuliformis	62
SMP	ZA.37.1020177	sponge	Callyspongia	9
SMP	ZA.38.1020095	sponge	Callyspongia	9
SMP	ZA.39.1020013	sponge	Callyspongia	9
SMP	Webster.3.C10.222.1020482	sponge	Carteriospongia foliascens	12
SMP	Webster.3.C11.223.1020321	sponge	Carteriospongia foliascens	12
SMP	Webster.3.C12.224.1019726	sponge	Carteriospongia foliascens	12
SMP	Webster.3.C3.215.1019953	sponge	Carteriospongia foliascens	12
SMP	Webster.3.C4.216.1019522	sponge	Carteriospongia foliascens	12
SMP	Webster.3.C5.217.1019794	sponge	Carteriospongia foliascens	12
SMP	Webster.3.C6.218.1020565	sponge	Carteriospongia foliascens	12
SMP	Webster.3.C7.219.1019964	sponge	Carteriospongia foliascens	12
SMP	Webster.3.C8.220.1020034	sponge	Carteriospongia foliascens	12
SMP	Webster.3.C9.221.1020122	sponge	Carteriospongia foliascens	12
SMP	Webster.3.D11.235.1019744	sponge	Carteriospongia foliascens	2
SMP	Webster.3.D12.236.1019651	sponge	Carteriospongia foliascens	2
SMP	Webster.3.D1.225.1020368	sponge	Carteriospongia foliascens	12
SMP	Webster.3.D2.226.1019655	sponge	Carteriospongia foliascens	12
SMP	Webster.3.D3.227.1020412	sponge	Carteriospongia foliascens	12
SMP	Webster.3.D4.228.1020333	sponge	Carteriospongia foliascens	12
SMP	Webster.3.D5.229.1019931	sponge	Carteriospongia foliascens	12
SMP	Webster.3.D6.230.1019720	sponge	Carteriospongia foliascens	12
SMP	Webster.3.D7.231.1020292	sponge	Carteriospongia foliascens	2
SMP	Webster.3.D8.232.1020434	sponge	Carteriospongia foliascens	2
SMP	Webster.3.D9.233.1020399	sponge	Carteriospongia foliascens	2
SMP	Webster.3.E10.246.1020051	sponge	Carteriospongia foliascens	2
SMP	Webster.3.E11.247.1020148	sponge	Carteriospongia foliascens	2
SMP	Webster.3.E12.248.1019875	sponge	Carteriospongia foliascens	2
SMP	Webster.3.E1.237.1019965	sponge	Carteriospongia foliascens	2
SMP	Webster.3.E2.238.1020263	sponge	Carteriospongia foliascens	2
SMP	Webster.3.E3.239.1019583	sponge	Carteriospongia foliascens	2
SMP	Webster.3.E4.240.1019504	sponge	Carteriospongia foliascens	2
SMP	Webster.3.E5.241.1020183	sponge	Carteriospongia foliascens	2
SMP	Webster.3.E6.242.1019938	sponge	Carteriospongia foliascens	2
SMP	Webster.3.E7.243.1019748	sponge	Carteriospongia foliascens	2
SMP	Webster.3.E8.244.1020063	sponge	Carteriospongia foliascens	2
SMP	Webster.3.E9.245.1019861	sponge	Carteriospongia foliascens	2
SMP	Webster.3.F10.258.1019639	sponge	Carteriospongia foliascens	2
SMP	Webster.3.F11.259.1020559	sponge	Carteriospongia foliascens	2
SMP	Webster.3.F12.260.1019640	sponge	Carteriospongia foliascens	2
SMP	Webster.3.F1.249.1019592	sponge	Carteriospongia foliascens	2
SMP	Webster.3.F2.250.1019808	sponge	Carteriospongia foliascens	2
SMP	Webster.3.F3.251.1020324	sponge	Carteriospongia foliascens	2
SMP	Webster.3.F4.252.1020159	sponge	Carteriospongia foliascens	2
SMP	Webster.3.F5.253.1019731	sponge	Carteriospongia foliascens	2
SMP	Webster.3.F6.254.1019814	sponge	Carteriospongia foliascens	2
SMP	Webster.3.F7.255.1019516	sponge	Carteriospongia foliascens	2
SMP	Webster.3.F8.256.1019614	sponge	Carteriospongia foliascens	2
SMP	Webster.3.F9.257.1019705	sponge	Carteriospongia foliascens	2
SMP	Webster.3.G10.270.1020173	sponge	Carteriospongia foliascens	0
SMP	Webster.3.G11.271.1019913	sponge	Carteriospongia foliascens	0
SMP	Webster.3.G12.272.1020380	sponge	Carteriospongia foliascens	16
SMP	Webster.3.G1.261.1020359	sponge	Carteriospongia foliascens	0
SMP	Webster.3.G2.262.1019756	sponge	Carteriospongia foliascens	0
SMP	Webster.3.G3.263.1019818	sponge	Carteriospongia foliascens	0
SMP	Webster.3.G4.264.1020391	sponge	Carteriospongia foliascens	0
SMP	Webster.3.G5.265.1020449	sponge	Carteriospongia foliascens	13
SMP	Webster.3.G6.266.1020251	sponge	Carteriospongia foliascens	6
SMP	Webster.3.G7.267.1019856	sponge	Carteriospongia foliascens	13
SMP	Webster.3.G8.268.1019921	sponge	Carteriospongia foliascens	0
SMP	Webster.3.G9.269.1020384	sponge	Carteriospongia foliascens	3
SMP	Webster.3.H10.282.1020179	sponge	Carteriospongia foliascens	16
SMP	Webster.3.H1.273.1020369	sponge	Carteriospongia foliascens	0
SMP	Webster.3.H2.274.1019764	sponge	Carteriospongia foliascens	0
SMP	Webster.3.H3.275.1019734	sponge	Carteriospongia foliascens	0
SMP	Webster.3.H4.276.1019944	sponge	Carteriospongia foliascens	0
SMP	Webster.3.H5.277.1020338	sponge	Carteriospongia foliascens	16
SMP	Webster.3.H6.278.1019825	sponge	Carteriospongia foliascens	2
SMP	Webster.3.H7.279.1019697	sponge	Carteriospongia foliascens	9
SMP	Webster.3.H8.280.1020167	sponge	Carteriospongia foliascens	13
SMP	Webster.3.H9.281.1019735	sponge	Carteriospongia foliascens	16
SMP	Webster.4.A10.292.1020329	sponge	Carteriospongia foliascens	0
SMP	Webster.4.A11.293.1020566	sponge	Carteriospongia foliascens	0
SMP	Webster.4.A12.294.1019645	sponge	Carteriospongia foliascens	0
SMP	Webster.4.A2.284.1020010	sponge	Carteriospongia foliascens	0
SMP	Webster.4.A3.285.1019579	sponge	Carteriospongia foliascens	8
SMP	Webster.4.A4.286.1020067	sponge	Carteriospongia foliascens	20
SMP	Webster.4.A5.287.1019869	sponge	Carteriospongia foliascens	22
SMP	Webster.4.A6.288.1019940	sponge	Carteriospongia foliascens	10
SMP	Webster.4.A7.289.1019759	sponge	Carteriospongia foliascens	22
SMP	Webster.4.A8.290.1019510	sponge	Carteriospongia foliascens	0
SMP	Webster.4.A9.291.1020187	sponge	Carteriospongia foliascens	0
SMP	Webster.4.B1.295.1020273	sponge	Carteriospongia foliascens	0
SMP	Webster.4.B2.296.1019722	sponge	Carteriospongia foliascens	0
SMP	Webster.2.H11.188.1019926	sponge	Carteriospongia foliascens	10
SMP	Webster.2.H5.182.1019696	sponge	Carteriospongia foliascens	10
SMP	Webster.2.H6.183.1020325	sponge	Carteriospongia foliascens	10
SMP	Webster.2.H8.185.1020567	sponge	Carteriospongia foliascens	10
SMP	Webster.2.H9.186.1019988	sponge	Carteriospongia foliascens	10
SMP	Webster.3.A10.198.1019768	sponge	Carteriospongia foliascens	10
SMP	Webster.3.A11.199.1020403	sponge	Carteriospongia foliascens	10
SMP	Webster.3.A1.189.1019973	sponge	Carteriospongia foliascens	10
SMP	Webster.3.A12.200.1020276	sponge	Carteriospongia foliascens	10
SMP	Webster.3.A2.190.1019569	sponge	Carteriospongia foliascens	10
SMP	Webster.3.A3.191.1019662	sponge	Carteriospongia foliascens	10
SMP	Webster.3.A4.192.1019606	sponge	Carteriospongia foliascens	10
SMP	Webster.3.A5.193.1019753	sponge	Carteriospongia foliascens	10
SMP	Webster.3.A6.194.1020461	sponge	Carteriospongia foliascens	10
SMP	Webster.3.A8.196.1020298	sponge	Carteriospongia foliascens	10
SMP	Webster.3.A9.197.1020023	sponge	Carteriospongia foliascens	10
SMP	Webster.3.B10.210.1019644	sponge	Carteriospongia foliascens	10
SMP	Webster.3.B11.211.1020000	sponge	Carteriospongia foliascens	10
SMP	Webster.3.B1.201.1020240	sponge	Carteriospongia foliascens	10
SMP	Webster.3.B2.202.1020340	sponge	Carteriospongia foliascens	10
SMP	Webster.3.B3.203.1020424	sponge	Carteriospongia foliascens	10
SMP	Webster.3.B4.204.1020234	sponge	Carteriospongia foliascens	10
SMP	Webster.3.B5.205.1019530	sponge	Carteriospongia foliascens	10
SMP	Webster.3.B6.206.1020366	sponge	Carteriospongia foliascens	10
SMP	Webster.3.B7.207.1020441	sponge	Carteriospongia foliascens	10
SMP	Webster.3.B8.208.1020140	sponge	Carteriospongia foliascens	10
SMP	Webster.3.B9.209.1020546	sponge	Carteriospongia foliascens	10
SMP	Webster.3.C1.213.1020348	sponge	Carteriospongia foliascens	10
SMP	Webster.3.C2.214.1020083	sponge	Carteriospongia foliascens	10
SMP	P12x56.1019518	sponge	Chalinula molitba	1
SMP	SI06.80.1020478	sponge	Chalinula molitba	2
SMP	SI06x69.1019615	sponge	Chalinula molitba	2
SMP	SS.18.1.1020472	sponge	Chondrilla australiensis	6
SMP	SS.18.2.1019511	sponge	Chondrilla australiensis	6
SMP	SS.18.3.1019609	sponge	Chondrilla australiensis	5
SMP	P12x71.1020062	sponge	Chondrilla caribensis	2
SMP	P12x73.1020335	sponge	Chondrilla caribensis	2
SMP	P12x74.1020161	sponge	Chondrilla caribensis	2
SMP	P12x75.1019915	sponge	Chondrilla caribensis	2
SMP	P12x80.1019721	sponge	Chondrilla caribensis	2
SMP	ZA.15.1019642	sponge	Cinachyrella	9
SMP	ZA.16.1019749	sponge	Cinachyrella	9
SMP	ZA.17.1020226	sponge	Cinachyrella	9
SMP	Webster.4.G10.364.1020027	sponge	Cinachyrella alloclada	5
SMP	Webster.4.G7.361.1020363	sponge	Cinachyrella alloclada	5
SMP	Webster.4.G8.362.1019865	sponge	Cinachyrella alloclada	5
SMP	Webster.4.G9.363.1020111	sponge	Cinachyrella alloclada	5
SMP	Webster.4.H10.376.1020105	sponge	Cinachyrella alloclada	5
SMP	Webster.4.H5.371.1019922	sponge	Cinachyrella alloclada	5
SMP	Webster.4.H6.372.1020405	sponge	Cinachyrella alloclada	5
SMP	Webster.4.H7.373.1019627	sponge	Cinachyrella alloclada	5
SMP	Webster.4.H8.374.1020510	sponge	Cinachyrella alloclada	5
SMP	Webster.4.H9.375.1019795	sponge	Cinachyrella alloclada	5
SMP	ZA.40.1019544	sponge	Clathria	6
SMP	ZA.41.1020474	sponge	Clathria	6
SMP	ZA.42.1019809	sponge	Clathria	6
SMP	ALG12.103.1020514	sponge	Cliona celata complex	21
SMP	ALG12.110.1020285	sponge	Cliona celata complex	10
SMP	ALG12.111.1019802	sponge	Cliona celata complex	10
SMP	ALG12.112.1019618	sponge	Cliona celata complex	10
SMP	ALG12.113.1019525	sponge	Cliona celata complex	10
SMP	ALG12.114.1019900	sponge	Cliona celata complex	10
SMP	ALG12.115.1020456	sponge	Cliona celata complex	10
SMP	Cl178.1020401	sponge	Cliona delitrix	11
SMP	Cl179.1019663	sponge	Cliona delitrix	11
SMP	Cl182.1019508	sponge	Cliona delitrix	11
SMP	CL183.1019498	sponge	Cliona delitrix	12
SMP	CL42.1020404	sponge	Cliona delitrix	6
SMP	CL43.1019930	sponge	Cliona delitrix	6
SMP	CL50.1019736	sponge	Cliona delitrix	6
SMP	CL51.1019843	sponge	Cliona delitrix	6
SMP	CL52.1019677	sponge	Cliona delitrix	6
SMP	CL53.1020356	sponge	Cliona delitrix	6
SMP	CL352.1020377	sponge	Cliona delitrix	13
SMP	CL353.1020282	sponge	Cliona delitrix	13
SMP	CL354.1020256	sponge	Cliona delitrix	13
SMP	CL356.1020556	sponge	Cliona delitrix	13
SMP	CL105.1020425	sponge	Cliona delitrix	8
SMP	CL106.1020152	sponge	Cliona delitrix	8
SMP	CL108.1019904	sponge	Cliona delitrix	8
SMP	CL109.1020300	sponge	Cliona delitrix	8
SMP	CL110.1020007	sponge	Cliona delitrix	8
SMP	CL11.1019830	sponge	Cliona delitrix	11
SMP	CL12.1020264	sponge	Cliona delitrix	11
SMP	CL13.1020533	sponge	Cliona delitrix	11
SMP	CL22.1020317	sponge	Cliona delitrix	11
SMP	CL23.1019991	sponge	Cliona delitrix	11
SMP	CL234.1020237	sponge	Cliona delitrix	9
SMP	CL236.1020402	sponge	Cliona delitrix	9
SMP	CL239.1019878	sponge	Cliona delitrix	9
SMP	CL24.1019928	sponge	Cliona delitrix	11
SMP	CL242.1020433	sponge	Cliona delitrix	9
SMP	CL251.1020171	sponge	Cliona delitrix	9
SMP	CL257.1019570	sponge	Cliona delitrix	9
SMP	CL264.1019976	sponge	Cliona delitrix	8
SMP	CL265.1019674	sponge	Cliona delitrix	8
SMP	CL266.1020254	sponge	Cliona delitrix	8
SMP	CL268.1019914	sponge	Cliona delitrix	8
SMP	CL293.1019996	sponge	Cliona delitrix	6
SMP	CL299.1020078	sponge	Cliona delitrix	6
SMP	CL300.1019671	sponge	Cliona delitrix	6
SMP	CL301.1019822	sponge	Cliona delitrix	6
SMP	CL302.1020065	sponge	Cliona delitrix	6
SMP	CL303.1019948	sponge	Cliona delitrix	6
SMP	CL415.1019946	sponge	Cliona delitrix	15
SMP	CL416.1020174	sponge	Cliona delitrix	15
SMP	CL417.1020011	sponge	Cliona delitrix	15
SMP	CL418.1019557	sponge	Cliona delitrix	15
SMP	CL419.1019653	sponge	Cliona delitrix	15
SMP	CL420.1019933	sponge	Cliona delitrix	15
SMP	CL456.1020537	sponge	Cliona delitrix	18
SMP	CL461.1020397	sponge	Cliona delitrix	18
SMP	ALG12.100.1019556	sponge	Cliona viridis	21
SMP	ALG12.101.1020199	sponge	Cliona viridis	21
SMP	ALG12.102.1019695	sponge	Cliona viridis	21
SMP	ALG12.99.1020247	sponge	Cliona viridis	21
SMP	Webster.1.G7.79.1020189	sponge	Coelocarteria singaporensis	8
SMP	Webster.1.G8.80.1020057	sponge	Coelocarteria singaporensis	8
SMP	Webster.1.G9.81.1019741	sponge	Coelocarteria singaporensis	8
SMP	Webster.4.F12.354.1019761	sponge	Coelocarteria singaporensis	5
SMP	Webster.4.G11.365.1020418	sponge	Coelocarteria singaporensis	5
SMP	Webster.4.G12.366.1020031	sponge	Coelocarteria singaporensis	5
SMP	Webster.4.G1.355.1020330	sponge	Coelocarteria singaporensis	5
SMP	Webster.4.G2.356.1020501	sponge	Coelocarteria singaporensis	5
SMP	Webster.4.G3.357.1020042	sponge	Coelocarteria singaporensis	5
SMP	Webster.4.G4.358.1020209	sponge	Coelocarteria singaporensis	5
SMP	Webster.4.H1.367.1019963	sponge	Coelocarteria singaporensis	5
SMP	Webster.4.H2.368.1020094	sponge	Coelocarteria singaporensis	5
SMP	Webster.4.H3.369.1020552	sponge	Coelocarteria singaporensis	5
SMP	Webster.4.H4.370.1020157	sponge	Coelocarteria singaporensis	5
SMP	CCSA.1.1182079	sponge	Crambe crambe	10
SMP	CCSA.2.1181822	sponge	Crambe crambe	10
SMP	CCSA.3.1181521	sponge	Crambe crambe	10
SMP	ZA.44.1020227	sponge	Cymbastela	5
SMP	ZA.46.1020417	sponge	Cymbastela	5
SMP	ZA.47.1020435	sponge	Cymbastela	5
SMP	SS.9.1.1020557	sponge	Cymbastela coralliophila	13
SMP	SS.9.2.1019758	sponge	Cymbastela coralliophila	13
SMP	SS.9.3.1019851	sponge	Cymbastela coralliophila	13
SMP	Webster.1.D11.47.1020528	sponge	Cymbastela coralliophila	5
SMP	Webster.1.D12.48.1020428	sponge	Cymbastela coralliophila	5
SMP	Webster.1.E1.49.1019860	sponge	Cymbastela coralliophila	5
SMP	Webster.1.G11.83.1019524	sponge	Cymbastela coralliophila	8
SMP	Webster.1.G12.84.1020558	sponge	Cymbastela coralliophila	8
SMP	20.X.00.1.015.1020304	sponge	Discodermia sp.	146
SMP	21.X.03.1.001.1020500	sponge	Discodermia sp.	161
SMP	21.X.03.3.002.1019932	sponge	Discodermia sp.	151
SMP	21.X.03.5.008.1020153	sponge	Discodermia sp.	135
SMP	GC.4.1.1019685	sponge	Dysidea avara	13
SMP	GC.4.2.1019709	sponge	Dysidea avara	13
SMP	GC.4.3.1020024	sponge	Dysidea avara	12
SMP	GC.4.4.1020275	sponge	Dysidea avara	12
SMP	GC.4.5.1020570	sponge	Dysidea avara	12
SMP	P31.1020110	sponge	Dysidea etheria	0
SMP	SI06.66.1020487	sponge	Dysidea etheria	2
SMP	SI06.81.1020040	sponge	Dysidea etheria	2
SMP	SI06.93.1019533	sponge	Dysidea etheria	2
SMP	SI06.96.1020259	sponge	Dysidea etheria	2
SMP	ALG12.107.1019998	sponge	Dysidea fragilis	10
SMP	ALG12.108.1020068	sponge	Dysidea fragilis	10
SMP	ALG12.109.1019636	sponge	Dysidea fragilis	10
SMP	SS.1.1.1020041	sponge	Ecionemia alata	4
SMP	SS.1.3.1020483	sponge	Ecionemia alata	4
SMP	SS.6.1.1020480	sponge	Ecionemia alata	11
SMP	SS.6.2.1020192	sponge	Ecionemia alata	11
SMP	SS.6.3.1019828	sponge	Ecionemia alata	11
SMP	P12x12.1019699	sponge	Ectyoplasia ferox	5
SMP	P12x13.1020313	sponge	Ectyoplasia ferox	5
SMP	P12x18.1020442	sponge	Ectyoplasia ferox	5
SMP	P12x19.1019691	sponge	Ectyoplasia ferox	5
SMP	P12x20.1020408	sponge	Ectyoplasia ferox	5
SMP	P12x11.1020349	sponge	Erylus formosus	5
SMP	P12x21.1019954	sponge	Erylus formosus	5
SMP	P12x22.1020319	sponge	Erylus formosus	5
SMP	P12x23.1019950	sponge	Erylus formosus	5
SMP	P12x25.1020133	sponge	Erylus formosus	5
SMP	3.VIII.05.1.008.1019621	sponge	Geodia	305
SMP	6.VIII.05.1.009.1019902	sponge	Geodia	341
SMP	7.VIII.05.2.009.1019924	sponge	Geodia	197
SMP	SW.06.1019684	sponge	Geodia barretti	149
SMP	SW.08.1020547	sponge	Geodia barretti	158
SMP	SW.312.1020414	sponge	Geodia barretti	154
SMP	SW.241.1020020	sponge	Halichondria panicea	7
SMP	SW.245.1020115	sponge	Halichondria panicea	5
SMP	SW.60.1020016	sponge	Halichondria panicea	2
SMP	Webster.5.A10.386.1019689	sponge	Halichondria phakellioides	12
SMP	Webster.5.A11.387.1019740	sponge	Halichondria phakellioides	19
SMP	Webster.5.A12.388.1020144	sponge	Halichondria phakellioides	19
SMP	Webster.5.A9.385.1019972	sponge	Halichondria phakellioides	12
SMP	Webster.5.B1.389.1020477	sponge	Halichondria phakellioides	19
SMP	P110.1019538	sponge	Haliclona tubifera	1
SMP	P12x51.1020198	sponge	Haliclona tubifera	1
SMP	SI06.94.1019967	sponge	Haliclona tubifera	2
SMP	SI06.97.1020093	sponge	Haliclona tubifera	2
SMP	SS.19.1.1020208	sponge	Hippospongia	5
SMP	SS.19.2.1020536	sponge	Hippospongia	5
SMP	SS.19.3.1019514	sponge	Hippospongia	5
SMP	SS.13.1.1020524	sponge	Hyrtios altus	10
SMP	SS.13.2.1020211	sponge	Hyrtios altus	10
SMP	SS.13.3.1019771	sponge	Hyrtios altus	10
SMP	SS.31.1.1019501	sponge	Hyrtios erectus	5
SMP	SS.31.2.1019939	sponge	Hyrtios erectus	5
SMP	SS.31.3.1019785	sponge	Hyrtios erectus	5
SMP	Webster.1.B7.19.1019737	sponge	Ianthella basta	15
SMP	Webster.1.B8.20.1019605	sponge	Ianthella basta	15
SMP	Webster.1.B9.21.1019941	sponge	Ianthella basta	15
SMP	Webster.1.D3.39.1019529	sponge	Ianthella basta	12
SMP	Webster.1.D4.40.1020364	sponge	Ianthella basta	12
SMP	Webster.1.D6.42.1020464	sponge	Ianthella basta	12
SMP	Webster.1.A5.5.1020310	sponge	Ianthella basta	12
SMP	Webster.5.A1.377.1020553	sponge	Iotrochota	12
SMP	Webster.5.A3.379.1019907	sponge	Iotrochota	12
SMP	Webster.5.A4.380.1020194	sponge	Iotrochota	12
SMP	Webster.5.B5.393.1020076	sponge	Iotrochota	19
SMP	Webster.5.B8.396.1019959	sponge	Iotrochota	19
SMP	P12x123.1019539	sponge	Iotrochota birotulata	5
SMP	P12x127.1019894	sponge	Iotrochota birotulata	5
SMP	P12x129.1019770	sponge	Iotrochota birotulata	5
SMP	P12x132.1019839	sponge	Iotrochota birotulata	5
SMP	SS.22.1.1019866	sponge	Ircinia felix	18
SMP	SS.22.2.1020190	sponge	Ircinia felix	18
SMP	SS.22.3.1020163	sponge	Ircinia felix	18
SMP	PO10.3.1.1181087	sponge	Ircinia oros	8
SMP	PO10.3.18.1181336	sponge	Ircinia oros	8
SMP	PO10.3.7.1181810	sponge	Ircinia oros	8
SMP	PO10.4.18.1182329	sponge	Ircinia oros	8
SMP	PO10.4.7.1181695	sponge	Ircinia oros	8
SMP	PO10.5.1.1181804	sponge	Ircinia oros	8
SMP	PO10.5.18.1181613	sponge	Ircinia oros	8
SMP	PO10.5.7.1182439	sponge	Ircinia oros	8
SMP	TO10.10.19.1181285	sponge	Ircinia oros	13
SMP	TO10.10.22.1182152	sponge	Ircinia oros	14
SMP	TO10.10.7.1181236	sponge	Ircinia oros	14
SMP	TO10.11.19.1182313	sponge	Ircinia oros	13
SMP	TO10.11.22.1181428	sponge	Ircinia oros	14
SMP	TO10.11.7.1182199	sponge	Ircinia oros	14
SMP	TO10.12.19.1181507	sponge	Ircinia oros	13
SMP	TO10.12.22.1182353	sponge	Ircinia oros	14
SMP	TO10.12.7.1182061	sponge	Ircinia oros	14
SMP	TO10.6.19.1182323	sponge	Ircinia oros	13
SMP	TO10.6.22.1182060	sponge	Ircinia oros	14
SMP	TO10.6.7.1181390	sponge	Ircinia oros	14
SMP	TO10.7.22.1181634	sponge	Ircinia oros	14
SMP	TO10.7.7.1182167	sponge	Ircinia oros	14
SMP	TO10.8.19.1181194	sponge	Ircinia oros	13
SMP	TO10.8.22.1181724	sponge	Ircinia oros	14
SMP	TO10.8.7.1181344	sponge	Ircinia oros	14
SMP	TO10.9.19.1182352	sponge	Ircinia oros	13
SMP	TO10.9.22.1181891	sponge	Ircinia oros	14
SMP	TO10.9.7.1182379	sponge	Ircinia oros	14
SMP	TO11.1.19.1181331	sponge	Ircinia oros	13
SMP	TO11.1.22.1181309	sponge	Ircinia oros	14
SMP	TO11.1.7.1182129	sponge	Ircinia oros	14
SMP	TO11.2.19.1181348	sponge	Ircinia oros	13
SMP	TO11.2.22.1181591	sponge	Ircinia oros	14
SMP	TO11.2.7.1181067	sponge	Ircinia oros	14
SMP	TO11.3.19.1182054	sponge	Ircinia oros	13
SMP	TO11.3.22.1182173	sponge	Ircinia oros	14
SMP	TO11.3.7.1182220	sponge	Ircinia oros	14
SMP	TO11.4.19.1182010	sponge	Ircinia oros	13
SMP	TO11.4.7.1181284	sponge	Ircinia oros	14
SMP	TO11.5.19.1181908	sponge	Ircinia oros	13
SMP	TO11.5.22.1182003	sponge	Ircinia oros	14
SMP	TO11.5.7.1181053	sponge	Ircinia oros	14
SMP	TO11.6.19.1181600	sponge	Ircinia oros	13
SMP	TO11.7.19.1182254	sponge	Ircinia oros	13
SMP	TO11.8.19.1182366	sponge	Ircinia oros	13
SMP	TO11.8.22.1181841	sponge	Ircinia oros	14
SMP	TO11.8.7.1181052	sponge	Ircinia oros	14
SMP	10.102	sponge	Ircinia strobilina	12
SMP	11.102	sponge	Ircinia strobilina	12
SMP	12.1021	sponge	Ircinia strobilina	12
SMP	13.102	sponge	Ircinia strobilina	12
SMP	14.102	sponge	Ircinia strobilina	12
SMP	15.102	sponge	Ircinia strobilina	12
SMP	16.102	sponge	Ircinia strobilina	12
SMP	17.102	sponge	Ircinia strobilina	12
SMP	18.1021	sponge	Ircinia strobilina	12
SMP	19.102	sponge	Ircinia strobilina	12
SMP	20.102	sponge	Ircinia strobilina	12
SMP	21.102	sponge	Ircinia strobilina	12
SMP	22.102	sponge	Ircinia strobilina	12
SMP	23.102	sponge	Ircinia strobilina	12
SMP	24.1021	sponge	Ircinia strobilina	12
SMP	25.102	sponge	Ircinia strobilina	12
SMP	26.102	sponge	Ircinia strobilina	12
SMP	27.102	sponge	Ircinia strobilina	12
SMP	28.102	sponge	Ircinia strobilina	12
SMP	30.102	sponge	Ircinia strobilina	12
SMP	31.1021	sponge	Ircinia strobilina	12
SMP	32.102	sponge	Ircinia strobilina	12
SMP	33.1019	sponge	Ircinia strobilina	12
SMP	4.10199	sponge	Ircinia strobilina	12
SMP	5.10198	sponge	Ircinia strobilina	12
SMP	6.10195	sponge	Ircinia strobilina	12
SMP	SS.27.1.1019738	sponge	Ircinia variabilis	15
SMP	SS.27.2.1020151	sponge	Ircinia variabilis	15
SMP	SS.27.3.1019917	sponge	Ircinia variabilis	15
SMP	TV10.10.12.1181903	sponge	Ircinia variabilis	12
SMP	TV10.10.2.1181694	sponge	Ircinia variabilis	12
SMP	TV10.10.7.1181679	sponge	Ircinia variabilis	13
SMP	TV10.11.12.1181165	sponge	Ircinia variabilis	12
SMP	TV10.11.2.1182269	sponge	Ircinia variabilis	12
SMP	TV10.11.7.1182081	sponge	Ircinia variabilis	13
SMP	TV10.12.12.1181404	sponge	Ircinia variabilis	12
SMP	TV10.12.2.1181818	sponge	Ircinia variabilis	12
SMP	TV10.12.7.1181211	sponge	Ircinia variabilis	13
SMP	TV10.3.12.1182038	sponge	Ircinia variabilis	12
SMP	TV10.3.2.1181796	sponge	Ircinia variabilis	12
SMP	TV10.3.7.1181541	sponge	Ircinia variabilis	13
SMP	TV10.4.12.1181850	sponge	Ircinia variabilis	12
SMP	TV10.4.2.1181247	sponge	Ircinia variabilis	12
SMP	TV10.4.7.1181534	sponge	Ircinia variabilis	13
SMP	TV10.5.12.1181986	sponge	Ircinia variabilis	12
SMP	TV10.5.2.1181137	sponge	Ircinia variabilis	12
SMP	TV10.5.7.1182192	sponge	Ircinia variabilis	13
SMP	TV10.6.12.1181765	sponge	Ircinia variabilis	12
SMP	TV10.6.2.1182331	sponge	Ircinia variabilis	12
SMP	TV10.6.7.1182389	sponge	Ircinia variabilis	13
SMP	TV10.7.12.1181055	sponge	Ircinia variabilis	12
SMP	TV10.7.2.1181625	sponge	Ircinia variabilis	12
SMP	TV10.7.7.1182251	sponge	Ircinia variabilis	13
SMP	TV10.8.12.1181313	sponge	Ircinia variabilis	12
SMP	TV10.8.2.1181576	sponge	Ircinia variabilis	12
SMP	TV10.8.7.1181883	sponge	Ircinia variabilis	13
SMP	TV10.9.12.1181059	sponge	Ircinia variabilis	12
SMP	TV10.9.2.1182146	sponge	Ircinia variabilis	12
SMP	TV10.9.7.1181743	sponge	Ircinia variabilis	13
SMP	TV11.1.12.1182117	sponge	Ircinia variabilis	12
SMP	TV11.1.2.1182346	sponge	Ircinia variabilis	12
SMP	TV11.1.7.1181486	sponge	Ircinia variabilis	13
SMP	TV11.2.12.1181251	sponge	Ircinia variabilis	12
SMP	TV11.2.2.1181754	sponge	Ircinia variabilis	12
SMP	TV11.2.7.1182044	sponge	Ircinia variabilis	13
SMP	TV11.3.12.1182386	sponge	Ircinia variabilis	12
SMP	TV11.3.2.1181705	sponge	Ircinia variabilis	12
SMP	TV11.3.7.1182361	sponge	Ircinia variabilis	13
SMP	TV11.4.12.1181118	sponge	Ircinia variabilis	12
SMP	TV11.4.2.1182292	sponge	Ircinia variabilis	12
SMP	TV11.4.7.1182039	sponge	Ircinia variabilis	13
SMP	TV11.5.12.1181838	sponge	Ircinia variabilis	12
SMP	TV11.5.2.1182208	sponge	Ircinia variabilis	12
SMP	TV11.5.7.1182314	sponge	Ircinia variabilis	13
SMP	TV11.6.12.1181391	sponge	Ircinia variabilis	12
SMP	TV11.6.2.1181814	sponge	Ircinia variabilis	12
SMP	TV11.6.7.1182221	sponge	Ircinia variabilis	13
SMP	TV11.7.12.1181394	sponge	Ircinia variabilis	12
SMP	TV11.7.2.1181239	sponge	Ircinia variabilis	12
SMP	TV11.7.7.1181561	sponge	Ircinia variabilis	13
SMP	TV11.8.12.1181970	sponge	Ircinia variabilis	12
SMP	TV11.8.2.1181957	sponge	Ircinia variabilis	12
SMP	TV11.8.7.1181932	sponge	Ircinia variabilis	13
SMP	Webster.2.A1.95.1020507	sponge	Lissodendoryx	8
SMP	Webster.2.A2.96.1019712	sponge	Lissodendoryx	8
SMP	Webster.2.A4.98.1019622	sponge	Lissodendoryx	8
SMP	P06.1019883	sponge	Lissodendoryx colombiensis	0
SMP	P12x59.1019532	sponge	Lissodendoryx colombiensis	3
SMP	SI06.133.1019903	sponge	Lissodendoryx colombiensis	10
SMP	SI06.53.1020326	sponge	Lissodendoryx colombiensis	3
SMP	SI06.54.1019494	sponge	Lissodendoryx colombiensis	3
SMP	P12x124.1020221	sponge	Mycale laevis	5
SMP	P12x125.1020301	sponge	Mycale laevis	5
SMP	P12x126.1020142	sponge	Mycale laevis	5
SMP	P12x130.1020344	sponge	Mycale laevis	5
SMP	P12x133.1020070	sponge	Mycale laevis	5
SMP	37.102	sponge	Mycale laxissima	10
SMP	38.102	sponge	Mycale laxissima	10
SMP	39.102	sponge	Mycale laxissima	10
SMP	40.102	sponge	Mycale laxissima	10
SMP	41.102	sponge	Mycale laxissima	10
SMP	43.1021	sponge	Mycale laxissima	10
SMP	44.102	sponge	Mycale laxissima	10
SMP	45.102	sponge	Mycale laxissima	10
SMP	46.102	sponge	Mycale laxissima	10
SMP	47.102	sponge	Mycale laxissima	10
SMP	48.102	sponge	Mycale laxissima	10
SMP	49.102	sponge	Mycale laxissima	10
SMP	50.102	sponge	Mycale laxissima	10
SMP	51.102	sponge	Mycale laxissima	10
SMP	52.102	sponge	Mycale laxissima	10
SMP	53.102	sponge	Mycale laxissima	10
SMP	54.102	sponge	Mycale laxissima	10
SMP	56.102	sponge	Mycale laxissima	10
SMP	57.102	sponge	Mycale laxissima	10
SMP	58.102	sponge	Mycale laxissima	10
SMP	59.102	sponge	Mycale laxissima	10
SMP	60.102	sponge	Mycale laxissima	10
SMP	P12x121.1019986	sponge	Mycale laxissima	5
SMP	P12x122.1020481	sponge	Mycale laxissima	5
SMP	P12x134.1020162	sponge	Mycale laxissima	5
SMP	P12x143.1020448	sponge	Mycale laxissima	5
SMP	P12x144.1020206	sponge	Mycale laxissima	5
SMP	1.10205	sponge	Mycale laxissima	12
SMP	2.10197	sponge	Mycale laxissima	12
SMP	3.10202	sponge	Mycale laxissima	12
SMP	SW.30.1020365	sponge	Mycale lingua	66
SMP	SW.31.1020503	sponge	Mycale lingua	66
SMP	SW.32.1020496	sponge	Mycale lingua	66
SMP	SW.227.1020120	sponge	Myxilla	25
SMP	SW.233.1020497	sponge	Myxilla	25
SMP	SW.234.1019718	sponge	Myxilla	25
SMP	P12x101.1020320	sponge	Niphates erecta	5
SMP	P12x102.1019625	sponge	Niphates erecta	5
SMP	P12x116.1019703	sponge	Niphates erecta	5
SMP	P12x118.1020030	sponge	Niphates erecta	5
SMP	P12x119.1019608	sponge	Niphates erecta	5
SMP	Webster.5.B10.398.1020246	sponge	Paratetilla	12
SMP	Webster.5.B11.399.1020415	sponge	Paratetilla	12
SMP	Webster.5.B2.390.1019783	sponge	Paratetilla	19
SMP	Webster.5.B3.391.1020235	sponge	Paratetilla	19
SMP	Webster.5.B4.392.1019942	sponge	Paratetilla	19
SMP	Webster.5.B9.397.1019542	sponge	Paratetilla	12
SMP	SS.28.1.1020232	sponge	Petrosia ficiformis	15
SMP	SS.28.2.1019757	sponge	Petrosia ficiformis	15
SMP	SS.28.3.1019947	sponge	Petrosia ficiformis	15
SMP	SW.05.1020303	sponge	Phakellia ventilabrum	155
SMP	SW.09.1020155	sponge	Phakellia ventilabrum	150
SMP	SW.310.1019649	sponge	Phakellia ventilabrum	117
SMP	ALG12.104.1020008	sponge	Phorbas fictitius	10
SMP	ALG12.105.1019558	sponge	Phorbas fictitius	10
SMP	ALG12.106.1020012	sponge	Phorbas fictitius	10
SMP	ALG12.90.1019650	sponge	Phorbas fictitius	21
SMP	ALG12.91.1020146	sponge	Phorbas fictitius	21
SMP	ALG12.92.1020337	sponge	Phorbas fictitius	21
SMP	ALG12.93.1019916	sponge	Phorbas fictitius	21
SMP	ALG12.94.1020032	sponge	Phorbas fictitius	21
SMP	ALG12.95.1019784	sponge	Phorbas fictitius	21
SMP	ALG12.96.1019911	sponge	Phorbas fictitius	21
SMP	ALG12.97.1020523	sponge	Phorbas fictitius	21
SMP	ALG12.98.1019513	sponge	Phorbas fictitius	21
SMP	Webster.1.H3.87.1019654	sponge	Phyllospongia	8
SMP	Webster.4.B11.305.1020107	sponge	Phyllospongia	2
SMP	Webster.4.B12.306.1020081	sponge	Phyllospongia	2
SMP	Webster.4.C1.307.1020490	sponge	Phyllospongia	2
SMP	Webster.4.C2.308.1020575	sponge	Phyllospongia	2
SMP	700.118	sponge	Placospongia intermedia	2
SMP	701.118	sponge	Placospongia intermedia	2
SMP	702.118	sponge	Placospongia intermedia	10
SMP	P20.1020203	sponge	Placospongia intermedia	10
SMP	101.102	sponge	Plakortis	32
SMP	102.102	sponge	Plakortis	32
SMP	103.102	sponge	Plakortis	32
SMP	104.102	sponge	Plakortis	32
SMP	107.102	sponge	Plakortis	32
SMP	108.102	sponge	Plakortis	32
SMP	111.102	sponge	Plakortis	17
SMP	112.102	sponge	Plakortis	17
SMP	114.102	sponge	Plakortis	32
SMP	115.102	sponge	Plakortis	32
SMP	118.102	sponge	Plakortis	24
SMP	119.102	sponge	Plakortis	24
SMP	65.102	sponge	Plakortis	32
SMP	66.102	sponge	Plakortis	32
SMP	75.102	sponge	Plakortis	32
SMP	76.102	sponge	Plakortis	32
SMP	79.102	sponge	Plakortis	32
SMP	80.102	sponge	Plakortis	32
SMP	83.102	sponge	Plakortis	32
SMP	84.102	sponge	Plakortis	32
SMP	95.102	sponge	Plakortis	32
SMP	96.102	sponge	Plakortis	32
SMP	99.102	sponge	Plakortis	32
SMP	121.102	sponge	Plakortis	29
SMP	122.102	sponge	Plakortis	29
SMP	123.102	sponge	Plakortis	29
SMP	124.102	sponge	Plakortis	24
SMP	85.102	sponge	Plakortis halichondrioides	32
SMP	86.102	sponge	Plakortis halichondrioides	32
SMP	87.102	sponge	Plakortis halichondrioides	32
SMP	88.102	sponge	Plakortis halichondrioides	32
SMP	89.102	sponge	Plakortis halichondrioides	32
SMP	90.102	sponge	Plakortis halichondrioides	32
SMP	91.102	sponge	Plakortis halichondrioides	32
SMP	92.102	sponge	Plakortis halichondrioides	32
SMP	SS.29.1.1020191	sponge	Pseudocorticium jarrei	15
SMP	SS.29.2.1020372	sponge	Pseudocorticium jarrei	15
SMP	SS.29.3.1020091	sponge	Pseudocorticium jarrei	15
SMP	Webster.1.D1.37.1020571	sponge	Rhopaloeides odorabile	12
SMP	Webster.1.F4.64.1020216	sponge	Rhopaloeides odorabile	8
SMP	Webster.4.F10.352.1019826	sponge	Rhopaloeides odorabile	12
SMP	Webster.4.F5.347.1019701	sponge	Rhopaloeides odorabile	12
SMP	Webster.4.F6.348.1020572	sponge	Rhopaloeides odorabile	12
SMP	Webster.4.F7.349.1019897	sponge	Rhopaloeides odorabile	12
SMP	Webster.4.F8.350.1019495	sponge	Rhopaloeides odorabile	12
SMP	Webster.4.F9.351.1019995	sponge	Rhopaloeides odorabile	12
SMP	AF10.10.15.1181373	sponge	Sarcotragus fasciculatus	3
SMP	AF10.10.7.1182371	sponge	Sarcotragus fasciculatus	3
SMP	AF10.10.9.1182142	sponge	Sarcotragus fasciculatus	7
SMP	AF10.11.15.1181105	sponge	Sarcotragus fasciculatus	3
SMP	AF10.11.7.1181827	sponge	Sarcotragus fasciculatus	3
SMP	AF10.11.9.1182204	sponge	Sarcotragus fasciculatus	7
SMP	AF10.12.15.1181663	sponge	Sarcotragus fasciculatus	3
SMP	AF10.12.9.1181056	sponge	Sarcotragus fasciculatus	7
SMP	AF10.3.15.1181291	sponge	Sarcotragus fasciculatus	3
SMP	AF10.3.7.1181140	sponge	Sarcotragus fasciculatus	3
SMP	AF10.3.9.1181532	sponge	Sarcotragus fasciculatus	7
SMP	AF10.4.15.1182131	sponge	Sarcotragus fasciculatus	3
SMP	AF10.4.7.1181091	sponge	Sarcotragus fasciculatus	3
SMP	AF10.4.9.1182190	sponge	Sarcotragus fasciculatus	7
SMP	AF10.5.15.1181407	sponge	Sarcotragus fasciculatus	3
SMP	AF10.5.7.1181716	sponge	Sarcotragus fasciculatus	3
SMP	AF10.5.9.1182372	sponge	Sarcotragus fasciculatus	7
SMP	AF10.6.15.1182288	sponge	Sarcotragus fasciculatus	3
SMP	AF10.6.7.1182185	sponge	Sarcotragus fasciculatus	3
SMP	AF10.6.9.1181906	sponge	Sarcotragus fasciculatus	7
SMP	AF10.7.15.1182210	sponge	Sarcotragus fasciculatus	3
SMP	AF10.7.7.1181843	sponge	Sarcotragus fasciculatus	3
SMP	AF10.7.9.1181539	sponge	Sarcotragus fasciculatus	7
SMP	AF10.8.15.1182052	sponge	Sarcotragus fasciculatus	3
SMP	AF10.8.7.1181566	sponge	Sarcotragus fasciculatus	3
SMP	AF10.8.9.1181531	sponge	Sarcotragus fasciculatus	7
SMP	AF10.9.15.1181763	sponge	Sarcotragus fasciculatus	3
SMP	AF10.9.7.1182028	sponge	Sarcotragus fasciculatus	3
SMP	AF10.9.9.1181035	sponge	Sarcotragus fasciculatus	7
SMP	AF11.1.7.1181766	sponge	Sarcotragus fasciculatus	3
SMP	AF11.1.9.1181853	sponge	Sarcotragus fasciculatus	7
SMP	AF11.2.15.1182284	sponge	Sarcotragus fasciculatus	3
SMP	AF11.2.7.1181945	sponge	Sarcotragus fasciculatus	3
SMP	AF11.2.9.1181398	sponge	Sarcotragus fasciculatus	7
SMP	AF11.3.15.1182171	sponge	Sarcotragus fasciculatus	3
SMP	AF11.3.7.1181265	sponge	Sarcotragus fasciculatus	3
SMP	AF11.3.9.1182276	sponge	Sarcotragus fasciculatus	7
SMP	AF11.4.15.1182112	sponge	Sarcotragus fasciculatus	3
SMP	AF11.4.7.1181627	sponge	Sarcotragus fasciculatus	3
SMP	AF11.4.9.1181355	sponge	Sarcotragus fasciculatus	7
SMP	AF11.5.15.1181664	sponge	Sarcotragus fasciculatus	3
SMP	AF11.5.7.1182304	sponge	Sarcotragus fasciculatus	3
SMP	AF11.5.9.1181273	sponge	Sarcotragus fasciculatus	7
SMP	AF11.6.15.1181556	sponge	Sarcotragus fasciculatus	3
SMP	AF11.6.7.1181781	sponge	Sarcotragus fasciculatus	3
SMP	AF11.6.9.1181918	sponge	Sarcotragus fasciculatus	7
SMP	AF11.7.15.1181077	sponge	Sarcotragus fasciculatus	3
SMP	AF11.7.7.1182062	sponge	Sarcotragus fasciculatus	3
SMP	AF11.7.9.1181192	sponge	Sarcotragus fasciculatus	7
SMP	AF11.8.15.1181400	sponge	Sarcotragus fasciculatus	3
SMP	AF11.8.7.1181965	sponge	Sarcotragus fasciculatus	3
SMP	AF11.8.9.1181747	sponge	Sarcotragus fasciculatus	7
SMP	Webster.5.A5.381.1020416	sponge	Spheciospongia vagabunda	10
SMP	Webster.5.A6.382.1019604	sponge	Spheciospongia vagabunda	10
SMP	Webster.5.B6.394.1019750	sponge	Spheciospongia vagabunda	19
SMP	Webster.5.B7.395.1019832	sponge	Spheciospongia vagabunda	19
SMP	SS.5.1.1020498	sponge	Stelletta aremaria	11
SMP	SS.5.2.1019874	sponge	Stelletta aremaria	11
SMP	SS.5.3.1020201	sponge	Stelletta aremaria	11
SMP	SS.3.1.1019571	sponge	Stelletta maori	4
SMP	SS.3.2.1019835	sponge	Stelletta maori	4
SMP	SS.3.3.1019673	sponge	Stelletta maori	4
SMP	Webster.1.D7.43.1019506	sponge	Stylissa	12
SMP	Webster.1.D8.44.1020056	sponge	Stylissa	5
SMP	Webster.1.D9.45.1019949	sponge	Stylissa	12
SMP	Webster.1.G3.75.1020446	sponge	Stylissa	8
SMP	GC.2.1.1020491	sponge	Stylissa carteri	14
SMP	GC.2.2.1020341	sponge	Stylissa carteri	14
SMP	GC.2.3.1020219	sponge	Stylissa carteri	14
SMP	GC.2.4.1020212	sponge	Stylissa carteri	14
SMP	GC.2.5.1020467	sponge	Stylissa carteri	14
SMP	SS.16.1.1019647	sponge	Stylissa massa	10
SMP	SS.16.2.1019945	sponge	Stylissa massa	10
SMP	SS.16.3.1020422	sponge	Stylissa massa	10
SMP	Webster.5.C10.410.1019551	sponge	Stylissa massa	8
SMP	Webster.5.C11.411.1020079	sponge	Stylissa massa	8
SMP	Webster.5.C1.401.1020050	sponge	Stylissa massa	8
SMP	Webster.5.C2.402.1020087	sponge	Stylissa massa	8
SMP	Webster.5.C3.403.1020469	sponge	Stylissa massa	8
SMP	Webster.5.C4.404.1020430	sponge	Stylissa massa	8
SMP	Webster.5.C5.405.1020347	sponge	Stylissa massa	8
SMP	Webster.5.C6.406.1020060	sponge	Stylissa massa	8
SMP	Webster.5.C7.407.1019765	sponge	Stylissa massa	8
SMP	Webster.5.C8.408.1019617	sponge	Stylissa massa	8
SMP	Webster.5.C9.409.1020124	sponge	Stylissa massa	8
SMP	Webster.5.D10.422.1019660	sponge	Suberites diversicolor	1
SMP	Webster.5.D12.424.1020224	sponge	Suberites diversicolor	1
SMP	Webster.5.D4.416.1019813	sponge	Suberites diversicolor	1
SMP	Webster.5.D7.419.1019564	sponge	Suberites diversicolor	1
SMP	Webster.5.D9.421.1020328	sponge	Suberites diversicolor	1
SMP	Webster.5.E1.425.1020137	sponge	Suberites diversicolor	1
SMP	Webster.5.E2.426.1020154	sponge	Suberites diversicolor	1
SMP	BZ09x1.1019879	sponge	Tedania ignis	1
SMP	P57.1020150	sponge	Tedania ignis	1
SMP	SI06.27.1020539	sponge	Tedania ignis	3
SMP	SI06.59.1020443	sponge	Tedania ignis	3
SMP	SI06.78.1020367	sponge	Tedania ignis	2
SMP	Webster.2.B5.111.1020308	sponge	Tethya	8
SMP	Webster.2.B6.112.1020026	sponge	Tethya	8
SMP	Webster.2.B7.113.1020561	sponge	Tethya	8
SMP	Webster.2.B8.114.1019723	sponge	Tethya	8
SMP	100.102	sponge	Xestospongia	32
SMP	105.102	sponge	Xestospongia	32
SMP	106.102	sponge	Xestospongia	32
SMP	109.102	sponge	Xestospongia	17
SMP	110.102	sponge	Xestospongia	17
SMP	113.102	sponge	Xestospongia	32
SMP	116.102	sponge	Xestospongia	24
SMP	117.102	sponge	Xestospongia	24
SMP	128.102	sponge	Xestospongia	17
SMP	64.102	sponge	Xestospongia	32
SMP	73.102	sponge	Xestospongia	32
SMP	74.102	sponge	Xestospongia	32
SMP	77.102	sponge	Xestospongia	32
SMP	78.102	sponge	Xestospongia	32
SMP	81.102	sponge	Xestospongia	32
SMP	82.102	sponge	Xestospongia	32
SMP	93.102	sponge	Xestospongia	32
SMP	94.102	sponge	Xestospongia	32
SMP	97.102	sponge	Xestospongia	32
SMP	98.102	sponge	Xestospongia	32
SMP	67.102	sponge	Xestospongia	14
SMP	68.102	sponge	Xestospongia	29
SMP	69.102	sponge	Xestospongia	29
SMP	70.102	sponge	Xestospongia	29
SMP	71.102	sponge	Xestospongia	23
SMP	72.102	sponge	Xestospongia	23
SMP	120.102	sponge	Xestospongia	24
SMP	125.102	sponge	Xestospongia	29
SMP	126.102	sponge	Xestospongia	29
SMP	127.102	sponge	Xestospongia	24
SMP	P10X53.1020516	sponge	Xestospongia bocatorensis	4
SMP	SI06.11.1019752	sponge	Xestospongia bocatorensis	10
SMP	SI06.9.1019630	sponge	Xestospongia bocatorensis	10
SMP	27.V.93.2.7.1020505	sponge	Xestospongia muta	31
SMP	5.11.120I.1019774	sponge	Xestospongia muta	19
SMP	5.11.121H.1020253	sponge	Xestospongia muta	19
SMP	5.11.136H.1019859	sponge	Xestospongia muta	19
SMP	5.11.137H.1019552	sponge	Xestospongia muta	19
SMP	5.11.142I.1020569	sponge	Xestospongia muta	19
SMP	5.11.143I.1020345	sponge	Xestospongia muta	19
SMP	5.11.4I.1019698	sponge	Xestospongia muta	19
SMP	5.11.5I.1019867	sponge	Xestospongia muta	19
SMP	5.11.6I.1019777	sponge	Xestospongia muta	19
SMP	5.11.7I.1020089	sponge	Xestospongia muta	19
SMP	5.11.8I.1020323	sponge	Xestospongia muta	19
SMP	5.11.9I.1020119	sponge	Xestospongia muta	19
SMP	5.29.1H.1020444	sponge	Xestospongia muta	18
SMP	5.29.2H.1020009	sponge	Xestospongia muta	18
SMP	5.29.3H.1019531	sponge	Xestospongia muta	18
SMP	5.29.4I.1019789	sponge	Xestospongia muta	18
SMP	5.29.5I.1019855	sponge	Xestospongia muta	18
SMP	5.29.6I.1020436	sponge	Xestospongia muta	18
SMP	5.29.7I.1020306	sponge	Xestospongia muta	18
SMP	5.29.8I.1020184	sponge	Xestospongia muta	18
SMP	SS.24.1.1019990	sponge	Xestospongia muta	18
SMP	SS.24.2.1020274	sponge	Xestospongia muta	18
SMP	SS.7.1.1019873	sponge	Xestospongia sp. UCMPWC1055	11
SMP	SS.7.2.1020388	sponge	Xestospongia sp. UCMPWC1055	11
SMP	SS.7.3.1019590	sponge	Xestospongia sp. UCMPWC1055	11
SMP	SS.12.1.1020213	sponge	Xestospongia testudinaria	13
SMP	SS.12.2.1019981	sponge	Xestospongia testudinaria	13
SMP	SS.12.3.1020195	sponge	Xestospongia testudinaria	13
SMP	Webster.1.E12.60.1020360	sponge	Xestospongia testudinaria	12
SMP	Webster.1.F10.70.1019700	sponge	Xestospongia testudinaria	8
SMP	Webster.1.F9.69.1020504	sponge	Xestospongia testudinaria	8
SMP	GC.1.1.1019521	sponge	Xestospongia testudinaria	14
SMP	GC.1.2.1020021	sponge	Xestospongia testudinaria	14
SMP	GC.1.3.1020054	sponge	Xestospongia testudinaria	14
SMP	GC.1.4.1019595	sponge	Xestospongia testudinaria	14
SMP	GC.1.5.1020049	sponge	Xestospongia testudinaria	14
SMP	Webster.5.E4.428.1019670	seawater	NA	12
SMP	Webster.5.E5.429.1019889	seawater	NA	12
SMP	Webster.5.E6.430.1020522	seawater	NA	12
SMP	ML2.water.gDNA.1019528	seawater	NA	28
SMP	ML3.water.gDNA.1019985	seawater	NA	28
SMP	SWPRBV1.1020450	seawater	NA	32
SMP	SWPRBV2.1020241	seawater	NA	32
SMP	SWPRBV3.1019766	seawater	NA	32
SMP	SWPRD1.1019576	seawater	NA	24
SMP	SWPRD2.1019841	seawater	NA	24
SMP	SWPRD3.1020378	seawater	NA	24
SMP	SWMX1.1.1020238	seawater	NA	29
SMP	SWMX1.2.1020168	seawater	NA	29
SMP	SWMX1.3.1019958	seawater	NA	29
SMP	AW10.10.II.1181451	seawater	NA	5
SMP	AW10.10.III.1181682	seawater	NA	5
SMP	AW10.11.I.1181594	seawater	NA	5
SMP	AW10.11.II.1181844	seawater	NA	5
SMP	AW10.12.I.1182118	seawater	NA	5
SMP	AW10.12.II.1182012	seawater	NA	5
SMP	AW10.12.III.1181128	seawater	NA	5
SMP	AW10.3.I.1181981	seawater	NA	5
SMP	AW10.3.II.1181943	seawater	NA	5
SMP	AW10.3.III.1181432	seawater	NA	5
SMP	AW10.4.I.1181462	seawater	NA	5
SMP	AW10.4.II.1181086	seawater	NA	5
SMP	AW10.4.III.1182286	seawater	NA	5
SMP	AW10.5.I.1181997	seawater	NA	5
SMP	AW10.5.II.1182241	seawater	NA	5
SMP	AW10.5.III.1182271	seawater	NA	5
SMP	AW10.7.II.1181304	seawater	NA	5
SMP	AW10.7.III.1182181	seawater	NA	5
SMP	AW10.8.I.1181963	seawater	NA	5
SMP	AW10.8.II.1181869	seawater	NA	5
SMP	AW10.8.III.1182423	seawater	NA	5
SMP	AW10.9.I.1181604	seawater	NA	5
SMP	AW10.9.II.1181973	seawater	NA	5
SMP	AW10.9.III.1181831	seawater	NA	5
SMP	AW11.1.I.1181552	seawater	NA	5
SMP	AW11.1.II.1181307	seawater	NA	5
SMP	AW11.1.III.1182104	seawater	NA	5
SMP	AW11.2.I.1181241	seawater	NA	5
SMP	AW11.2.II.1181195	seawater	NA	5
SMP	AW11.2.III.1181851	seawater	NA	5
SMP	AW11.3.I.1181767	seawater	NA	5
SMP	AW11.3.II.1181386	seawater	NA	5
SMP	AW11.4.II.1181401	seawater	NA	5
SMP	AW11.4.III.1182415	seawater	NA	5
SMP	AW11.5.III.1181684	seawater	NA	5
SMP	AW11.6.I.1182134	seawater	NA	5
SMP	AW11.6.II.1182018	seawater	NA	5
SMP	AW11.6.III.1182287	seawater	NA	5
SMP	AW11.8.I.1181714	seawater	NA	5
SMP	AW11.8.III.1182400	seawater	NA	5
SMP	SWBH.1.1181167	seawater	NA	1
SMP	SWBH.2.1182397	seawater	NA	1
SMP	SWBH.3.1181292	seawater	NA	1
SMP	SWSA.1.1181494	seawater	NA	1
SMP	SWSA.2.1181197	seawater	NA	1
SMP	SWSA.3.1181074	seawater	NA	1
SMP	TW10.10.I.1181667	seawater	NA	14
SMP	TW10.10.II.1181942	seawater	NA	14
SMP	TW10.10.III.1181697	seawater	NA	14
SMP	TW10.11.I.1181974	seawater	NA	14
SMP	TW10.11.II.1181427	seawater	NA	14
SMP	TW10.11.III.1182236	seawater	NA	14
SMP	TW10.12.I.1182004	seawater	NA	14
SMP	TW10.12.II.1181757	seawater	NA	14
SMP	TW10.12.III.1182205	seawater	NA	14
SMP	TW10.3.I.1181457	seawater	NA	14
SMP	TW10.3.II.1181259	seawater	NA	14
SMP	TW10.3.III.1181864	seawater	NA	14
SMP	TW10.4.II.1182137	seawater	NA	14
SMP	TW10.4.III.1182315	seawater	NA	14
SMP	TW10.6.I.1181884	seawater	NA	14
SMP	TW10.6.II.1182441	seawater	NA	14
SMP	TW10.7.II.1182248	seawater	NA	14
SMP	TW10.8.I.1181563	seawater	NA	14
SMP	TW10.8.II.1182342	seawater	NA	14
SMP	TW10.8.III.1182435	seawater	NA	14
SMP	TW10.9.I.1181157	seawater	NA	14
SMP	TW10.9.II.1181335	seawater	NA	14
SMP	TW10.9.III.1182302	seawater	NA	14
SMP	TW11.1.I.1181751	seawater	NA	14
SMP	TW11.1.II.1181113	seawater	NA	14
SMP	TW11.1.III.1181629	seawater	NA	14
SMP	TW11.2.I.1181107	seawater	NA	14
SMP	TW11.2.III.1181469	seawater	NA	14
SMP	TW11.3.I.1181174	seawater	NA	14
SMP	TW11.3.II.1181991	seawater	NA	14
SMP	TW11.3.III.1182340	seawater	NA	14
SMP	TW11.4.II.1181268	seawater	NA	14
SMP	TW11.5.III.1182247	seawater	NA	14
SMP	TW11.7.I.1181050	seawater	NA	14
SMP	SW.H2O.4.1020393	seawater	NA	4
SMP	SW.H2O.5.1019804	seawater	NA	4
SMP	SW.H2O.6.1019920	seawater	NA	4
SMP	SWBHMPV1.1020492	seawater	NA	24
SMP	SWBHMPV2.1019827	seawater	NA	24
SMP	SWBHMPV3.1019729	seawater	NA	24
SMP	SWBHPK1.1020427	seawater	NA	24
SMP	SWBHPK2.1020243	seawater	NA	24
SMP	SWBHPK3.1020109	seawater	NA	24
SMP	SWBHSS1.1020185	seawater	NA	29
SMP	SWBHSS2.1019559	seawater	NA	29
SMP	SWBHSS3.1020029	seawater	NA	29
SMP	5.11.Water.1019824	seawater	NA	19
SMP	BCD1H2O.1019563	seawater	NA	5
SMP	BCD2H2O.1019577	seawater	NA	5
SMP	BCH1H2O.1019957	seawater	NA	5
SMP	BCH2H2O.1020268	seawater	NA	5
SMP	BCH3H2O.1019849	seawater	NA	5
SMP	BR10A.Jan.1019548	seawater	NA	2
SMP	BR10A.Nov.1019707	seawater	NA	3
SMP	BR10B.Jan.1020118	seawater	NA	17
SMP	BR10B.Nov.1019955	seawater	NA	18
SMP	BR10C.Jan.1020239	seawater	NA	33
SMP	BR10C.Jul.1020245	seawater	NA	27
SMP	BR10C.Nov.1019679	seawater	NA	35
SMP	BR14A.Jan.1020379	seawater	NA	2
SMP	BR14A.Nov.1020043	seawater	NA	2
SMP	BR7C.Jul.1020534	seawater	NA	27
SMP	HW14A.Jul.1019607	seawater	NA	2
SMP	HW4A.Nov.1019983	seawater	NA	2
SMP	HW4C.Jul.1019970	seawater	NA	25
SMP	HW4C.Nov.1019848	seawater	NA	24
SMP	HW9A.Jul.1020291	seawater	NA	1
SMP	HW9A.Nov.1019960	seawater	NA	1
SMP	HW9C.Jan.1019820	seawater	NA	16
SMP	HW9C.Jul.1020373	seawater	NA	23
SMP	SH1H20.1020135	seawater	NA	5
SMP	SH2H2O.1020112	seawater	NA	5
SMP	SH3H2O.1020545	seawater	NA	5
SMP	5.11.Soil.1020271	sediment	NA	19
SMP	5.29.Soil.1019966	sediment	NA	18
SMP	BCD11SED.1020055	sediment	NA	5
SMP	BCD12SED.1019631	sediment	NA	5
SMP	BCD13SED.1020512	sediment	NA	5
SMP	BCD21SED.1019899	sediment	NA	5
SMP	BCD22SED.1019908	sediment	NA	5
SMP	BCD23SED.1020540	sediment	NA	5
SMP	BCD31SED.1019600	sediment	NA	5
SMP	BCD32SED.1019628	sediment	NA	5
SMP	BCD33SED.1020484	sediment	NA	5
SMP	BCH11SED.1020281	sediment	NA	5
SMP	BCH12SED.1020332	sediment	NA	5
SMP	BCH13SED.1020409	sediment	NA	5
SMP	BCH21SED.1019500	sediment	NA	5
SMP	BCH23SED.1020532	sediment	NA	5
SMP	BCH31SED.1019515	sediment	NA	5
SMP	BCH32SED.1019565	sediment	NA	5
SMP	BCH33SED.1019842	sediment	NA	5
SMP	SD11SED.1020180	sediment	NA	5
SMP	SD12SED.1019847	sediment	NA	5
SMP	SD13SED.1020318	sediment	NA	5
SMP	SD21SED.1020473	sediment	NA	5
SMP	SD22SED.1020493	sediment	NA	5
SMP	SD23SED.1020164	sediment	NA	5
SMP	SD31SED.1020543	sediment	NA	5
SMP	SD33SED.1019711	sediment	NA	5
SMP	SH11SED.1019845	sediment	NA	5
SMP	SH12SED.1019810	sediment	NA	5
SMP	SH13SED.1019692	sediment	NA	5
SMP	SH21SED.1020160	sediment	NA	5
SMP	SH22SED.1019800	sediment	NA	5
SMP	SH23SED.1020048	sediment	NA	5
SMP	SH31SED.1019561	sediment	NA	5
SMP	SH32SED.1020463	sediment	NA	5
SMP	SH33SED.1020220	sediment	NA	5
D-SMP	BS001	sponge	Axinellidae indet.2	2353
D-SMP	BS002	sponge	Geodia phlegraei	958
D-SMP	BS005	sponge	Craniella infrequens	731
D-SMP	BS006	sponge	Craniella sp.	731
D-SMP	BS007	sponge	Craniella infrequens	731
D-SMP	BS008	sponge	Lissodendoryx sp.	529
D-SMP	BS009	sponge	Lissodendoryx sp.	529
D-SMP	BS010	sponge	Geodia parva	1417
D-SMP	BS011	sponge	Geodia phlegraei	844
D-SMP	BS012	sponge	Stelletta rhaphidiophora	844
D-SMP	BS013	sponge	Geodia sp.	297
D-SMP	BS014	sponge	Craniella infrequens	297
D-SMP	BS015	seawater	NA	2905
D-SMP	BS016	seawater	NA	170
D-SMP	BS017	sponge	Stelletta rhaphidiophora	1601
D-SMP	BS018	sponge	Stelletta rhaphidiophora	1601
D-SMP	BS019	sponge	Geodia hentscheli	1601
D-SMP	BS021	sponge	Geodia parva	1601
D-SMP	BS022	sponge	Geodia hentscheli	1601
D-SMP	BS023	sponge	Lissodendoryx sp.	1601
D-SMP	BS025	sponge	Trichasterina borealis	1601
D-SMP	BS027	sponge	Geodia hentscheli	953
D-SMP	BS028	sponge	Craniella sp.	359
D-SMP	BS029	sponge	Schaudinnia rosea	359
D-SMP	BS031	sponge	Schaudinnia rosea	960
D-SMP	BS032	sponge	Geodia phlegraei	575
D-SMP	BS033	sediment	NA	575
D-SMP	BS034	sponge	Craniella infrequens	575
D-SMP	BS035	sponge	Thenea valdiviae	575
D-SMP	BS036	sponge	Geodia phlegraei	575
D-SMP	BS037	sponge	Thenea valdiviae	575
D-SMP	BS038	sediment	NA	161
D-SMP	BS039	sponge	Stelletta rhaphidiophora	161
D-SMP	BS040	sponge	Geodia phlegraei	161
D-SMP	BS041	sponge	Schaudinnia rosea	161
D-SMP	BS042	sponge	Thenea valdiviae	161
D-SMP	BS043	sponge	Thenea valdiviae	161
D-SMP	BS045	sponge	Geodia phlegraei	145
D-SMP	BS046	sponge	Geodia phlegraei	145
D-SMP	BS047	sponge	Geodia hentscheli	145
D-SMP	BS048	sponge	Stelletta rhaphidiophora	145
D-SMP	BS049	sponge	Thenea valdiviae	145
D-SMP	BS050	sponge	Stelletta rhaphidiophora	145
D-SMP	BS051	sponge	Geodia sp.	145
D-SMP	BS052	sponge	Craniella infrequens	145
D-SMP	BS053	sediment	NA	747
D-SMP	BS054	sponge	Thenea valdiviae	747
D-SMP	BS055	sediment	NA	352
D-SMP	BS056	sponge	Geodia hentscheli	352
D-SMP	BS057	sponge	Thenea valdiviae	352
D-SMP	BS058	sponge	Thenea valdiviae	352
D-SMP	BS059	sponge	Thenea valdiviae	257
D-SMP	BS060	sediment	NA	257
D-SMP	BS061	sediment	NA	221
D-SMP	BS062	sponge	Geodia phlegraei	221
D-SMP	BS064	sponge	Schaudinnia rosea	221
D-SMP	BS065	sponge	Schaudinnia rosea	221
D-SMP	BS066	sponge	Craniella infrequens	221
D-SMP	BS067	sponge	Craniella infrequens	221
D-SMP	BS068	sediment	NA	972
D-SMP	BS069	sponge	Schaudinnia rosea	972
D-SMP	BS070	sponge	Schaudinnia rosea	972
D-SMP	BS071	sponge	Stelletta rhaphidiophora	517
D-SMP	BS072	sponge	Geodia hentscheli	517
D-SMP	BS073	sponge	Geodia phlegraei	517
D-SMP	BS075	sponge	Scyphidium septentrionale	188
D-SMP	BS076	sediment	NA	2687
D-SMP	BS077	sediment	NA	2687
D-SMP	BS079	sponge	Axinellidae indet.2	2687
D-SMP	BS080	sponge	Schaudinnia rosea	407
D-SMP	BS081	sponge	Schaudinnia rosea	407
D-SMP	BS082	sponge	Schaudinnia rosea	407
D-SMP	BS083	sponge	Sphaerotylus sp.	407
D-SMP	BS085	sponge	Schaudinnia rosea	363
D-SMP	BS087	sediment	NA	538
D-SMP	BS089	sponge	Geodia hentscheli	538
D-SMP	BS090	sponge	Geodia parva	538
D-SMP	BS091	sponge	Thenea valdiviae	538
D-SMP	BS092	seawater	NA	2078
D-SMP	BS093	seawater	NA	1700
D-SMP	BS094	seawater	NA	1000
D-SMP	BS096	seawater	NA	300
D-SMP	BS097	sediment	NA	172
D-SMP	BS098	sponge	Geodia hentscheli	172
D-SMP	BS099	sponge	Axinellidae indet.4	172
D-SMP	BS100	sponge	Stelletta rhaphidiophora	172
D-SMP	BS101	sponge	Geodia hentscheli	172
D-SMP	BS103	sponge	Sphaerotylus sp.	208
D-SMP	BS104	sponge	Schaudinnia rosea	208
D-SMP	BS105	sponge	Axinellidae indet.4	208
D-SMP	BS106	sponge	Schaudinnia rosea	208
D-SMP	BS107	sponge	Axinellidae indet.4	208
D-SMP	BS108	sediment	NA	785
D-SMP	BS109	sponge	Schaudinnia rosea	785
D-SMP	BS111	sponge	Schaudinnia rosea	785
D-SMP	BS112	sponge	Craniella infrequens	785
D-SMP	BS113	sponge	Schaudinnia rosea	1095
D-SMP	BS114	sponge	Asbestopluma furcata	1095
D-SMP	BS115	sponge	Schaudinnia rosea	1095
D-SMP	BS116	sponge	Asbestopluma furcata	1095
D-SMP	BS117	sponge	Craniella infrequens	574
D-SMP	BS118	sponge	Geodia hentscheli	574
D-SMP	BS119	sponge	Geodia sp.	299
D-SMP	BS120	sponge	Scyphidium septentrionale	887
D-SMP	BS121	sponge	Asbestopluma furcata	887
D-SMP	BS122	sponge	Geodia hentscheli	887
D-SMP	BS123	sponge	Geodia phlegraei	887
D-SMP	BS124	sponge	Lissodendoryx sp.	836
D-SMP	BS126	sponge	Schaudinnia rosea	836
D-SMP	BS127	sponge	Schaudinnia rosea	836
D-SMP	BS128	sponge	Schaudinnia rosea	836
D-SMP	BS129	sponge	Lissodendoryx sp.	1016
D-SMP	BS130	sponge	Asbestopluma furcata	719
D-SMP	K092-1A	sponge	Geodia parva	663
D-SMP	K094-2A	sponge	Astrophorina indet.	641
D-SMP	K123-1	sponge	Geodia parva	651
D-SMP	K154-1	sponge	Geodia hentscheli	795
D-SMP	K193-1	sponge	Geodia hentscheli	1000
D-SMP	K193-2	sponge	Geodia hentscheli	1000
D-SMP	K193-3	sponge	Geodia parva	1000
D-SMP	K193-4	sponge	Geodia hentscheli	1000
D-SMP	K193-5	sponge	Geodia hentscheli	1000
D-SMP	K193-6	sponge	Stelletta rhaphidiophora	1000
D-SMP	K196-1	sponge	Geodia parva	638
D-SMP	K198-1	sponge	Geodia hentscheli	680
D-SMP	K200	sponge	Calcarea indet.1	685
D-SMP	K200-4	sponge	Geodia parva	685
D-SMP	K200-4A	sponge	Geodia parva	685
D-SMP	K200-5	sponge	Geodia hentscheli	685
D-SMP	K208-1	sponge	Geodia parva	1122
D-SMP	K208-2	sponge	Geodia parva	1122
D-SMP	K216-1	sponge	Stelletta rhaphidiophora	739
D-SMP	K216-2	sponge	Geodia parva	739
D-SMP	K092-1	sponge	Stelletta rhaphidiophora	663
D-SMP	K093-1	sponge	Geodia parva	635
D-SMP	K093-2	sponge	Astrophorina indet.	635
D-SMP	K094-1	sponge	Geodia parva	641
D-SMP	K094-2	sponge	Geodia parva	641
D-SMP	K094-3	sponge	Geodia parva	641
D-SMP	SED-00001	sediment	NA	199
D-SMP	SED-00002	sediment	NA	199
D-SMP	SED-00003	sediment	NA	199
D-SMP	SED-00004	sediment	NA	199
D-SMP	SED-00005	sediment	NA	198
D-SMP	SED-00007	sediment	NA	198
D-SMP	SED-00008	sediment	NA	198
D-SMP	SED-00009	sediment	NA	200
D-SMP	SED-00010	sediment	NA	200
D-SMP	SED-00011	sediment	NA	200
D-SMP	SED-00012	sediment	NA	200
D-SMP	SED-00013	sediment	NA	203
D-SMP	SED-00015	sediment	NA	203
D-SMP	SED-00016	sediment	NA	203
D-SMP	SED-00017	sediment	NA	4161
D-SMP	SED-00018	sediment	NA	4161
D-SMP	SED-00019	sediment	NA	4161
D-SMP	SED-00020	sediment	NA	4821
D-SMP	SED-00021	sediment	NA	4821
D-SMP	SED-00022	sediment	NA	4821
D-SMP	SED-00023	sediment	NA	539
D-SMP	SED-00024	sediment	NA	539
D-SMP	SED-00025	sediment	NA	539
D-SMP	SED-00026	sediment	NA	708
D-SMP	SED-00027	sediment	NA	708
D-SMP	SED-00028	sediment	NA	708
D-SMP	SED-00029	sediment	NA	1476
D-SMP	SED-00030	sediment	NA	1476
D-SMP	SED-00031	sediment	NA	1476
D-SMP	SED-00032	sediment	NA	886
D-SMP	SED-00033	sediment	NA	886
D-SMP	SED-00034	sediment	NA	886
D-SMP	SED-00035	sediment	NA	1288
D-SMP	SED-00036	sediment	NA	1288
D-SMP	SED-00037	sediment	NA	1288
D-SMP	SED-00038	sediment	NA	348
D-SMP	SED-00039	sediment	NA	348
D-SMP	SED-00040	sediment	NA	348
D-SMP	SED-00041	sediment	NA	204
D-SMP	SED-00042	sediment	NA	204
D-SMP	SED-00043	sediment	NA	204
D-SMP	SED-00044	sediment	NA	157
D-SMP	SED-00045	sediment	NA	157
D-SMP	SED-00046	sediment	NA	157
D-SMP	SED-00047	sediment	NA	161
D-SMP	SED-00048	sediment	NA	161
D-SMP	SED-00049	sediment	NA	161
D-SMP	SED-00050	sediment	NA	773
D-SMP	SED-00051	sediment	NA	773
D-SMP	SED-00052	sediment	NA	773
D-SMP	SED-00053	sediment	NA	768
D-SMP	SED-00054	sediment	NA	774
D-SMP	SED-00055	sediment	NA	774
D-SMP	SED-00056	sediment	NA	774
D-SMP	SED-00057	sediment	NA	774
D-SMP	SED-00058	sediment	NA	900
D-SMP	SED-00059	sediment	NA	900
D-SMP	SED-00060	sediment	NA	900
D-SMP	SED-00061	sediment	NA	584
D-SMP	SED-00062	sediment	NA	584
D-SMP	SED-00063	sediment	NA	584
D-SMP	SED-00065	sediment	NA	330
D-SMP	SED-00066	sediment	NA	330
D-SMP	SED-00068	sediment	NA	333
D-SMP	SED-00069	sediment	NA	333
D-SMP	SED-00070	sediment	NA	333
D-SMP	SED-00071	sediment	NA	333
D-SMP	SED-00072	sediment	NA	333
D-SMP	SED-00073	sediment	NA	1525
D-SMP	SED-00074	sediment	NA	1525
D-SMP	SED-00075	sediment	NA	1525
D-SMP	SED-00076	sediment	NA	1150
D-SMP	SED-00077	sediment	NA	1150
D-SMP	SED-00078	sediment	NA	1150
D-SMP	SED-00079	sediment	NA	1030
D-SMP	SED-00080	sediment	NA	1030
D-SMP	SED-00081	sediment	NA	1030
D-SMP	SED-00082	sediment	NA	900
D-SMP	SED-00083	sediment	NA	900
D-SMP	SED-00084	sediment	NA	900
D-SMP	SED-00085	sediment	NA	835
D-SMP	SED-00086	sediment	NA	835
D-SMP	SED-00088	sediment	NA	587
D-SMP	SED-00089	sediment	NA	587
D-SMP	SED-00090	sediment	NA	587
D-SMP	SED-00091	sediment	NA	600
D-SMP	SED-00092	sediment	NA	600
D-SMP	SED-00093	sediment	NA	600
D-SMP	SEDI-092	sediment	NA	663
D-SMP	SEDI-093	sediment	NA	635
D-SMP	SEDI-094	sediment	NA	641
D-SMP	SEDI-155	sediment	NA	796
D-SMP	SEDI-197	sediment	NA	648
D-SMP	SEDI-198	sediment	NA	680
D-SMP	SEDI-200	sediment	NA	685
D-SMP	SEDI-208	sediment	NA	1122
D-SMP	SW-00001	seawater	NA	200
D-SMP	SW-00002	seawater	NA	199
D-SMP	SW-00003	seawater	NA	205
D-SMP	SW-00004	seawater	NA	205
D-SMP	SW-00005	seawater	NA	205
D-SMP	SW-00006	seawater	NA	317
D-SMP	SW-00007	seawater	NA	736
D-SMP	SW-00008	seawater	NA	759
D-SMP	SW-00009	seawater	NA	759
D-SMP	SW-00010	seawater	NA	759
D-SMP	SW-00011	seawater	NA	1385
D-SMP	SW-00012	seawater	NA	1385
D-SMP	SW-00013	seawater	NA	1385
D-SMP	SW-00014	seawater	NA	495
D-SMP	SW-00015	seawater	NA	495
D-SMP	SW-00016	seawater	NA	495
D-SMP	SW-00017	seawater	NA	309
D-SMP	SW-00018	seawater	NA	309
D-SMP	SW-00019	seawater	NA	309
D-SMP	SW-00020	seawater	NA	4470
D-SMP	SW-00021	seawater	NA	4470
D-SMP	SW-00022	seawater	NA	4470
D-SMP	SW-00023	seawater	NA	1217
D-SMP	SW-00024	seawater	NA	1217
D-SMP	SW-00025	seawater	NA	1217
D-SMP	SW-00026	seawater	NA	764
D-SMP	SW-00027	seawater	NA	764
D-SMP	SW-00028	seawater	NA	764
D-SMP	SW-00032	seawater	NA	649
D-SMP	SW-00033	seawater	NA	649
D-SMP	SW-00034	seawater	NA	649
D-SMP	SW-00035	seawater	NA	850
D-SMP	SW-00036	seawater	NA	850
D-SMP	SW-00037	seawater	NA	850
D-SMP	SW-00038	seawater	NA	1428
D-SMP	SW-00039	seawater	NA	1428
D-SMP	SW-00040	seawater	NA	1428
D-SMP	SW-00041	seawater	NA	885
D-SMP	SW-00042	seawater	NA	885
D-SMP	SW-00043	seawater	NA	885
D-SMP	SW-00044	seawater	NA	1308
D-SMP	SW-00045	seawater	NA	1308
D-SMP	SW-00046	seawater	NA	1308
D-SMP	SW-00047	seawater	NA	1152
D-SMP	SW-00048	seawater	NA	1152
D-SMP	SW-00049	seawater	NA	1152
D-SMP	SW-00050	seawater	NA	2353
D-SMP	SW-00051	seawater	NA	2353
D-SMP	SW-00052	seawater	NA	2353
D-SMP	SW-00053	seawater	NA	2353
D-SMP	SW-00054	seawater	NA	2463
D-SMP	SW-00055	seawater	NA	2463
D-SMP	SW-00056	seawater	NA	2463
D-SMP	SW-00057	seawater	NA	2463
D-SMP	SW-00058	seawater	NA	2500
D-SMP	SW-00059	seawater	NA	2500
D-SMP	SW-00060	seawater	NA	2500
D-SMP	SW-00061	seawater	NA	2500
D-SMP	SW-00062	seawater	NA	220
D-SMP	SW-00063	seawater	NA	220
D-SMP	SW-00064	seawater	NA	220
D-SMP	SW-00065	seawater	NA	220
D-SMP	SW-00066	seawater	NA	546
D-SMP	SW-00067	seawater	NA	546
D-SMP	SW-00068	seawater	NA	546
D-SMP	SW-00069	seawater	NA	529
D-SMP	SW-00070	seawater	NA	529
D-SMP	SW-00071	seawater	NA	529
D-SMP	SW-00072	seawater	NA	352
D-SMP	SW-00073	seawater	NA	352
D-SMP	SW-00074	seawater	NA	157
D-SMP	SW-00075	seawater	NA	157
D-SMP	SW-00076	seawater	NA	157
D-SMP	SW-00077	seawater	NA	157
D-SMP	SW-00078	seawater	NA	161
D-SMP	SW-00079	seawater	NA	161
D-SMP	SW-00080	seawater	NA	161
D-SMP	SW-00081	seawater	NA	161
D-SMP	SW-00082	seawater	NA	183
D-SMP	SW-00083	seawater	NA	183
D-SMP	SW-00084	seawater	NA	204
D-SMP	SW-00085	seawater	NA	204
D-SMP	SW-00086	seawater	NA	204
D-SMP	SW-00087	seawater	NA	204
D-SMP	SW-00088	seawater	NA	2441
D-SMP	SW-00089	seawater	NA	2441
D-SMP	SW-00090	seawater	NA	2441
D-SMP	SW-00091	seawater	NA	596
D-SMP	SW-00092	seawater	NA	596
D-SMP	SW-00093	seawater	NA	596
D-SMP	SW-00094	seawater	NA	397
D-SMP	SW-00095	seawater	NA	397
D-SMP	SW-00096	seawater	NA	397
D-SMP	SW-00097	seawater	NA	1224
D-SMP	SW-00098	seawater	NA	1224
D-SMP	SW-00099	seawater	NA	1224
D-SMP	SW-00100	seawater	NA	400
D-SMP	SW-00101	seawater	NA	400
D-SMP	SW-00102	seawater	NA	400
D-SMP	SW-00103	seawater	NA	678
D-SMP	SW-00104	seawater	NA	678
D-SMP	SW-00105	seawater	NA	678
D-SMP	SW-00106	seawater	NA	398
D-SMP	SW-00107	seawater	NA	398
D-SMP	SW-00108	seawater	NA	398
D-SMP	SW-00109	seawater	NA	999
D-SMP	SW-00110	seawater	NA	999
D-SMP	SW-00111	seawater	NA	999
D-SMP	SW-00112	seawater	NA	400
D-SMP	SW-00113	seawater	NA	400
D-SMP	SW-00114	seawater	NA	400
D-SMP	SW-00115	seawater	NA	1049
D-SMP	SW-00116	seawater	NA	1049
D-SMP	SW-00117	seawater	NA	1049
D-SMP	SW-00118	seawater	NA	399
D-SMP	SW-00119	seawater	NA	399
D-SMP	SW-00120	seawater	NA	399
D-SMP	SW-00121	seawater	NA	584
D-SMP	SW-00122	seawater	NA	584
D-SMP	SW-00123	seawater	NA	584
D-SMP	SW-00124	seawater	NA	395
D-SMP	SW-00125	seawater	NA	395
D-SMP	SW-00126	seawater	NA	395
D-SMP	SW-00127	seawater	NA	708
D-SMP	SW-00128	seawater	NA	708
D-SMP	SW-00129	seawater	NA	708
D-SMP	SW-00130	seawater	NA	394
D-SMP	SW-00131	seawater	NA	394
D-SMP	SW-00132	seawater	NA	394
D-SMP	SW-00133	seawater	NA	764
D-SMP	SW-00134	seawater	NA	764
D-SMP	SW-00135	seawater	NA	764
D-SMP	SW-00136	seawater	NA	395
D-SMP	SW-00137	seawater	NA	395
D-SMP	SW-00138	seawater	NA	395
D-SMP	SW-00139	seawater	NA	679
D-SMP	SW-00140	seawater	NA	677
D-SMP	SW-00141	seawater	NA	150
D-SMP	SW-00142	seawater	NA	150
D-SMP	SW-00143	seawater	NA	150
D-SMP	SW-00144	seawater	NA	1234
D-SMP	SW-00145	seawater	NA	1234
D-SMP	SW-00146	seawater	NA	1234
D-SMP	SW-00147	seawater	NA	267
D-SMP	SW-00148	seawater	NA	267
D-SMP	SW-00149	seawater	NA	267
D-SMP	SW-00150	seawater	NA	267
D-SMP	SW-00151	seawater	NA	1768
D-SMP	SW-00152	seawater	NA	1768
D-SMP	SW-00153	seawater	NA	1768
D-SMP	SW-00154	seawater	NA	400
D-SMP	SW-00155	seawater	NA	400
D-SMP	SW-00156	seawater	NA	400
D-SMP	SW-00157	seawater	NA	1538
D-SMP	SW-00158	seawater	NA	1538
D-SMP	SW-00159	seawater	NA	1538
D-SMP	SW-00160	seawater	NA	400
D-SMP	SW-00161	seawater	NA	400
D-SMP	SW-00162	seawater	NA	400
D-SMP	SW-00163	seawater	NA	1070
D-SMP	SW-00164	seawater	NA	1070
D-SMP	SW-00165	seawater	NA	1070
D-SMP	SW-00166	seawater	NA	400
D-SMP	SW-00167	seawater	NA	400
D-SMP	SW-00168	seawater	NA	400
D-SMP	SW-00169	seawater	NA	897
D-SMP	SW-00170	seawater	NA	897
D-SMP	SW-00171	seawater	NA	897
D-SMP	SW-00172	seawater	NA	400
D-SMP	SW-00173	seawater	NA	400
D-SMP	SW-00174	seawater	NA	400
D-SMP	SW-00175	seawater	NA	575
D-SMP	SW-00176	seawater	NA	575
D-SMP	SW-00177	seawater	NA	575
D-SMP	SW-00178	seawater	NA	400
D-SMP	SW-00179	seawater	NA	400
D-SMP	SW-00180	seawater	NA	400
D-SMP	SW-00184	seawater	NA	364
D-SMP	SW-00185	seawater	NA	364
D-SMP	SW-00186	seawater	NA	364
D-SMP	SW-00187	seawater	NA	327
D-SMP	SW-00188	seawater	NA	327
D-SMP	SW-00189	seawater	NA	327
D-SMP	SW-00190	seawater	NA	325
D-SMP	SW-00191	seawater	NA	325
D-SMP	SW-00192	seawater	NA	325
D-SMP	SW-00193	seawater	NA	330
D-SMP	SW-00194	seawater	NA	330
D-SMP	SW-00196	seawater	NA	335
D-SMP	SW-00197	seawater	NA	335
D-SMP	SW-00198	seawater	NA	335
D-SMP	SW-00199	seawater	NA	321
D-SMP	SW-00200	seawater	NA	321
D-SMP	SW-00201	seawater	NA	321
D-SMP	SW-00202	seawater	NA	584
D-SMP	SW-00203	seawater	NA	584
D-SMP	SW-00204	seawater	NA	584
D-SMP	SW-00205	seawater	NA	333
D-SMP	SW-00206	seawater	NA	333
D-SMP	SW-00207	seawater	NA	333
D-SMP	SW-00208	seawater	NA	333
D-SMP	SW-00209	seawater	NA	333
D-SMP	SW-00210	seawater	NA	333
D-SMP	SW-00211	seawater	NA	1172
D-SMP	SW-00212	seawater	NA	1172
D-SMP	SW-00213	seawater	NA	1172
D-SMP	SW-00214	seawater	NA	1152
D-SMP	SW-00215	seawater	NA	1152
D-SMP	SW-00216	seawater	NA	1152
D-SMP	SW-00217	seawater	NA	709
D-SMP	SW-00218	seawater	NA	709
D-SMP	SW-00219	seawater	NA	709
D-SMP	SW-00220	seawater	NA	660
D-SMP	SW-00221	seawater	NA	660
D-SMP	SW-00222	seawater	NA	660
D-SMP	SW-00223	seawater	NA	867
D-SMP	SW-00224	seawater	NA	867
D-SMP	SW-00225	seawater	NA	867
D-SMP	SW-00226	seawater	NA	673
D-SMP	SW-00227	seawater	NA	673
D-SMP	SW-00228	seawater	NA	673
D-SMP	SW-00229	seawater	NA	1032
D-SMP	SW-00230	seawater	NA	1032
D-SMP	SW-00231	seawater	NA	1032
D-SMP	SW-00232	seawater	NA	544
D-SMP	SW-00233	seawater	NA	544
D-SMP	SW-00234	seawater	NA	544
D-SMP	SW-00235	seawater	NA	1166
D-SMP	SW-00236	seawater	NA	1166
D-SMP	SW-00237	seawater	NA	1166
D-SMP	SW-00238	seawater	NA	1522
D-SMP	SW-00239	seawater	NA	1522
D-SMP	SW-00240	seawater	NA	1522
D-SMP	SW-00241	seawater	NA	1522
D-SMP	SW-00242	seawater	NA	1112
D-SMP	SW-00243	seawater	NA	1112
D-SMP	SW-00244	seawater	NA	1112
D-SMP	SW-00245	seawater	NA	303
D-SMP	SW-00246	seawater	NA	303
D-SMP	SW-00247	seawater	NA	303
D-SMP	SW-00248	seawater	NA	1190
D-SMP	SW-00249	seawater	NA	1190
D-SMP	SW-00250	seawater	NA	1190
D-SMP	SW-00251	seawater	NA	902
D-SMP	SW-00252	seawater	NA	902
D-SMP	SW-00253	seawater	NA	902
D-SMP	SW-00254	seawater	NA	560
D-SMP	SW-00255	seawater	NA	560
D-SMP	SW-00256	seawater	NA	560
D-SMP	SW-00258	seawater	NA	854
D-SMP	SW-00259	seawater	NA	1230
D-SMP	SW-00260	seawater	NA	793
D-SMP	SW-00261	seawater	NA	205
D-SMP	SW-00262	seawater	NA	220
D-SMP	SW-00263	seawater	NA	220
D-SMP	SW-00264	seawater	NA	220
D-SMP	SW-00265	seawater	NA	1502
D-SMP	SW-00266	seawater	NA	1502
D-SMP	SW-00267	seawater	NA	1502
D-SMP	SW-00268	seawater	NA	1561
D-SMP	SW-00269	seawater	NA	1561
D-SMP	SW-00270	seawater	NA	1561
D-SMP	SW-00271	seawater	NA	726
D-SMP	SW-00272	seawater	NA	726
D-SMP	SW-00273	seawater	NA	726
D-SMP	SW-00280	seawater	NA	571
D-SMP	SW-00281	seawater	NA	571
D-SMP	SW-00282	seawater	NA	571
D-SMP	SW-00283	seawater	NA	574
D-SMP	SW-00284	seawater	NA	574
D-SMP	SW-00285	seawater	NA	574
D-SMP	SW-00286	seawater	NA	1056
D-SMP	SW-00287	seawater	NA	1056
D-SMP	SW-00288	seawater	NA	1056
D-SMP	SW-00289	seawater	NA	400
D-SMP	SW-00290	seawater	NA	400
D-SMP	SW-00291	seawater	NA	400
D-SMP	SW-00292	seawater	NA	2057
D-SMP	SW-00293	seawater	NA	2057
D-SMP	SW-00294	seawater	NA	2057
D-SMP	SW-00295	seawater	NA	400
D-SMP	SW-00296	seawater	NA	400
D-SMP	SW-00297	seawater	NA	400
D-SMP	SW-00298	seawater	NA	2150
D-SMP	SW-00299	seawater	NA	2150
D-SMP	SW-00300	seawater	NA	2150
D-SMP	SW-00301	seawater	NA	400
D-SMP	SW-00302	seawater	NA	400
D-SMP	SW-00303	seawater	NA	400
D-SMP	SW-00307	seawater	NA	577
D-SMP	SW-00308	seawater	NA	577
D-SMP	SW-00309	seawater	NA	577
D-SMP	SW-00310	seawater	NA	1316
D-SMP	SW-00311	seawater	NA	1316
D-SMP	SW-00312	seawater	NA	1316
D-SMP	SW-00313	seawater	NA	2966
D-SMP	SW-00314	seawater	NA	2966
D-SMP	SW-00315	seawater	NA	2966
D-SMP	SW-00316	seawater	NA	400
D-SMP	SW-00317	seawater	NA	400
D-SMP	SW-00318	seawater	NA	400
D-SMP	SW-00319	seawater	NA	2130
D-SMP	SW-00320	seawater	NA	2130
D-SMP	SW-00321	seawater	NA	2130
D-SMP	SW-00322	seawater	NA	400
D-SMP	SW-00323	seawater	NA	400
D-SMP	SW-00324	seawater	NA	400
D-SMP	SW-00325	seawater	NA	978
D-SMP	SW-00326	seawater	NA	978
D-SMP	SW-00327	seawater	NA	978
D-SMP	SW-00328	seawater	NA	400
D-SMP	SW-00329	seawater	NA	400
D-SMP	SW-00330	seawater	NA	400
D-SMP	SW-00331	seawater	NA	1767
D-SMP	SW-00332	seawater	NA	1767
D-SMP	SW-00333	seawater	NA	1767
D-SMP	SW-00334	seawater	NA	570
D-SMP	SW-00335	seawater	NA	570
D-SMP	SW-00336	seawater	NA	570
D-SMP	SW-00337	seawater	NA	330
D-SMP	SW-00338	seawater	NA	330
D-SMP	SW-00339	seawater	NA	330
D-SMP	SW-00340	seawater	NA	316
D-SMP	SW-00341	seawater	NA	316
D-SMP	SW-00342	seawater	NA	316
D-SMP	SW-00343	seawater	NA	320
D-SMP	SW-00344	seawater	NA	320
D-SMP	SW-00345	seawater	NA	320
D-SMP	SW-00346	seawater	NA	320
D-SMP	SW-00347	seawater	NA	320
D-SMP	SW-00348	seawater	NA	320
D-SMP	SW-00349	seawater	NA	217
D-SMP	SW-00350	seawater	NA	217
D-SMP	SW-00351	seawater	NA	217
D-SMP	SW-00352	seawater	NA	218
D-SMP	SW-00353	seawater	NA	218
D-SMP	SW-00354	seawater	NA	218
D-SMP	SW-00355	seawater	NA	301
D-SMP	SW-00356	seawater	NA	301
D-SMP	SW-00357	seawater	NA	301
D-SMP	SW-00373	seawater	NA	800
D-SMP	SW-00374	seawater	NA	800
D-SMP	SW-00375	seawater	NA	800
D-SMP	SW-00376	seawater	NA	800
D-SMP	SW-00377	seawater	NA	800
D-SMP	SW-00378	seawater	NA	800
D-SMP	SWF-088	seawater	NA	868
D-SMP	SWF-170	seawater	NA	539
D-SMP	SWF-172	seawater	NA	622
D-SMP	WB-00001	sponge	Vazella pourtalesii	199
D-SMP	WB-00005	sponge	Vazella pourtalesii	199
D-SMP	WB-00007	sponge	Vazella pourtalesii	199
D-SMP	WB-00011	sponge	Vazella pourtalesii	199
D-SMP	WB-00013	sponge	Vazella pourtalesii	203
D-SMP	WB-00016	sponge	Vazella pourtalesii	203
D-SMP	WB-00019	sponge	Vazella pourtalesii	200
D-SMP	WB-00024	sponge	Vazella pourtalesii	185
D-SMP	WB-00046	sponge	Rossella vanhoeffeni	313
D-SMP	WB-00052	sponge	Anoxycalyx joubini	313
D-SMP	WB-00053	sponge	Anoxycalyx joubini	313
D-SMP	WB-00063	sponge	Rossella fibulata	313
D-SMP	WB-00079	sponge	Aphrocallistes beatrix	768
D-SMP	WB-00080	sponge	Aphrocallistes beatrix	759
D-SMP	WB-00081	sponge	Farrea sp.	759
D-SMP	WB-00082	sponge	Lophocalyx sp.	760
D-SMP	WB-00083	sponge	Latrunculia morrisoni	759
D-SMP	WB-00084	sponge	Pleroma menoui	1139
D-SMP	WB-00085	sponge	Farrea similaris	1216
D-SMP	WB-00086	sponge	Saccocalyx tetractinus	1347
D-SMP	WB-00087	sponge	Farrea ananchorata	1335
D-SMP	WB-00088	sponge	Lophocalyx sp.	1249
D-SMP	WB-00089	sponge	Farrea ananchorata	1386
D-SMP	WB-00090	sponge	Rossella antarctica	1285
D-SMP	WB-00091	sponge	Aulocalyx serialis	1279
D-SMP	WB-00093	sponge	Walteria leuckarti	1281
D-SMP	WB-00095	sponge	Eurete sp.	4160
D-SMP	WB-00096	sponge	Saccocalyx tetractinus	4160
D-SMP	WB-00097	sponge	Amphidiscella caledonica	4159
D-SMP	WB-00098	sponge	Amphidiscella caledonica	4160
D-SMP	WB-00099	sponge	Amphidiscella caledonica	4160
D-SMP	WB-00100	sponge	Amphidiscella caledonica	4162
D-SMP	WB-00101	sponge	Amphidiscella sonnae	4159
D-SMP	WB-00102	sponge	Bolosoma indet.1	4159
D-SMP	WB-00103	sponge	Hyalonema sp.	4160
D-SMP	WB-00104	sponge	Hyalonema apertum	4161
D-SMP	WB-00106	sponge	Pleroma turbinatum	495
D-SMP	WB-00107	sponge	Pleroma turbinatum	497
D-SMP	WB-00108	sponge	Pleroma turbinatum	472
D-SMP	WB-00109	sponge	Paratimea sp.	532
D-SMP	WB-00110	sponge	Paratimea sp.	471
D-SMP	WB-00111	sponge	Paratimea sp.	491
D-SMP	WB-00112	sponge	Paratimea sp.	472
D-SMP	WB-00113	sponge	Paratimea sp.	532
D-SMP	WB-00114	sponge	Paratimea sp.	532
D-SMP	WB-00115	sponge	Paratimea sp.	532
D-SMP	WB-00116	sponge	Paratimea sp.	472
D-SMP	WB-00118	sponge	Hexactinella simplex	329
D-SMP	WB-00119	sponge	Rhabdodictyum sp.	4833
D-SMP	WB-00120	sponge	Caulophacus discohexactinus	4816
D-SMP	WB-00121	sponge	Caulophacus arcticus	4819
D-SMP	WB-00123	sponge	Pleroma menoui	1180
D-SMP	WB-00124	sponge	Bolosoma cyanae	1180
D-SMP	WB-00125	sponge	Regadrella pedunculata	1205
D-SMP	WB-00126	sponge	Regadrella pedunculata	1184
D-SMP	WB-00127	sponge	Dictyaulus sp.	1196
D-SMP	WB-00128	sponge	Bolosoma indet.	1211
D-SMP	WB-00129	sponge	Farrea sp.	1381
D-SMP	WB-00130	sponge	Farrea sp.	1381
D-SMP	WB-00131	sponge	Farrea sp.	1381
D-SMP	WB-00133	sponge	Pheronema conicum	1169
D-SMP	WB-00134	sponge	Pheronema conicum	1177
D-SMP	WB-00135	sponge	Pheronema conicum	1180
D-SMP	WB-00136	sponge	Pheronema conicum	1169
D-SMP	WB-00137	sponge	Asbestopluma sp.3	536
D-SMP	WB-00138	sponge	Leucopsacus distantus	792
D-SMP	WB-00139	sponge	Bathydorus sp.	783
D-SMP	WB-00140	sponge	Bathydorus sp.	767
D-SMP	WB-00141	sponge	Bathydorus sp.	759
D-SMP	WB-00142	sponge	Corbitella plagiariorum	793
D-SMP	WB-00143	sponge	Corbitella plagiariorum	783
D-SMP	WB-00144	sponge	Corbitella plagiariorum	770
D-SMP	WB-00145	sponge	Corbitella plagiariorum	792
D-SMP	WB-00146	sponge	Regadrella okinoseana	774
D-SMP	WB-00147	sponge	Corbitella plagiariorum	802
D-SMP	WB-00148	sponge	Lanuginellinae indet.	802
D-SMP	WB-00149	sponge	Aphrocallistes beatrix	793
D-SMP	WB-00150	sponge	Aulocalyx sp.	774
D-SMP	WB-00151	sponge	Latrunculia morrisoni	595
D-SMP	WB-00152	sponge	Latrunculia morrisoni	595
D-SMP	WB-00153	sponge	Rossellinae indet.	853
D-SMP	WB-00154	sponge	Latrunculia morrisoni	706
D-SMP	WB-00155	sponge	Latrunculia morrisoni	670
D-SMP	WB-00156	sponge	Scyphidium australiense	853
D-SMP	WB-00158	sponge	Scyphidium australiense	1675
D-SMP	WB-00159	sponge	Acanthascus sp.	1618
D-SMP	WB-00160	sponge	Eurete sp.	1663
D-SMP	WB-00161	sponge	Farrea mexicana	1631
D-SMP	WB-00162	sponge	Scyphidium australiense	1631
D-SMP	WB-00163	sponge	Regadrella okinoseana	896
D-SMP	WB-00164	sponge	Regadrella okinoseana	893
D-SMP	WB-00165	sponge	Regadrella okinoseana	890
D-SMP	WB-00166	sponge	Regadrella pedunculata	908
D-SMP	WB-00167	sponge	Leucopsacus distantus	896
D-SMP	WB-00168	sponge	Aulocalyx sp.	893
D-SMP	WB-00169	sponge	Lanuginellinae indet.	893
D-SMP	WB-00170	sponge	Halichondria sp.	894
D-SMP	WB-00171	sponge	Halichondria sp.	899
D-SMP	WB-00172	sponge	Halichondria sp.	892
D-SMP	WB-00174	sponge	Caulophacus lotifolium	871
D-SMP	WB-00175	sponge	Myxillidae indet.1	857
D-SMP	WB-00176	sponge	Asbestopluma sp.1	877
D-SMP	WB-00177	sponge	Abyssocladia sp.2	883
D-SMP	WB-00178	sponge	Lanuginellinae indet.	857
D-SMP	WB-00179	sponge	Bathydorus sp.	857
D-SMP	WB-00180	sponge	Leucopsacus distantus	857
D-SMP	WB-00181	sponge	Aulocalyx sp.	875
D-SMP	WB-00182	sponge	Caulophacus lotifolium	852
D-SMP	WB-00183	sponge	Saccocalyx tetractinus	1352
D-SMP	WB-00184	sponge	Saccocalyx tetractinus	1457
D-SMP	WB-00185	sponge	Saccocalyx tetractinus	1457
D-SMP	WB-00186	sponge	Walteria leuckarti	1278
D-SMP	WB-00187	sponge	Chaunoplectella sp.	1389
D-SMP	WB-00188	sponge	Abyssocladia sp.1	1352
D-SMP	WB-00189	sponge	Poliopogon sp.	1150
D-SMP	WB-00191	sponge	Bolosoma cyanae	1167
D-SMP	WB-00192	sponge	Bolosoma cyanae	1166
D-SMP	WB-00194	sponge	Caulophacus discohexactinus	1164
D-SMP	WB-00195	sponge	Caulophacus discohexactinus	1150
D-SMP	WB-00196	sponge	Farrea similaris	1153
D-SMP	WB-00197	sponge	Bolosoma cyanae	1149
D-SMP	WB-00200	sponge	Aulocalyx serialis	1164
D-SMP	WB-00201	sponge	Regadrella pedunculata	1164
D-SMP	WB-00202	sponge	Cymbastela tricalyciformis	759
D-SMP	WB-00203	sponge	Homaxinella sp.	759
D-SMP	WB-00205	sponge	Poecillastra laminaris	494
D-SMP	WB-00208	sponge	Porphyria sp.	6
D-SMP	WB-00211	sponge	Geodia sp.	6
D-SMP	WB-00212	sponge	Poecillastra sp.	1177
D-SMP	WB-00213	sponge	Penares turmericolor	1172
D-SMP	WB-00214	sponge	Penares turmericolor	1191
D-SMP	WB-00215	sponge	Penares turmericolor	1191
D-SMP	WB-00216	sponge	Penares turmericolor	1191
D-SMP	WB-00217	sponge	Penares turmericolor	1187
D-SMP	WB-00218	sponge	Penares turmericolor	1191
D-SMP	WB-00219	sponge	Penares turmericolor	1191
D-SMP	WB-00220	sponge	Geodia vaubani	1172
D-SMP	WB-00221	sponge	Geodia vaubani	1217
D-SMP	WB-00222	sponge	Pleroma sp.	1180
D-SMP	WB-00223	sponge	Lissodendoryx bifacialis	1205
D-SMP	WB-00224	sponge	Lissodendoryx bifacialis	1188
D-SMP	WB-00225	sponge	Latrunculia morrisoni	1297
D-SMP	WB-00226	sponge	Geodia sp.	1177
D-SMP	WB-00227	sponge	Geodia vaubani	1312
D-SMP	WB-00229	sponge	Geodia vaubani	1202
D-SMP	WB-00230	sponge	Geodia vestigifera	1285
D-SMP	WB-00232	sponge	Herengeria sp.	759
D-SMP	WB-00233	sponge	Geodia vaubani	802
D-SMP	WB-00234	sponge	Lissodendoryx sp.2	540
D-SMP	WB-00235	sponge	Myxillidae indet.4	610
D-SMP	WB-00236	sponge	Myxillidae indet.4	672
D-SMP	WB-00238	sponge	Myxillidae indet.3	662
D-SMP	WB-00239	sponge	Vulcanella sp.	610
D-SMP	WB-00240	sponge	Myxillidae indet.1	678
D-SMP	WB-00241	sponge	Tentorium sp.	646
D-SMP	WB-00242	sponge	Neopetrosia sp.	630
D-SMP	WB-00243	sponge	Neopetrosia sp.	665
D-SMP	WB-00244	sponge	Cladocroce sp.1	662
D-SMP	WB-00246	sponge	Clathria sp.	655
D-SMP	WB-00247	sponge	Tentorium sp.	662
D-SMP	WB-00248	sponge	Tentorium sp.	643
D-SMP	WB-00250	sponge	Phakellia vermiculata	625
D-SMP	WB-00251	sponge	Cladocroce sp.1	662
D-SMP	WB-00252	sponge	Cladocroce sp.2	662
D-SMP	WB-00253	sponge	Myxillidae indet.3	678
D-SMP	WB-00254	sponge	Biemna sp.	656
D-SMP	WB-00255	sponge	Cladocroce sp.2	600
D-SMP	WB-00256	sponge	Myxillidae indet.4	604
D-SMP	WB-00257	sponge	Myxillidae indet.3	596
D-SMP	WB-00258	sponge	Cladocroce sp.1	602
D-SMP	WB-00259	sponge	Tentorium sp.2	665
D-SMP	WB-00260	sponge	Isodictya sp.	672
D-SMP	WB-00261	sponge	Cladocroce sp.2	600
D-SMP	WB-00262	sponge	Geodia vaubani	662
D-SMP	WB-00263	sponge	Tedania sp.	642
D-SMP	WB-00264	sponge	Biemna sp.	642
D-SMP	WB-00266	sponge	Coelosphaera bullata	726
D-SMP	WB-00267	sponge	Rhizaxinella sp.	697
D-SMP	WB-00269	sponge	Polymastia invaginata	670
D-SMP	WB-00270	sponge	Polymastia invaginata	705
D-SMP	WB-00271	sponge	Tentorium sp.	813
D-SMP	WB-00272	sponge	Myxillidae indet.4	806
D-SMP	WB-00276	sponge	Myxillidae indet.4	851
D-SMP	WB-00277	sponge	Tedania sp.2	674
D-SMP	WB-00278	sponge	Lissodendoryx bifacialis	813
D-SMP	WB-00279	sponge	Coelosphaera bullata	706
D-SMP	WB-00280	sponge	Coelosphaera bullata	706
D-SMP	WB-00281	sponge	Isodictya sp.	806
D-SMP	WB-00283	sponge	Aaptos sp.	706
D-SMP	WB-00284	sponge	Farrea occa	893
D-SMP	WB-00285	sponge	Myxillidae indet.2	1161
D-SMP	WB-00286	sponge	Myxillidae indet.2	1153
D-SMP	WB-00310	sponge	Craniella sp.	270
D-SMP	WB-00311	sponge	Geodia barretti	254
D-SMP	WB-00312	sponge	Geodia macandrewii	254
D-SMP	WB-00313	sponge	Geodia macandrewii	254
D-SMP	WB-00314	sponge	Geodia macandrewii	254
D-SMP	WB-00315	sponge	Geodia macandrewii	254
D-SMP	WB-00316	sponge	Geodia atlantica	254
D-SMP	WB-00317	sponge	Stelletta normani	254
D-SMP	WB-00318	sponge	Stelletta normani	254
D-SMP	WB-00319	sponge	Geodia atlantica	228
D-SMP	WB-00320	sponge	Geodia atlantica	228
D-SMP	WB-00321	sponge	Stelletta normani	228
D-SMP	WB-00322	sponge	Stelletta normani	228
D-SMP	WB-00323	sponge	Stelletta normani	228
D-SMP	WB-00324	sponge	Stryphnus fortis	228
D-SMP	WB-00325	sponge	Stryphnus fortis	228
D-SMP	WB-00326	sponge	Stryphnus fortis	228
D-SMP	WB-00327	sponge	Geodia phlegraei	228
D-SMP	WB-00328	sponge	Geodia phlegraei	228
D-SMP	WB-00329	sponge	Geodia phlegraei	228
D-SMP	WB-00330	sponge	Geodia macandrewii	228
D-SMP	WB-00331	sponge	Geodia macandrewii	228
D-SMP	WB-00333	sponge	Geodia macandrewii	228
D-SMP	WB-00335	sponge	Phakellia ventilabrum	340
D-SMP	WB-00336	sponge	Phakellia ventilabrum	340
D-SMP	WB-00337	sponge	Phakellia ventilabrum	340
D-SMP	WB-00338	sponge	Phakellia ventilabrum	340
D-SMP	WB-00339	sponge	Poecillastra compressa	340
D-SMP	WB-00340	sponge	Poecillastra compressa	340
D-SMP	WB-00341	sponge	Poecillastra compressa	340
D-SMP	WB-00342	sponge	Poecillastra compressa	340
D-SMP	WB-00347	sponge	Hamacantha sp.	340
D-SMP	WB-00348	sponge	Hamacantha sp.	340
D-SMP	WB-00349	sponge	Hamacantha sp.	340
D-SMP	WB-00353	sponge	Vazella pourtalesii	161
D-SMP	WB-00355	sponge	Vazella pourtalesii	161
D-SMP	WB-00361	sponge	Vazella pourtalesii	161
D-SMP	WB-00362	sponge	Vazella pourtalesii	161
D-SMP	WB-00366	sponge	Vazella pourtalesii	176
D-SMP	WB-00367	sponge	Vazella pourtalesii	176
D-SMP	WB-00368	sponge	Vazella pourtalesii	176
D-SMP	WB-00369	sponge	Vazella pourtalesii	176
D-SMP	WB-00370	sponge	Vazella pourtalesii	176
D-SMP	WB-00371	sponge	Vazella pourtalesii	176
D-SMP	WB-00372	sponge	Vazella pourtalesii	176
D-SMP	WB-00377	sponge	Vazella pourtalesii	204
D-SMP	WB-00379	sponge	Vazella pourtalesii	204
D-SMP	WB-00384	sponge	Vazella pourtalesii	204
D-SMP	WB-00386	sponge	Vazella pourtalesii	204
D-SMP	WB-00390	sponge	Vazella pourtalesii	155
D-SMP	WB-00391	sponge	Vazella pourtalesii	155
D-SMP	WB-00392	sponge	Vazella pourtalesii	155
D-SMP	WB-00393	sponge	Vazella pourtalesii	155
D-SMP	WB-00394	sponge	Vazella pourtalesii	155
D-SMP	WB-00395	sponge	Vazella pourtalesii	157
D-SMP	WB-00396	sponge	Vazella pourtalesii	157
D-SMP	WB-00397	sponge	Vazella pourtalesii	157
D-SMP	WB-00398	sponge	Vazella pourtalesii	157
D-SMP	WB-00399	sponge	Geodia parva	679
D-SMP	WB-00400	sponge	Geodia parva	679
D-SMP	WB-00401	sponge	Geodia parva	679
D-SMP	WB-00402	sponge	Geodia parva	679
D-SMP	WB-00403	sponge	Stelletta rhaphidiophora	679
D-SMP	WB-00404	sponge	Stelletta rhaphidiophora	679
D-SMP	WB-00405	sponge	Stelletta rhaphidiophora	679
D-SMP	WB-00406	sponge	Stelletta rhaphidiophora	679
D-SMP	WB-00407	sponge	Geodia hentscheli	630
D-SMP	WB-00408	sponge	Geodia hentscheli	630
D-SMP	WB-00409	sponge	Geodia hentscheli	630
D-SMP	WB-00410	sponge	Geodia hentscheli	630
D-SMP	WB-00411	sponge	Axinella infundibuliformis	154
D-SMP	WB-00412	sponge	Axinella infundibuliformis	154
D-SMP	WB-00413	sponge	Axinella infundibuliformis	154
D-SMP	WB-00414	sponge	Axinella infundibuliformis	154
D-SMP	WB-00415	sponge	Axinella infundibuliformis	154
D-SMP	WB-00416	sponge	Axinella infundibuliformis	154
D-SMP	WB-00417	sponge	Asconema indet.	154
D-SMP	WB-00418	sponge	Hexactinellida sp. inc.	1053
D-SMP	WB-00423	sponge	Plakortis simplex	262
D-SMP	WB-00425	sponge	Plakortis simplex	262
D-SMP	WB-00426	sponge	Plakortis simplex	262
D-SMP	WB-00427	sponge	Plakortis simplex	262
D-SMP	WB-00428	sponge	Sympagella sp.	295
D-SMP	WB-00429	sponge	Acantheurypon spinispinosum	295
D-SMP	WB-00430	sponge	Phakellia ventilabrum	295
D-SMP	WB-00431	sponge	Acantheurypon spinispinosum	295
D-SMP	WB-00432	sponge	Phakellia robusta	295
D-SMP	WB-00433	sponge	Axinella infundibuliformis	295
D-SMP	WB-00434	sponge	Axinella infundibuliformis	295
D-SMP	WB-00435	sponge	Axinella infundibuliformis	295
D-SMP	WB-00436	sponge	Geodia macandrewii	267
D-SMP	WB-00437	sponge	Geodia barretti	267
D-SMP	WB-00438	sponge	Geodia phlegraei	267
D-SMP	WB-00439	sponge	Axinellidae indet.7	267
D-SMP	WB-00440	sponge	Geodia phlegraei	267
D-SMP	WB-00441	sponge	Geodia phlegraei	267
D-SMP	WB-00447	sponge	Stylocordyla borealis	1034
D-SMP	WB-00449	sponge	Stylocordyla borealis	1034
D-SMP	WB-00450	sponge	Stylocordyla borealis	1034
D-SMP	WB-00453	sponge	Asconema foliatum	897
D-SMP	WB-00454	sponge	Schaudinnia rosea	897
D-SMP	WB-00455	sponge	Schaudinnia rosea	897
D-SMP	WB-00457	sponge	Schaudinnia rosea	897
D-SMP	WB-00458	sponge	Schaudinnia rosea	897
D-SMP	WB-00459	sponge	Schaudinnia rosea	897
D-SMP	WB-00460	sponge	Schaudinnia rosea	897
D-SMP	WB-00461	sponge	Stylocordyla borealis	897
D-SMP	WB-00461_embryos	sponge	Stylocordyla borealis	897
D-SMP	WB-00462	sponge	Stylocordyla borealis	897
D-SMP	WB-00462_embryos	sponge	Stylocordyla borealis	897
D-SMP	WB-00463	sponge	Stylocordyla borealis	897
D-SMP	WB-00464	sponge	Craniella infrequens	897
D-SMP	WB-00464_embryos	sponge	Craniella infrequens	897
D-SMP	WB-00465	sponge	Craniella infrequens	897
D-SMP	WB-00465_embryos	sponge	Craniella infrequens	897
D-SMP	WB-00466	sponge	Craniella infrequens	897
D-SMP	WB-00467	sponge	Craniella infrequens	897
D-SMP	WB-00467_embryos	sponge	Craniella infrequens	897
D-SMP	WB-00468	sponge	Amphidiscella sp.	2184
D-SMP	WB-00469	sponge	Amphidiscella sp.	2184
D-SMP	WB-00470	sponge	Amphidiscella sp.	2184
D-SMP	WB-00471	sponge	Amphidiscella sp.	2184
D-SMP	WB-00473	sponge	Stelletta rhaphidiophora	2184
D-SMP	WB-00474	sponge	Stelletta rhaphidiophora	2184
D-SMP	WB-00475	sponge	Geodia hentscheli	2184
D-SMP	WB-00477	sponge	Geodia hentscheli	2184
D-SMP	WB-00479	sponge	Geodia hentscheli	2184
D-SMP	WB-00481	sponge	Clathrina pellucida	2184
D-SMP	WB-00482	sponge	Clathrina pellucida	2184
D-SMP	WB-00483	sponge	Clathrina pellucida	2184
D-SMP	WB-00484	sponge	Clathrina pellucida	2184
D-SMP	WB-00485	sponge	Geodia parva	2184
D-SMP	WB-00487	sponge	Geodia parva	2184
D-SMP	WB-00489	sponge	Geodia parva	2184
D-SMP	WB-00491	sponge	Geodia parva	2184
D-SMP	WB-00493	sponge	Hexadella dedritifera	600
D-SMP	WB-00494	sponge	Hexadella dedritifera	600
D-SMP	WB-00495	sponge	Hexadella dedritifera	600
D-SMP	WB-00496	sponge	Hexadella dedritifera	600
D-SMP	WB-00498	sponge	Stelletta rhaphidiophora	600
D-SMP	WB-00499	sponge	Trichasterina borealis	580
D-SMP	WB-00504	sponge	Schaudinnia rosea	580
D-SMP	WB-00506	sponge	Stelletta rhaphidiophora	580
D-SMP	WB-00507	sponge	Aplysilla sulfurea	580
D-SMP	WB-00508	sponge	Hexadella dedritifera	580
D-SMP	WB-00510	sponge	Schaudinnia rosea	580
D-SMP	WB-00511	sponge	Caulophacus sp.	2113
D-SMP	WB-00513	sponge	Geodia parva	2113
D-SMP	WB-00514	sponge	Geodia hentscheli	2113
D-SMP	WB-00515	sponge	Geodia hentscheli	2113
D-SMP	WB-00516	sponge	Aphrocallistidae indet.	2113
D-SMP	WB-00517	sponge	Aphrocallistidae indet.	2113
D-SMP	WB-00518	sponge	Aphrocallistidae indet.	2113
D-SMP	WB-00519	sponge	Aphrocallistidae indet.	2113
D-SMP	WB-00522	sponge	Geodia macandrewii	330
D-SMP	WB-00523	sponge	Geodia macandrewii	330
D-SMP	WB-00524	sponge	Geodia macandrewii	330
D-SMP	WB-00525	sponge	Geodia macandrewii	330
D-SMP	WB-00526	sponge	Geodia barretti	330
D-SMP	WB-00527	sponge	Geodia barretti	330
D-SMP	WB-00528	sponge	Geodia barretti	330
D-SMP	WB-00529	sponge	Geodia barretti	330
D-SMP	WB-00531	sponge	Geodia phlegraei	330
D-SMP	WB-00532	sponge	Geodia phlegraei	330
D-SMP	WB-00533	sponge	Hexadella dedritifera	330
D-SMP	WB-00536	sponge	Stelletta rhaphidiophora	330
D-SMP	WB-00537	sponge	Stelletta rhaphidiophora	330
D-SMP	WB-00538	sponge	Aplysilla sulfurea	330
D-SMP	WB-00539	sponge	Stelletta rhaphidiophora	330
D-SMP	WB-00540	sponge	Stryphnus fortis	330
D-SMP	WB-00542	sponge	Stryphnus fortis	330
D-SMP	WB-00544	sponge	Stryphnus fortis	330
D-SMP	WB-00545	sponge	Stryphnus fortis	330
D-SMP	WB-00547	sponge	Thenea valdiviae	330
D-SMP	WB-00548	sponge	Thenea valdiviae	330
D-SMP	WB-00549	sponge	Thenea valdiviae	330
D-SMP	WB-00550	sponge	Thenea valdiviae	330
D-SMP	WB-00553	sponge	Petrosia crassa	332
D-SMP	WB-00554	sponge	Petrosia crassa	332
D-SMP	WB-00555	sponge	Axinella infundibuliformis	332
D-SMP	WB-00556	sponge	Axinella infundibuliformis	332
D-SMP	WB-00557	sponge	Axinella infundibuliformis	332
D-SMP	WB-00558	sponge	Phakellia ventilabrum	332
D-SMP	WB-00559	sponge	Phakellia ventilabrum	332
D-SMP	WB-00560	sponge	Phakellia ventilabrum	332
D-SMP	WB-00561	sponge	Phakellia ventilabrum	332
D-SMP	WB-00562	sponge	Geodia barretti	332
D-SMP	WB-00565	sponge	Geodia barretti	332
D-SMP	WB-00566	sponge	Stryphnus fortis	335
D-SMP	WB-00568	sponge	Stryphnus fortis	335
D-SMP	WB-00570	sponge	Stryphnus fortis	335
D-SMP	WB-00572	sponge	Stryphnus fortis	335
D-SMP	WB-00574	sponge	Geodia barretti	335
D-SMP	WB-00578	sponge	Geodia barretti	335
D-SMP	WB-00580	sponge	Geodia barretti	335
D-SMP	WB-00582	sponge	Geodia barretti	335
D-SMP	WB-00586	sponge	Phakellia ventilabrum	335
D-SMP	WB-00587	sponge	Phakellia ventilabrum	335
D-SMP	WB-00589	sponge	Axinella infundibuliformis	335
D-SMP	WB-00590	sponge	Neoschrammeniella bowerbankii	695
D-SMP	WB-00591	sponge	Neoschrammeniella bowerbankii	695
D-SMP	WB-00593	sponge	Neoschrammeniella bowerbankii	695
D-SMP	WB-00594	sponge	TAP	695
D-SMP	WB-00595	sponge	TAP	695
D-SMP	WB-00596	sponge	TAP	695
D-SMP	WB-00597	sponge	TAP	695
D-SMP	WB-00598	sponge	TAP	695
D-SMP	WB-00599	sponge	TAP	695
D-SMP	WB-00601	sponge	Geodia pachydermata	695
D-SMP	WB-00602	sponge	Pachastrella ovisternata	695
D-SMP	WB-00603	sponge	Pachastrella nodulosa	695
D-SMP	WB-00604	sponge	Hexadella pruvoti	695
D-SMP	WB-00606	sponge	Hexadella pruvoti	695
D-SMP	WB-00607	sponge	Pachastrella nodulosa	695
D-SMP	WB-00608	sponge	Hexadella pruvoti	695
D-SMP	WB-00610	sponge	Hexadella pruvoti	695
D-SMP	WB-00611	sponge	Pachastrella ovisternata	695
D-SMP	WB-00612	sponge	Pachastrella ovisternata	695
D-SMP	WB-00614	sponge	Pheronema carpenteri	1178
D-SMP	WB-00619	sponge	Pheronema carpenteri	1178
D-SMP	WB-00624	sponge	Pheronema carpenteri	1178
D-SMP	WB-00629	sponge	Pheronema carpenteri	1178
D-SMP	WB-00634	sponge	Pheronema carpenteri	1178
D-SMP	WB-00635	sponge	Pheronema carpenteri	1178
D-SMP	WB-00636	sponge	Pheronema carpenteri	1178
D-SMP	WB-00638	sponge	Pheronema carpenteri	1178
D-SMP	WB-00639	sponge	Pheronema carpenteri	1178
D-SMP	WB-00640	sponge	Pheronema carpenteri	1178
D-SMP	WB-00642	sponge	Pheronema carpenteri	1178
D-SMP	WB-00643	sponge	Aphrocallistes beatrix	1036
D-SMP	WB-00644	sponge	Aphrocallistes beatrix	1036
D-SMP	WB-00645	sponge	Aphrocallistes beatrix	1150
D-SMP	WB-00646	sponge	Aphrocallistes beatrix	1150
D-SMP	WB-00648	sponge	Aphrocallistes beatrix	1150
D-SMP	WB-00650	sponge	TAP	660
D-SMP	WB-00651	sponge	Phakellia hirondellei	660
D-SMP	WB-00652	sponge	Pachastrella ovisternata	660
D-SMP	WB-00653	sponge	Phakellia robusta	660
D-SMP	WB-00654	sponge	Geodia pachydermata	660
D-SMP	WB-00655	sponge	Pachastrella ovisternata	660
D-SMP	WB-00656	sponge	Pachastrella ovisternata	660
D-SMP	WB-00657	sponge	Calthropella geodioides	660
D-SMP	WB-00658	sponge	Pachastrella ovisternata	660
D-SMP	WB-00659	sponge	Pachastrella ovisternata	660
D-SMP	WB-00660	sponge	Pachastrella ovisternata	660
D-SMP	WB-00661	sponge	Pachastrella ovisternata	660
D-SMP	WB-00662	sponge	Pachastrella ovisternata	660
D-SMP	WB-00663	sponge	Spongosorites sp.	660
D-SMP	WB-00664	sponge	Vulcanella gracilis	660
D-SMP	WB-00665	sponge	Calthropella geodioides	660
[truncated: 368 more rows]

## Sheet: Figure 9b
Location ID	Realm	Between-module degree	Within-module degree	Protection status
loc_1	Realm06	0.203613	-0.539263	unprotected
loc_2	Realm06	0.0673349	-0.457359	unprotected
loc_3	Realm06	0.100699	-0.676415	unprotected
loc_4	Realm06	0.121094	-0.699193	unprotected
loc_9	Realm04	0.317912	1.51453	protected
loc_10	Realm04	0.511525	-0.518833	unprotected
loc_11	Realm04	0.37825	2.28124	unprotected
loc_12	Realm30	0.214818	0.707107	unprotected
loc_14	Realm04	0.402592	0.869985	unprotected
loc_15	Realm04	0.334437	0.564545	unprotected
loc_16	Realm03	0.34284	0.757783	unprotected
loc_17	Realm03	0.289522	0.654307	protected
loc_18	Realm28	0.551657	0.346529	unprotected
loc_19	Realm28	0.614744	0.780642	unprotected
loc_20	Realm04	0.467706	0.879959	unprotected
loc_21	Realm08	0.511658	2.06179	unprotected
loc_22	Realm08	0.541844	0.511916	unprotected
loc_23	Realm30	0.084349	-0.707107	unprotected
loc_24	Realm18	0.540919	-0.707107	protected
loc_25	Realm18	0.472094	0.707107	protected
loc_26	Realm18	0.585942	0.707107	protected
loc_27	Realm18	0.525145	-0.707107	protected
loc_28	Realm18	0.130949	-0.533025	unprotected
loc_29	Realm28	0.46943	-0.187293	unprotected
loc_30	Realm03	0.228773	0.297752	unprotected
loc_31	Realm28	0.349089	NA	unprotected
loc_32	Realm28	0.560777	0.268212	unprotected
loc_33	Realm28	0.0107526	-1.12717	unprotected
loc_34	Realm28	0.477618	-1.10676	unprotected
loc_35	Realm28	0.571237	1.46047	unprotected
loc_37	Realm28	0.408386	-0.262511	unprotected
loc_38	Realm28	0.288287	0.165955	unprotected
loc_39	Realm28	0.613714	0.838543	unprotected
loc_40	Realm08	0.510559	-0.201471	unprotected
loc_41	Realm18	0.0544526	-0.763185	protected
loc_42	Realm18	0.0496816	-0.771912	protected
loc_43	Realm03	0.0850662	-0.966396	protected
loc_44	Realm03	0.0746758	-0.811806	unprotected
loc_45	Realm28	0.379156	1.25221	unprotected
loc_46	Realm28	0.0975	-0.945202	protected
loc_47	Realm28	0.00915327	-0.740154	protected
loc_48	Realm08	0.200009	-1.15565	unprotected
loc_49	Realm03	0	-1.02748	unprotected
loc_50	Realm03	0.53175	-0.577427	unprotected
loc_51	Realm03	0	-1.0387	unprotected
loc_52	Realm03	0.0595942	-0.39915	unprotected

## Sheet: Figure 9c
SampleID	Shannon index	Host species	Location ID	Realm
BS001	2.9	Axinellidae indet.2	loc_22	Realm08
BS002	7.2	Geodia phlegraei	loc_22	Realm08
BS005	6.9	Craniella infrequens	loc_22	Realm08
BS006	7	Craniella sp.	loc_22	Realm08
BS007	6.8	Craniella infrequens	loc_22	Realm08
BS008	4	Lissodendoryx sp.	loc_22	Realm08
BS009	4.3	Lissodendoryx sp.	loc_22	Realm08
BS010	6.5	Geodia parva	loc_22	Realm08
BS011	6.9	Geodia phlegraei	loc_22	Realm08
BS012	7.3	Stelletta rhaphidiophora	loc_22	Realm08
BS013	6.8	Geodia sp.	loc_22	Realm08
BS014	7.1	Craniella infrequens	loc_22	Realm08
BS017	7.3	Stelletta rhaphidiophora	loc_22	Realm08
BS018	6.7	Stelletta rhaphidiophora	loc_22	Realm08
BS019	6.4	Geodia hentscheli	loc_22	Realm08
BS021	6.8	Geodia parva	loc_22	Realm08
BS022	6.6	Geodia hentscheli	loc_22	Realm08
BS023	5	Lissodendoryx sp.	loc_22	Realm08
BS025	5.8	Trichasterina borealis	loc_22	Realm08
BS027	6.6	Geodia hentscheli	loc_22	Realm08
BS028	6.7	Craniella sp.	loc_22	Realm08
BS029	4.5	Schaudinnia rosea	loc_22	Realm08
BS031	5	Schaudinnia rosea	loc_22	Realm08
BS032	7.1	Geodia phlegraei	loc_22	Realm08
BS034	7.2	Craniella infrequens	loc_22	Realm08
BS035	4.2	Thenea valdiviae	loc_22	Realm08
BS036	6.8	Geodia phlegraei	loc_22	Realm08
BS037	3.8	Thenea valdiviae	loc_22	Realm08
BS039	6.4	Stelletta rhaphidiophora	loc_22	Realm08
BS040	6.8	Geodia phlegraei	loc_22	Realm08
BS041	4.5	Schaudinnia rosea	loc_22	Realm08
BS042	3.7	Thenea valdiviae	loc_22	Realm08
BS043	4.8	Thenea valdiviae	loc_22	Realm08
BS045	6.8	Geodia phlegraei	loc_22	Realm08
BS046	7.2	Geodia phlegraei	loc_22	Realm08
BS047	7.4	Geodia hentscheli	loc_22	Realm08
BS048	7.1	Stelletta rhaphidiophora	loc_22	Realm08
BS049	5	Thenea valdiviae	loc_22	Realm08
BS050	7.1	Stelletta rhaphidiophora	loc_22	Realm08
BS051	7.3	Geodia sp.	loc_22	Realm08
BS052	7.2	Craniella infrequens	loc_22	Realm08
BS054	5	Thenea valdiviae	loc_22	Realm08
BS056	7.3	Geodia hentscheli	loc_22	Realm08
BS057	5	Thenea valdiviae	loc_22	Realm08
BS058	4.9	Thenea valdiviae	loc_22	Realm08
BS059	4.4	Thenea valdiviae	loc_22	Realm08
BS062	7.2	Geodia phlegraei	loc_22	Realm08
BS064	5.8	Schaudinnia rosea	loc_22	Realm08
BS065	5.4	Schaudinnia rosea	loc_22	Realm08
BS066	7.2	Craniella infrequens	loc_22	Realm08
BS067	7.1	Craniella infrequens	loc_22	Realm08
BS069	5.2	Schaudinnia rosea	loc_22	Realm08
BS070	5.9	Schaudinnia rosea	loc_22	Realm08
BS071	7	Stelletta rhaphidiophora	loc_22	Realm08
BS072	7.3	Geodia hentscheli	loc_22	Realm08
BS073	7.1	Geodia phlegraei	loc_22	Realm08
BS075	3.1	Scyphidium septentrionale	loc_22	Realm08
BS079	3.9	Axinellidae indet.2	loc_22	Realm08
BS080	5.6	Schaudinnia rosea	loc_22	Realm08
BS081	5.5	Schaudinnia rosea	loc_22	Realm08
BS082	5.4	Schaudinnia rosea	loc_22	Realm08
BS083	4.8	Sphaerotylus sp.	loc_22	Realm08
BS085	4.9	Schaudinnia rosea	loc_22	Realm08
BS089	7.3	Geodia hentscheli	loc_22	Realm08
BS090	7.3	Geodia parva	loc_22	Realm08
BS091	4.8	Thenea valdiviae	loc_22	Realm08
BS098	7	Geodia hentscheli	loc_22	Realm08
BS099	5.3	Axinellidae indet.4	loc_22	Realm08
BS100	7.2	Stelletta rhaphidiophora	loc_22	Realm08
BS101	7.1	Geodia hentscheli	loc_22	Realm08
BS103	5	Sphaerotylus sp.	loc_22	Realm08
BS104	5.3	Schaudinnia rosea	loc_22	Realm08
BS105	5.3	Axinellidae indet.4	loc_22	Realm08
BS106	5.9	Schaudinnia rosea	loc_22	Realm08
BS107	5.7	Axinellidae indet.4	loc_22	Realm08
BS109	4.9	Schaudinnia rosea	loc_22	Realm08
BS111	6.5	Schaudinnia rosea	loc_22	Realm08
BS112	7.2	Craniella infrequens	loc_22	Realm08
BS113	4.9	Schaudinnia rosea	loc_22	Realm08
BS114	3.6	Asbestopluma furcata	loc_22	Realm08
BS115	6.5	Schaudinnia rosea	loc_22	Realm08
BS116	3.4	Asbestopluma furcata	loc_22	Realm08
BS117	7	Craniella infrequens	loc_22	Realm08
BS118	7.3	Geodia hentscheli	loc_22	Realm08
BS119	7.4	Geodia sp.	loc_22	Realm08
BS120	4.1	Scyphidium septentrionale	loc_22	Realm08
BS121	3.8	Asbestopluma furcata	loc_22	Realm08
BS122	7.2	Geodia hentscheli	loc_22	Realm08
BS123	7.3	Geodia phlegraei	loc_22	Realm08
BS124	5.3	Lissodendoryx sp.	loc_22	Realm08
BS126	5.4	Schaudinnia rosea	loc_22	Realm08
BS127	5.1	Schaudinnia rosea	loc_22	Realm08
BS128	4.4	Schaudinnia rosea	loc_22	Realm08
BS129	4.5	Lissodendoryx sp.	loc_22	Realm08
BS130	3.5	Asbestopluma furcata	loc_22	Realm08
K092-1	7.7	Stelletta rhaphidiophora	loc_2	Realm06
K092-1A	6.4	Geodia parva	loc_2	Realm06
K093-1	7.3	Geodia parva	loc_2	Realm06
K093-2	7.5	Astrophorina indet.	loc_2	Realm06
K094-1	7	Geodia parva	loc_2	Realm06
K094-2	7.7	Geodia parva	loc_2	Realm06
K094-2A	7.3	Astrophorina indet.	loc_2	Realm06
K094-3	7.4	Geodia parva	loc_2	Realm06
K123-1	7.4	Geodia parva	loc_2	Realm06
K154-1	7.6	Geodia hentscheli	loc_3	Realm06
K193-1	7.5	Geodia hentscheli	loc_2	Realm06
K193-2	7.3	Geodia hentscheli	loc_2	Realm06
K193-3	7.5	Geodia parva	loc_2	Realm06
K193-4	7.3	Geodia hentscheli	loc_2	Realm06
K193-5	7.4	Geodia hentscheli	loc_2	Realm06
K193-6	6.9	Stelletta rhaphidiophora	loc_2	Realm06
K196-1	7.5	Geodia parva	loc_1	Realm06
K198-1	7.2	Geodia hentscheli	loc_1	Realm06
K200	3.5	Calcarea indet.1	loc_1	Realm06
K200-4	7.2	Geodia parva	loc_1	Realm06
K200-4A	7.2	Geodia parva	loc_1	Realm06
K200-5	7	Geodia hentscheli	loc_1	Realm06
K208-1	7.3	Geodia parva	loc_4	Realm06
K208-2	7.4	Geodia parva	loc_4	Realm06
K216-1	7.2	Stelletta rhaphidiophora	loc_2	Realm06
K216-2	6.9	Geodia parva	loc_2	Realm06
WB-00001	4.8	Vazella pourtalesii	loc_24	Realm18
WB-00005	6	Vazella pourtalesii	loc_24	Realm18
WB-00007	4.3	Vazella pourtalesii	loc_24	Realm18
WB-00011	3.9	Vazella pourtalesii	loc_24	Realm18
WB-00013	3.9	Vazella pourtalesii	loc_24	Realm18
WB-00016	3.4	Vazella pourtalesii	loc_24	Realm18
WB-00019	4.5	Vazella pourtalesii	loc_24	Realm18
WB-00024	5.4	Vazella pourtalesii	loc_24	Realm18
WB-00046	1.3	Rossella vanhoeffeni	loc_23	Realm30
WB-00052	2.8	Anoxycalyx joubini	loc_23	Realm30
WB-00053	2.6	Anoxycalyx joubini	loc_23	Realm30
WB-00063	2	Rossella fibulata	loc_23	Realm30
WB-00079	1.6	Aphrocallistes beatrix	loc_29	Realm28
WB-00080	1.5	Aphrocallistes beatrix	loc_29	Realm28
WB-00081	0.9	Farrea sp.	loc_29	Realm28
WB-00082	6.6	Lophocalyx sp.	loc_29	Realm28
WB-00083	2	Latrunculia morrisoni	loc_29	Realm28
WB-00084	7.6	Pleroma menoui	loc_32	Realm28
WB-00085	1.9	Farrea similaris	loc_32	Realm28
WB-00086	1	Saccocalyx tetractinus	loc_32	Realm28
WB-00087	2.1	Farrea ananchorata	loc_32	Realm28
WB-00088	8.6	Lophocalyx sp.	loc_32	Realm28
WB-00089	1.2	Farrea ananchorata	loc_32	Realm28
WB-00090	4.2	Rossella antarctica	loc_32	Realm28
WB-00091	8.3	Aulocalyx serialis	loc_32	Realm28
WB-00093	2.3	Walteria leuckarti	loc_32	Realm28
WB-00095	7.2	Eurete sp.	loc_45	Realm28
WB-00096	1.3	Saccocalyx tetractinus	loc_45	Realm28
WB-00097	2.3	Amphidiscella caledonica	loc_45	Realm28
WB-00098	5	Amphidiscella caledonica	loc_45	Realm28
WB-00099	3.2	Amphidiscella caledonica	loc_45	Realm28
WB-00100	2.8	Amphidiscella caledonica	loc_45	Realm28
WB-00101	4.4	Amphidiscella sonnae	loc_45	Realm28
WB-00102	2.9	Bolosoma indet.1	loc_45	Realm28
WB-00103	2	Hyalonema sp.	loc_45	Realm28
WB-00104	1.6	Hyalonema apertum	loc_45	Realm28
WB-00106	6.9	Pleroma turbinatum	loc_31	Realm28
WB-00107	7.3	Pleroma turbinatum	loc_31	Realm28
WB-00108	6.7	Pleroma turbinatum	loc_31	Realm28
WB-00109	4.7	Paratimea sp.	loc_31	Realm28
WB-00110	5.5	Paratimea sp.	loc_31	Realm28
WB-00111	5.2	Paratimea sp.	loc_31	Realm28
WB-00112	4.7	Paratimea sp.	loc_31	Realm28
WB-00113	5.3	Paratimea sp.	loc_31	Realm28
WB-00114	5.3	Paratimea sp.	loc_31	Realm28
WB-00115	5.3	Paratimea sp.	loc_31	Realm28
WB-00116	5.4	Paratimea sp.	loc_31	Realm28
WB-00118	3.4	Hexactinella simplex	loc_47	Realm28
WB-00119	8	Rhabdodictyum sp.	loc_38	Realm28
WB-00120	3.7	Caulophacus discohexactinus	loc_38	Realm28
WB-00121	7	Caulophacus arcticus	loc_38	Realm28
WB-00123	7.4	Pleroma menoui	loc_39	Realm28
WB-00124	3.4	Bolosoma cyanae	loc_39	Realm28
WB-00125	0.6	Regadrella pedunculata	loc_39	Realm28
WB-00126	0.8	Regadrella pedunculata	loc_39	Realm28
WB-00127	1.9	Dictyaulus sp.	loc_39	Realm28
WB-00128	6.8	Bolosoma indet.	loc_39	Realm28
WB-00129	1.4	Farrea sp.	loc_39	Realm28
WB-00130	0.5	Farrea sp.	loc_39	Realm28
WB-00131	1.9	Farrea sp.	loc_39	Realm28
WB-00133	4	Pheronema conicum	loc_39	Realm28
WB-00134	2.9	Pheronema conicum	loc_39	Realm28
WB-00135	3.7	Pheronema conicum	loc_39	Realm28
WB-00136	3	Pheronema conicum	loc_39	Realm28
WB-00137	6.6	Asbestopluma sp.3	loc_33	Realm28
WB-00138	3.7	Leucopsacus distantus	loc_35	Realm28
WB-00139	8.3	Bathydorus sp.	loc_35	Realm28
WB-00140	1.8	Bathydorus sp.	loc_35	Realm28
WB-00141	2.4	Bathydorus sp.	loc_35	Realm28
WB-00142	2	Corbitella plagiariorum	loc_35	Realm28
WB-00143	2.7	Corbitella plagiariorum	loc_35	Realm28
WB-00144	2.2	Corbitella plagiariorum	loc_35	Realm28
WB-00145	2.3	Corbitella plagiariorum	loc_35	Realm28
WB-00146	1.7	Regadrella okinoseana	loc_35	Realm28
WB-00147	3	Corbitella plagiariorum	loc_35	Realm28
WB-00148	8.6	Lanuginellinae indet.	loc_35	Realm28
WB-00149	0.9	Aphrocallistes beatrix	loc_35	Realm28
WB-00150	7.4	Aulocalyx sp.	loc_35	Realm28
WB-00151	1	Latrunculia morrisoni	loc_19	Realm28
WB-00152	1.7	Latrunculia morrisoni	loc_19	Realm28
WB-00153	3	Rossellinae indet.	loc_18	Realm28
WB-00154	1.6	Latrunculia morrisoni	loc_18	Realm28
WB-00155	1.5	Latrunculia morrisoni	loc_18	Realm28
WB-00156	5.4	Scyphidium australiense	loc_18	Realm28
WB-00158	4.3	Scyphidium australiense	loc_37	Realm28
WB-00159	3.4	Acanthascus sp.	loc_37	Realm28
WB-00160	2.8	Eurete sp.	loc_37	Realm28
WB-00161	2.5	Farrea mexicana	loc_37	Realm28
WB-00162	2.8	Scyphidium australiense	loc_37	Realm28
WB-00163	2.5	Regadrella okinoseana	loc_35	Realm28
WB-00164	2.6	Regadrella okinoseana	loc_35	Realm28
WB-00165	2.9	Regadrella okinoseana	loc_35	Realm28
WB-00166	2.5	Regadrella pedunculata	loc_35	Realm28
WB-00167	7.6	Leucopsacus distantus	loc_35	Realm28
WB-00168	6.9	Aulocalyx sp.	loc_35	Realm28
WB-00169	5.5	Lanuginellinae indet.	loc_35	Realm28
WB-00170	2.8	Halichondria sp.	loc_35	Realm28
WB-00171	1.9	Halichondria sp.	loc_35	Realm28
WB-00172	1.8	Halichondria sp.	loc_35	Realm28
WB-00174	3.2	Caulophacus lotifolium	loc_35	Realm28
WB-00175	4.1	Myxillidae indet.1	loc_35	Realm28
WB-00176	2.9	Asbestopluma sp.1	loc_35	Realm28
WB-00177	3.3	Abyssocladia sp.2	loc_35	Realm28
WB-00178	4.2	Lanuginellinae indet.	loc_35	Realm28
WB-00179	3.1	Bathydorus sp.	loc_35	Realm28
WB-00180	6.7	Leucopsacus distantus	loc_35	Realm28
WB-00181	4.7	Aulocalyx sp.	loc_35	Realm28
WB-00182	3.5	Caulophacus lotifolium	loc_35	Realm28
WB-00183	0.8	Saccocalyx tetractinus	loc_34	Realm28
WB-00184	1.5	Saccocalyx tetractinus	loc_34	Realm28
WB-00185	2.6	Saccocalyx tetractinus	loc_34	Realm28
WB-00186	2.7	Walteria leuckarti	loc_34	Realm28
WB-00187	4.9	Chaunoplectella sp.	loc_34	Realm28
WB-00188	3.3	Abyssocladia sp.1	loc_34	Realm28
WB-00189	3.3	Poliopogon sp.	loc_39	Realm28
WB-00191	2.8	Bolosoma cyanae	loc_39	Realm28
WB-00192	3.5	Bolosoma cyanae	loc_39	Realm28
WB-00194	2.5	Caulophacus discohexactinus	loc_39	Realm28
WB-00195	3.1	Caulophacus discohexactinus	loc_39	Realm28
WB-00196	2.2	Farrea similaris	loc_39	Realm28
WB-00197	3.2	Bolosoma cyanae	loc_39	Realm28
WB-00200	6.2	Aulocalyx serialis	loc_39	Realm28
WB-00201	2.2	Regadrella pedunculata	loc_39	Realm28
WB-00202	3.3	Cymbastela tricalyciformis	loc_29	Realm28
WB-00203	5.8	Homaxinella sp.	loc_29	Realm28
WB-00205	2.2	Poecillastra laminaris	loc_31	Realm28
WB-00212	7.2	Poecillastra sp.	loc_39	Realm28
WB-00213	7.4	Penares turmericolor	loc_39	Realm28
WB-00214	7.5	Penares turmericolor	loc_39	Realm28
WB-00215	7.5	Penares turmericolor	loc_39	Realm28
WB-00216	7.7	Penares turmericolor	loc_39	Realm28
WB-00217	7.7	Penares turmericolor	loc_39	Realm28
WB-00218	7.5	Penares turmericolor	loc_39	Realm28
WB-00219	7.7	Penares turmericolor	loc_39	Realm28
WB-00220	7.1	Geodia vaubani	loc_39	Realm28
WB-00221	7.2	Geodia vaubani	loc_39	Realm28
WB-00222	7.5	Pleroma sp.	loc_39	Realm28
WB-00223	3.1	Lissodendoryx bifacialis	loc_39	Realm28
WB-00224	3.7	Lissodendoryx bifacialis	loc_39	Realm28
WB-00225	3.2	Latrunculia morrisoni	loc_39	Realm28
WB-00226	7.5	Geodia sp.	loc_39	Realm28
WB-00227	6.8	Geodia vaubani	loc_39	Realm28
WB-00229	6.7	Geodia vaubani	loc_39	Realm28
WB-00230	7.1	Geodia vestigifera	loc_39	Realm28
WB-00232	6.9	Herengeria sp.	loc_35	Realm28
WB-00233	6.6	Geodia vaubani	loc_35	Realm28
WB-00234	1.5	Lissodendoryx sp.2	loc_46	Realm28
WB-00235	2.5	Myxillidae indet.4	loc_19	Realm28
WB-00236	2.6	Myxillidae indet.4	loc_19	Realm28
WB-00238	2.8	Myxillidae indet.3	loc_19	Realm28
WB-00239	2	Vulcanella sp.	loc_19	Realm28
WB-00240	4	Myxillidae indet.1	loc_19	Realm28
WB-00241	3.5	Tentorium sp.	loc_19	Realm28
WB-00242	2.4	Neopetrosia sp.	loc_19	Realm28
WB-00243	3	Neopetrosia sp.	loc_19	Realm28
WB-00244	6	Cladocroce sp.1	loc_19	Realm28
WB-00246	1.7	Clathria sp.	loc_19	Realm28
WB-00247	5.4	Tentorium sp.	loc_19	Realm28
WB-00248	3	Tentorium sp.	loc_19	Realm28
WB-00250	3.9	Phakellia vermiculata	loc_19	Realm28
WB-00251	5.3	Cladocroce sp.1	loc_19	Realm28
WB-00252	4.2	Cladocroce sp.2	loc_19	Realm28
WB-00253	2.6	Myxillidae indet.3	loc_19	Realm28
WB-00254	3.7	Biemna sp.	loc_19	Realm28
WB-00255	4.6	Cladocroce sp.2	loc_19	Realm28
WB-00256	3.2	Myxillidae indet.4	loc_19	Realm28
WB-00257	3	Myxillidae indet.3	loc_19	Realm28
WB-00258	4	Cladocroce sp.1	loc_19	Realm28
WB-00259	3.1	Tentorium sp.2	loc_19	Realm28
WB-00260	4	Isodictya sp.	loc_19	Realm28
WB-00261	5	Cladocroce sp.2	loc_19	Realm28
WB-00262	6.9	Geodia vaubani	loc_19	Realm28
WB-00263	4.3	Tedania sp.	loc_19	Realm28
WB-00264	3.7	Biemna sp.	loc_19	Realm28
WB-00266	3.2	Coelosphaera bullata	loc_18	Realm28
WB-00267	3.5	Rhizaxinella sp.	loc_18	Realm28
WB-00269	6.3	Polymastia invaginata	loc_18	Realm28
WB-00270	4.4	Polymastia invaginata	loc_18	Realm28
WB-00271	2.9	Tentorium sp.	loc_18	Realm28
WB-00272	2.5	Myxillidae indet.4	loc_18	Realm28
WB-00276	3.2	Myxillidae indet.4	loc_18	Realm28
WB-00277	5.9	Tedania sp.2	loc_18	Realm28
WB-00278	3.7	Lissodendoryx bifacialis	loc_18	Realm28
WB-00279	3.2	Coelosphaera bullata	loc_18	Realm28
WB-00280	5.3	Coelosphaera bullata	loc_18	Realm28
WB-00281	2.4	Isodictya sp.	loc_18	Realm28
WB-00283	2.4	Aaptos sp.	loc_18	Realm28
WB-00284	1.6	Farrea occa	loc_35	Realm28
WB-00285	6.6	Myxillidae indet.2	loc_39	Realm28
WB-00286	6	Myxillidae indet.2	loc_39	Realm28
WB-00310	6.3	Craniella sp.	loc_16	Realm03
WB-00311	7.4	Geodia barretti	loc_16	Realm03
WB-00312	7.4	Geodia macandrewii	loc_16	Realm03
WB-00313	7.2	Geodia macandrewii	loc_16	Realm03
WB-00314	7.4	Geodia macandrewii	loc_16	Realm03
WB-00315	7.4	Geodia macandrewii	loc_16	Realm03
WB-00316	7.3	Geodia atlantica	loc_16	Realm03
WB-00317	6.7	Stelletta normani	loc_16	Realm03
WB-00318	7.2	Stelletta normani	loc_16	Realm03
WB-00319	7.2	Geodia atlantica	loc_16	Realm03
WB-00320	7.5	Geodia atlantica	loc_16	Realm03
WB-00321	7	Stelletta normani	loc_16	Realm03
WB-00322	7.1	Stelletta normani	loc_16	Realm03
WB-00323	7.4	Stelletta normani	loc_16	Realm03
WB-00324	6.8	Stryphnus fortis	loc_16	Realm03
WB-00325	7.2	Stryphnus fortis	loc_16	Realm03
WB-00326	7.1	Stryphnus fortis	loc_16	Realm03
WB-00327	7.3	Geodia phlegraei	loc_16	Realm03
WB-00328	7	Geodia phlegraei	loc_16	Realm03
WB-00329	7	Geodia phlegraei	loc_16	Realm03
WB-00330	7	Geodia macandrewii	loc_16	Realm03
WB-00331	7.4	Geodia macandrewii	loc_16	Realm03
WB-00333	7.1	Geodia macandrewii	loc_16	Realm03
WB-00335	5.7	Phakellia ventilabrum	loc_16	Realm03
WB-00336	6	Phakellia ventilabrum	loc_16	Realm03
WB-00337	4.5	Phakellia ventilabrum	loc_16	Realm03
WB-00338	4.9	Phakellia ventilabrum	loc_16	Realm03
WB-00339	5.7	Poecillastra compressa	loc_16	Realm03
WB-00340	4.9	Poecillastra compressa	loc_16	Realm03
WB-00341	5.6	Poecillastra compressa	loc_16	Realm03
WB-00342	5.7	Poecillastra compressa	loc_16	Realm03
WB-00347	3.6	Hamacantha sp.	loc_16	Realm03
WB-00348	4.2	Hamacantha sp.	loc_16	Realm03
WB-00349	3.9	Hamacantha sp.	loc_16	Realm03
WB-00353	5.5	Vazella pourtalesii	loc_25	Realm18
WB-00355	6.2	Vazella pourtalesii	loc_25	Realm18
WB-00361	5.7	Vazella pourtalesii	loc_25	Realm18
WB-00362	4.9	Vazella pourtalesii	loc_25	Realm18
WB-00366	4.3	Vazella pourtalesii	loc_25	Realm18
WB-00367	5.5	Vazella pourtalesii	loc_25	Realm18
WB-00368	7.6	Vazella pourtalesii	loc_25	Realm18
WB-00369	7.2	Vazella pourtalesii	loc_25	Realm18
WB-00370	6.2	Vazella pourtalesii	loc_25	Realm18
WB-00371	5.7	Vazella pourtalesii	loc_25	Realm18
WB-00372	4.9	Vazella pourtalesii	loc_25	Realm18
WB-00377	5.9	Vazella pourtalesii	loc_25	Realm18
WB-00379	4.6	Vazella pourtalesii	loc_25	Realm18
WB-00384	5.7	Vazella pourtalesii	loc_25	Realm18
WB-00386	4.7	Vazella pourtalesii	loc_25	Realm18
WB-00390	5.2	Vazella pourtalesii	loc_25	Realm18
WB-00391	4.2	Vazella pourtalesii	loc_25	Realm18
WB-00392	4.8	Vazella pourtalesii	loc_25	Realm18
WB-00393	5.4	Vazella pourtalesii	loc_25	Realm18
WB-00394	5.5	Vazella pourtalesii	loc_25	Realm18
WB-00395	5.2	Vazella pourtalesii	loc_25	Realm18
WB-00396	5	Vazella pourtalesii	loc_25	Realm18
WB-00397	5.9	Vazella pourtalesii	loc_25	Realm18
WB-00398	5.3	Vazella pourtalesii	loc_25	Realm18
WB-00399	7.4	Geodia parva	loc_21	Realm08
WB-00400	7.6	Geodia parva	loc_21	Realm08
WB-00401	7.3	Geodia parva	loc_21	Realm08
WB-00402	7.3	Geodia parva	loc_21	Realm08
WB-00403	7.4	Stelletta rhaphidiophora	loc_21	Realm08
WB-00404	7.2	Stelletta rhaphidiophora	loc_21	Realm08
WB-00405	7.3	Stelletta rhaphidiophora	loc_21	Realm08
WB-00406	7.5	Stelletta rhaphidiophora	loc_21	Realm08
WB-00407	7.4	Geodia hentscheli	loc_21	Realm08
WB-00408	7.4	Geodia hentscheli	loc_21	Realm08
WB-00409	7.2	Geodia hentscheli	loc_21	Realm08
WB-00410	7.2	Geodia hentscheli	loc_21	Realm08
WB-00411	4	Axinella infundibuliformis	loc_30	Realm03
WB-00412	4.7	Axinella infundibuliformis	loc_30	Realm03
WB-00413	5.8	Axinella infundibuliformis	loc_30	Realm03
WB-00414	4.3	Axinella infundibuliformis	loc_30	Realm03
WB-00415	5.7	Axinella infundibuliformis	loc_30	Realm03
WB-00416	3.5	Axinella infundibuliformis	loc_30	Realm03
WB-00417	4.3	Asconema indet.	loc_30	Realm03
WB-00418	6	Hexactinellida sp. inc.	loc_30	Realm03
WB-00423	6.4	Plakortis simplex	loc_17	Realm03
WB-00425	6.7	Plakortis simplex	loc_17	Realm03
WB-00426	6.6	Plakortis simplex	loc_17	Realm03
WB-00427	6.7	Plakortis simplex	loc_17	Realm03
WB-00428	5	Sympagella sp.	loc_17	Realm03
WB-00429	3.4	Acantheurypon spinispinosum	loc_17	Realm03
WB-00430	4.8	Phakellia ventilabrum	loc_17	Realm03
WB-00431	4.9	Acantheurypon spinispinosum	loc_17	Realm03
WB-00432	4	Phakellia robusta	loc_17	Realm03
WB-00433	5.5	Axinella infundibuliformis	loc_17	Realm03
WB-00434	4.8	Axinella infundibuliformis	loc_17	Realm03
WB-00435	4.6	Axinella infundibuliformis	loc_17	Realm03
WB-00436	6.7	Geodia macandrewii	loc_17	Realm03
WB-00437	7.3	Geodia barretti	loc_17	Realm03
WB-00438	7.2	Geodia phlegraei	loc_17	Realm03
WB-00439	3.5	Axinellidae indet.7	loc_17	Realm03
WB-00440	7.3	Geodia phlegraei	loc_17	Realm03
WB-00441	7.3	Geodia phlegraei	loc_17	Realm03
WB-00447	3.5	Stylocordyla borealis	loc_21	Realm08
WB-00449	2.9	Stylocordyla borealis	loc_21	Realm08
WB-00450	2.1	Stylocordyla borealis	loc_21	Realm08
WB-00453	5.4	Asconema foliatum	loc_21	Realm08
WB-00454	6.6	Schaudinnia rosea	loc_21	Realm08
WB-00455	6.4	Schaudinnia rosea	loc_21	Realm08
WB-00457	6.1	Schaudinnia rosea	loc_21	Realm08
WB-00458	5.1	Schaudinnia rosea	loc_21	Realm08
WB-00459	6.3	Schaudinnia rosea	loc_21	Realm08
WB-00460	5.9	Schaudinnia rosea	loc_21	Realm08
WB-00461	4.2	Stylocordyla borealis	loc_21	Realm08
WB-00461_embryos	2.4	Stylocordyla borealis	loc_21	Realm08
WB-00462	3.3	Stylocordyla borealis	loc_21	Realm08
WB-00462_embryos	3.3	Stylocordyla borealis	loc_21	Realm08
WB-00463	3.1	Stylocordyla borealis	loc_21	Realm08
WB-00464	7.3	Craniella infrequens	loc_21	Realm08
WB-00464_embryos	7.5	Craniella infrequens	loc_21	Realm08
WB-00465	7.5	Craniella infrequens	loc_21	Realm08
WB-00465_embryos	7.7	Craniella infrequens	loc_21	Realm08
WB-00466	7	Craniella infrequens	loc_21	Realm08
WB-00467	7.2	Craniella infrequens	loc_21	Realm08
WB-00467_embryos	7.7	Craniella infrequens	loc_21	Realm08
WB-00468	4.2	Amphidiscella sp.	loc_21	Realm08
WB-00469	4.3	Amphidiscella sp.	loc_21	Realm08
WB-00470	3.6	Amphidiscella sp.	loc_21	Realm08
WB-00471	4.8	Amphidiscella sp.	loc_21	Realm08
WB-00473	6.8	Stelletta rhaphidiophora	loc_21	Realm08
WB-00474	7	Stelletta rhaphidiophora	loc_21	Realm08
WB-00475	7.1	Geodia hentscheli	loc_21	Realm08
WB-00477	7.2	Geodia hentscheli	loc_21	Realm08
WB-00479	7	Geodia hentscheli	loc_21	Realm08
WB-00481	2.5	Clathrina pellucida	loc_21	Realm08
WB-00482	5	Clathrina pellucida	loc_21	Realm08
WB-00483	3	Clathrina pellucida	loc_21	Realm08
WB-00484	4.6	Clathrina pellucida	loc_21	Realm08
WB-00485	7.1	Geodia parva	loc_21	Realm08
WB-00487	7.3	Geodia parva	loc_21	Realm08
WB-00489	7.1	Geodia parva	loc_21	Realm08
WB-00491	7.3	Geodia parva	loc_21	Realm08
WB-00493	5.2	Hexadella dedritifera	loc_21	Realm08
WB-00494	4.6	Hexadella dedritifera	loc_21	Realm08
WB-00495	2.9	Hexadella dedritifera	loc_21	Realm08
WB-00496	5	Hexadella dedritifera	loc_21	Realm08
WB-00498	7.3	Stelletta rhaphidiophora	loc_21	Realm08
WB-00499	6.1	Trichasterina borealis	loc_21	Realm08
WB-00504	6	Schaudinnia rosea	loc_21	Realm08
WB-00506	7.3	Stelletta rhaphidiophora	loc_21	Realm08
WB-00507	6.9	Aplysilla sulfurea	loc_21	Realm08
WB-00508	6.5	Hexadella dedritifera	loc_21	Realm08
WB-00510	5.2	Schaudinnia rosea	loc_21	Realm08
WB-00511	5.2	Caulophacus sp.	loc_21	Realm08
WB-00513	7.2	Geodia parva	loc_21	Realm08
WB-00514	7.2	Geodia hentscheli	loc_21	Realm08
WB-00515	7	Geodia hentscheli	loc_21	Realm08
WB-00516	4.3	Aphrocallistidae indet.	loc_21	Realm08
WB-00517	4	Aphrocallistidae indet.	loc_21	Realm08
WB-00518	4	Aphrocallistidae indet.	loc_21	Realm08
WB-00519	4.7	Aphrocallistidae indet.	loc_21	Realm08
WB-00522	7.2	Geodia macandrewii	loc_14	Realm04
WB-00523	7.4	Geodia macandrewii	loc_14	Realm04
WB-00524	7.2	Geodia macandrewii	loc_14	Realm04
WB-00525	7.4	Geodia macandrewii	loc_14	Realm04
WB-00526	7.4	Geodia barretti	loc_14	Realm04
WB-00527	7.3	Geodia barretti	loc_14	Realm04
WB-00528	6.8	Geodia barretti	loc_14	Realm04
WB-00529	6.9	Geodia barretti	loc_14	Realm04
WB-00531	7.2	Geodia phlegraei	loc_14	Realm04
WB-00532	6.7	Geodia phlegraei	loc_14	Realm04
WB-00533	1.4	Hexadella dedritifera	loc_14	Realm04
WB-00536	7.3	Stelletta rhaphidiophora	loc_14	Realm04
WB-00537	7.4	Stelletta rhaphidiophora	loc_14	Realm04
WB-00538	6.1	Aplysilla sulfurea	loc_14	Realm04
WB-00539	7.3	Stelletta rhaphidiophora	loc_14	Realm04
WB-00540	7.3	Stryphnus fortis	loc_14	Realm04
WB-00542	7.5	Stryphnus fortis	loc_14	Realm04
WB-00544	7.5	Stryphnus fortis	loc_14	Realm04
WB-00545	7.6	Stryphnus fortis	loc_14	Realm04
WB-00547	3.9	Thenea valdiviae	loc_14	Realm04
WB-00548	4.6	Thenea valdiviae	loc_14	Realm04
WB-00549	4.9	Thenea valdiviae	loc_14	Realm04
WB-00550	6	Thenea valdiviae	loc_14	Realm04
WB-00553	7.9	Petrosia crassa	loc_15	Realm04
WB-00554	7.5	Petrosia crassa	loc_15	Realm04
WB-00555	5.3	Axinella infundibuliformis	loc_15	Realm04
WB-00556	5.8	Axinella infundibuliformis	loc_15	Realm04
WB-00557	5.5	Axinella infundibuliformis	loc_15	Realm04
WB-00558	5.2	Phakellia ventilabrum	loc_15	Realm04
WB-00559	6	Phakellia ventilabrum	loc_15	Realm04
WB-00560	5.7	Phakellia ventilabrum	loc_15	Realm04
WB-00561	5.6	Phakellia ventilabrum	loc_15	Realm04
WB-00562	6.9	Geodia barretti	loc_15	Realm04
WB-00565	7	Geodia barretti	loc_15	Realm04
WB-00566	6.9	Stryphnus fortis	loc_15	Realm04
WB-00568	7.4	Stryphnus fortis	loc_15	Realm04
WB-00570	7.3	Stryphnus fortis	loc_15	Realm04
WB-00572	7.2	Stryphnus fortis	loc_15	Realm04
WB-00574	6.8	Geodia barretti	loc_15	Realm04
WB-00578	7.2	Geodia barretti	loc_15	Realm04
WB-00580	7.2	Geodia barretti	loc_15	Realm04
WB-00582	7.2	Geodia barretti	loc_15	Realm04
WB-00586	5.6	Phakellia ventilabrum	loc_15	Realm04
WB-00587	5.7	Phakellia ventilabrum	loc_15	Realm04
WB-00589	4.3	Axinella infundibuliformis	loc_15	Realm04
WB-00590	7.3	Neoschrammeniella bowerbankii	loc_26	Realm18
WB-00591	6.8	Neoschrammeniella bowerbankii	loc_26	Realm18
WB-00593	7.1	Neoschrammeniella bowerbankii	loc_26	Realm18
WB-00594	6.2	TAP	loc_26	Realm18
WB-00595	6.5	TAP	loc_26	Realm18
WB-00596	6.4	TAP	loc_26	Realm18
WB-00597	6.6	TAP	loc_26	Realm18
WB-00598	6.8	TAP	loc_26	Realm18
WB-00599	6.5	TAP	loc_26	Realm18
WB-00601	6.9	Geodia pachydermata	loc_26	Realm18
WB-00602	7.3	Pachastrella ovisternata	loc_26	Realm18
WB-00603	7	Pachastrella nodulosa	loc_26	Realm18
WB-00604	4.4	Hexadella pruvoti	loc_26	Realm18
WB-00606	4.3	Hexadella pruvoti	loc_26	Realm18
WB-00607	7.5	Pachastrella nodulosa	loc_26	Realm18
WB-00608	5.4	Hexadella pruvoti	loc_26	Realm18
WB-00610	4.1	Hexadella pruvoti	loc_26	Realm18
WB-00611	7.3	Pachastrella ovisternata	loc_26	Realm18
WB-00612	7.7	Pachastrella ovisternata	loc_26	Realm18
WB-00614	4.4	Pheronema carpenteri	loc_26	Realm18
WB-00619	3.6	Pheronema carpenteri	loc_26	Realm18
WB-00624	5.6	Pheronema carpenteri	loc_26	Realm18
WB-00629	5.5	Pheronema carpenteri	loc_26	Realm18
WB-00634	6	Pheronema carpenteri	loc_26	Realm18
WB-00635	5.7	Pheronema carpenteri	loc_26	Realm18
WB-00636	7	Pheronema carpenteri	loc_26	Realm18
WB-00638	7	Pheronema carpenteri	loc_26	Realm18
WB-00639	4.3	Pheronema carpenteri	loc_26	Realm18
WB-00640	8	Pheronema carpenteri	loc_26	Realm18
WB-00642	6.8	Pheronema carpenteri	loc_26	Realm18
WB-00643	3.4	Aphrocallistes beatrix	loc_26	Realm18
WB-00644	3.5	Aphrocallistes beatrix	loc_26	Realm18
WB-00645	3.2	Aphrocallistes beatrix	loc_26	Realm18
WB-00646	2	Aphrocallistes beatrix	loc_26	Realm18
WB-00648	3.3	Aphrocallistes beatrix	loc_26	Realm18
WB-00650	7	TAP	loc_27	Realm18
WB-00651	4.9	Phakellia hirondellei	loc_27	Realm18
WB-00652	7.3	Pachastrella ovisternata	loc_27	Realm18
WB-00653	4.3	Phakellia robusta	loc_27	Realm18
WB-00654	7	Geodia pachydermata	loc_27	Realm18
WB-00655	7.4	Pachastrella ovisternata	loc_27	Realm18
WB-00656	7.5	Pachastrella ovisternata	loc_27	Realm18
WB-00657	7.4	Calthropella geodioides	loc_27	Realm18
WB-00658	7.4	Pachastrella ovisternata	loc_27	Realm18
WB-00659	7	Pachastrella ovisternata	loc_27	Realm18
WB-00660	7	Pachastrella ovisternata	loc_27	Realm18
WB-00661	7.4	Pachastrella ovisternata	loc_27	Realm18
WB-00662	7.5	Pachastrella ovisternata	loc_27	Realm18
WB-00663	7.2	Spongosorites sp.	loc_27	Realm18
WB-00664	6.8	Vulcanella gracilis	loc_27	Realm18
WB-00665	7.2	Calthropella geodioides	loc_27	Realm18
WB-00666	5.5	Pheronema carpenteri	loc_27	Realm18
WB-00667	4.9	Pheronema carpenteri	loc_27	Realm18
WB-00668	3.8	Pheronema carpenteri	loc_27	Realm18
WB-00669	5.1	Pheronema carpenteri	loc_27	Realm18
WB-00670	5.6	Pheronema carpenteri	loc_27	Realm18
WB-00671	6.1	Pheronema carpenteri	loc_27	Realm18
WB-00673	6.5	TAP	loc_27	Realm18
WB-00674	7.4	Pachastrella ovisternata	loc_27	Realm18
WB-00675	7.6	Pachastrella ovisternata	loc_27	Realm18
WB-00676	7	Calthropella geodioides	loc_27	Realm18
WB-00677	7	Calthropella geodioides	loc_27	Realm18
WB-00678	6.5	Thymosia guernei	loc_27	Realm18
WB-00679	7.1	Calthropella geodioides	loc_27	Realm18
WB-00680	7	Calthropella geodioides	loc_27	Realm18
WB-00681	6.7	Calthropella geodioides	loc_27	Realm18
WB-00682	7.3	Pachastrella ovisternata	loc_27	Realm18
WB-00683	7.3	Pachastrella ovisternata	loc_27	Realm18
WB-00684	7.4	Pachastrella ovisternata	loc_27	Realm18
WB-00686	6.7	Neoschrammeniella bowerbankii	loc_27	Realm18
WB-00695	5	Pheronema carpenteri	loc_27	Realm18
WB-00696	6.1	Pheronema carpenteri	loc_27	Realm18
WB-00697	3.8	Pheronema carpenteri	loc_27	Realm18
WB-00698	4.3	Pheronema carpenteri	loc_27	Realm18
WB-00699	4.1	Phakellia hirondellei	loc_27	Realm18
WB-00700	4.5	Phakellia hirondellei	loc_27	Realm18
WB-00701	3.6	Phakellia hirondellei	loc_27	Realm18
WB-00702	3.8	Phakellia hirondellei	loc_27	Realm18
WB-00703	4.2	Phakellia hirondellei	loc_27	Realm18
WB-00704	7.2	Pachastrella ovisternata	loc_27	Realm18
WB-00706	7.6	Pachastrella ovisternata	loc_27	Realm18
WB-00707	2.9	Aphrocallistes beatrix	loc_26	Realm18
WB-00708	6.5	Geodia sp.	loc_26	Realm18
WB-00710	6	Aphrocallistes beatrix	loc_26	Realm18
WB-00714	4	Pheronema carpenteri	loc_26	Realm18
WB-00715	3.7	Chondrocladia robertballardi	loc_26	Realm18
WB-00716	3.8	Chondrocladia robertballardi	loc_26	Realm18
WB-00717	3.6	Chondrocladia robertballardi	loc_26	Realm18
WB-00718	3.9	Chondrocladia robertballardi	loc_26	Realm18
WB-00719	5.1	Thenea schmidti	loc_26	Realm18
WB-00720	4	Thenea sp.	loc_26	Realm18
WB-00721	3.6	Thenea schmidti	loc_26	Realm18
WB-00722	6.3	Haliclona magna	loc_26	Realm18
WB-00723	6.4	Pheronema carpenteri	loc_26	Realm18
WB-00724	4.5	Thenea schmidti	loc_26	Realm18
WB-00725	5.6	Thenea schmidti	loc_26	Realm18
WB-00726	3.7	Thenea schmidti	loc_26	Realm18
WB-00727	4.9	Thenea schmidti	loc_26	Realm18
WB-00729	3.1	Thenea sp.	loc_26	Realm18
WB-00730	3.6	Thenea schmidti	loc_26	Realm18
WB-00731	5.8	Thenea schmidti	loc_26	Realm18
WB-00732	3.4	Chondrocladia robertballardi	loc_26	Realm18
WB-00733	3.6	Chondrocladia robertballardi	loc_26	Realm18
WB-00734	3.6	Chondrocladia robertballardi	loc_26	Realm18
WB-00735	3.1	Chondrocladia robertballardi	loc_26	Realm18
WB-00736	3.4	Chondrocladia robertballardi	loc_26	Realm18
WB-00737	3.6	Chondrocladia robertballardi	loc_26	Realm18
WB-00739	4.6	Phakellia ventilabrum	loc_26	Realm18
WB-00740	4	Phakellia robusta	loc_26	Realm18
WB-00741	4.1	Phakellia hirondellei	loc_26	Realm18
WB-00742	3.1	Phakellia robusta	loc_26	Realm18
WB-00743	6.3	Haliclona magna	loc_27	Realm18
WB-00744	5.7	Pheronema carpenteri	loc_27	Realm18
WB-00745	3.6	Thenea sp.	loc_27	Realm18
WB-00746	3.8	Thenea sp.	loc_27	Realm18
WB-00747	2.5	Thenea valdiviae	loc_27	Realm18
WB-00748	2	Thenea valdiviae	loc_27	Realm18
WB-00749	4	Thenea sp.	loc_27	Realm18
WB-00750	6.2	Pheronema carpenteri	loc_27	Realm18
WB-00751	4.6	Pheronema carpenteri	loc_27	Realm18
WB-00752	4.1	Pheronema carpenteri	loc_27	Realm18
WB-00753	5	Pheronema carpenteri	loc_27	Realm18
WB-00754	4.3	Pheronema carpenteri	loc_27	Realm18
WB-00755	5.4	Pheronema carpenteri	loc_27	Realm18
WB-00756	6.3	Pheronema carpenteri	loc_27	Realm18
WB-00757	4.6	Pheronema carpenteri	loc_27	Realm18
WB-00758	4.3	Pheronema carpenteri	loc_27	Realm18
WB-00759	5.9	Pheronema carpenteri	loc_27	Realm18
WB-00760	7.2	Pachastrella ovisternata	loc_27	Realm18
WB-00761	4.2	Phakellia hirondellei	loc_27	Realm18
WB-00762	6.9	TAP	loc_27	Realm18
WB-00763	4.9	Phakellia hirondellei	loc_27	Realm18
WB-00764	4.6	Phakellia hirondellei	loc_27	Realm18
WB-00765	4.1	Phakellia hirondellei	loc_27	Realm18
WB-00766	4.7	Phakellia hirondellei	loc_27	Realm18
WB-00767	7.1	Pachastrella ovisternata	loc_27	Realm18
WB-00768	3.9	Phakellia hirondellei	loc_27	Realm18
WB-00769	4.3	Phakellia hirondellei	loc_27	Realm18
WB-00770	7.4	Pachastrella ovisternata	loc_27	Realm18
WB-00771	4.1	Phakellia hirondellei	loc_27	Realm18
WB-00772	7.1	Geodia barretti	loc_27	Realm18
WB-00773	6.8	Characella pachastrelloides	loc_27	Realm18
WB-00774	7.5	Geodia barretti	loc_27	Realm18
WB-00775	7.8	Geodia pachydermata	loc_27	Realm18
WB-00776	7.6	Geodia pachydermata	loc_27	Realm18
WB-00777	7.5	Geodia pachydermata	loc_27	Realm18
WB-00779	7.5	Geodia barretti	loc_27	Realm18
WB-00780	7.3	Geodia pachydermata	loc_27	Realm18
WB-00781	7.2	Calthropella geodioides	loc_27	Realm18
WB-00782	4.7	Phakellia hirondellei	loc_27	Realm18
WB-00784	7.6	Geodia barretti	loc_27	Realm18
WB-00788	6.6	Neoschrammeniella bowerbankii	loc_27	Realm18
WB-00789	7.6	Neoschrammeniella bowerbankii	loc_27	Realm18
WB-00790	7.3	Pachastrellidae indet.	loc_27	Realm18
WB-00791	7.5	Pachastrella ovisternata	loc_27	Realm18
WB-00792	6.9	Characella pachastrelloides	loc_27	Realm18
WB-00793	7.6	Pachastrella ovisternata	loc_27	Realm18
WB-00794	7.5	Pachastrella ovisternata	loc_27	Realm18
WB-00795	7.1	Pachastrella ovisternata	loc_27	Realm18
WB-00796	6.6	Hymedesmia paupertas	loc_27	Realm18
WB-00797	7.7	Pachastrella ovisternata	loc_27	Realm18
WB-00798	7.4	Pachastrella ovisternata	loc_27	Realm18
WB-00800	3.6	Aphrocallistes beatrix	loc_26	Realm18
WB-00802	2.2	Aphrocallistes beatrix	loc_26	Realm18
WB-00803	3.9	Aphrocallistes beatrix	loc_26	Realm18
WB-00805	3.2	Aphrocallistes beatrix	loc_26	Realm18
WB-00807	3.6	Phakellia robusta	loc_51	Realm03
WB-00808	3.5	Phakellia robusta	loc_51	Realm03
WB-00809	3.5	Phakellia robusta	loc_51	Realm03
WB-00810	3.4	Phakellia robusta	loc_52	Realm03
WB-00811	4.2	Phakellia robusta	loc_52	Realm03
WB-00812	4.5	Phakellia robusta	loc_52	Realm03
WB-00813	3.7	Phakellia robusta	loc_52	Realm03
WB-00814	3.4	Phakellia robusta	loc_52	Realm03
WB-00816	3.4	Phakellia robusta	loc_52	Realm03
WB-00817	3.9	Phakellia robusta	loc_52	Realm03
WB-00818	3.7	Phakellia robusta	loc_49	Realm03
WB-00819	3.7	Phakellia robusta	loc_49	Realm03
WB-00820	3.6	Phakellia robusta	loc_49	Realm03
WB-00821	3.7	Phakellia robusta	loc_49	Realm03
WB-00822	6.1	Phakellia robusta	loc_52	Realm03
WB-00823	3.7	Phakellia robusta	loc_52	Realm03
WB-00824	2.4	Phakellia robusta	loc_42	Realm18
WB-00825	2.8	Phakellia robusta	loc_42	Realm18
WB-00826	3.3	Phakellia robusta	loc_42	Realm18
WB-00827	4.3	Phakellia robusta	loc_44	Realm03
WB-00828	3.1	Phakellia robusta	loc_44	Realm03
WB-00829	7.4	Geodia barretti	loc_50	Realm03
WB-00830	7.1	Geodia barretti	loc_50	Realm03
WB-00831	7.3	Geodia barretti	loc_50	Realm03
WB-00832	7.3	Geodia barretti	loc_50	Realm03
WB-00833	7.3	Geodia barretti	loc_50	Realm03
WB-00834	7.4	Geodia barretti	loc_50	Realm03
WB-00835	7.4	Geodia barretti	loc_50	Realm03
WB-00836	7.1	Geodia barretti	loc_50	Realm03
WB-00837	7.5	Geodia barretti	loc_50	Realm03
WB-00838	7.5	Geodia barretti	loc_50	Realm03
WB-00839	4.6	Phorbas sp.	loc_12	Realm30
WB-00840	4.6	Phorbas sp.	loc_12	Realm30
WB-00841	5.2	Phorbas sp.	loc_12	Realm30
WB-00843	4.8	Axinellidae indet.6	loc_12	Realm30
WB-00846	4.2	Axinellidae indet.6	loc_12	Realm30
WB-00848	5	Axinellidae indet.6	loc_12	Realm30
WB-00852	5.9	Tentorium papillatum	loc_12	Realm30
WB-00853	4.3	Tentorium papillatum	loc_12	Realm30
WB-00854	4.7	Tentorium papillatum	loc_12	Realm30
WB-00855	6.9	Geodia hentscheli	loc_40	Realm08
WB-00856	6.8	Geodia hentscheli	loc_40	Realm08
WB-00857	6.9	Geodia hentscheli	loc_40	Realm08
WB-00858	6.7	Geodia hentscheli	loc_40	Realm08
WB-00859	7	Geodia parva	loc_40	Realm08
WB-00860	6.7	Geodia parva	loc_40	Realm08
WB-00861	6.6	Geodia parva	loc_40	Realm08
WB-00862	6.9	Geodia parva	loc_40	Realm08
WB-00863	7.1	Geodia phlegraei	loc_40	Realm08
WB-00864	6.6	Geodia phlegraei	loc_40	Realm08
WB-00865	6.7	Geodia phlegraei	loc_40	Realm08
WB-00866	5.1	Phakellia bowerbanki	loc_40	Realm08
WB-00867	2.5	Phakellia bowerbanki	loc_40	Realm08
WB-00868	4.4	Phakellia bowerbanki	loc_40	Realm08
WB-00869	7.5	Stryphnus fortis	loc_40	Realm08
WB-00870	7.5	Stryphnus fortis	loc_40	Realm08
WB-00871	6.6	Stryphnus fortis	loc_40	Realm08
WB-00872	7.6	Stryphnus fortis	loc_40	Realm08
WB-00873	7.3	Geodia barretti	loc_10	Realm04
WB-00874	7.2	Geodia barretti	loc_10	Realm04
WB-00875	7.4	Geodia barretti	loc_10	Realm04
WB-00876	7.4	Geodia barretti	loc_10	Realm04
WB-00877	6.1	Phakellia ventilabrum	loc_10	Realm04
WB-00878	4.3	Polymastia sp.	loc_20	Realm04
WB-00879	3.3	Polymastia sp.	loc_20	Realm04
WB-00880	3.9	Polymastia sp.	loc_20	Realm04
WB-00881	4.2	Polymastia sp.	loc_20	Realm04
WB-00882	2	Cladorhiza sp.	loc_20	Realm04
WB-00883	4.6	Schaudinnia rosea	loc_20	Realm04
WB-00884	5.4	Schaudinnia rosea	loc_20	Realm04
WB-00885	5.4	Schaudinnia rosea	loc_20	Realm04
WB-00886	4.3	Schaudinnia rosea	loc_20	Realm04
WB-00887	4.1	Chondrocladia sp.	loc_20	Realm04
WB-00888	7.1	Geodia barretti	loc_20	Realm04
WB-00889	5	Axinella infundibuliformis	loc_20	Realm04
WB-00890	5.7	Axinella infundibuliformis	loc_20	Realm04
WB-00891	4.5	Axinella infundibuliformis	loc_20	Realm04
WB-00892	4.3	Axinella infundibuliformis	loc_20	Realm04
WB-00893	6.4	TAP	loc_20	Realm04
WB-00894	5.3	Asconema sp.	loc_20	Realm04
WB-00895	6.2	Schaudinnia rosea	loc_21	Realm08
WB-00896	5.7	Schaudinnia rosea	loc_21	Realm08
WB-00897	5	Schaudinnia rosea	loc_21	Realm08
WB-00898	5.4	Schaudinnia rosea	loc_21	Realm08
WB-00899	7.5	Geodia parva	loc_21	Realm08
WB-00900	7.5	Geodia parva	loc_21	Realm08
WB-00901	7.4	Geodia parva	loc_21	Realm08
WB-00902	7.5	Geodia parva	loc_21	Realm08
WB-00903	7.4	Geodia hentscheli	loc_21	Realm08
WB-00904	7.4	Geodia hentscheli	loc_21	Realm08
WB-00905	7.6	Geodia hentscheli	loc_21	Realm08
WB-00906	7.1	Geodia hentscheli	loc_21	Realm08
WB-00907	7.3	Geodia sp.	loc_21	Realm08
WB-00908	7.1	Geodia sp.	loc_21	Realm08
WB-00909	7.2	Geodia sp.	loc_21	Realm08
WB-00910	7.2	Geodia sp.	loc_21	Realm08
WB-00911	6.9	Geodia sp.	loc_21	Realm08
WB-00912	7.4	Geodia sp.	loc_21	Realm08
WB-00913	7.3	Craniella infrequens	loc_21	Realm08
WB-00914	7.2	Craniella infrequens	loc_21	Realm08
WB-00914_embryos	7.1	Craniella infrequens	loc_21	Realm08
WB-00915	7.4	Craniella infrequens	loc_21	Realm08
WB-00916	7.4	Craniella infrequens	loc_21	Realm08
WB-00917	7.7	Craniella infrequens	loc_21	Realm08
WB-00918	7.5	Craniella infrequens	loc_21	Realm08
WB-00919	6.4	Craniella infrequens	loc_21	Realm08
WB-00920	7.2	Craniella infrequens	loc_21	Realm08
WB-00921	7.3	Craniella infrequens	loc_21	Realm08
WB-00922	7.4	Craniella infrequens	loc_21	Realm08
WB-00923	7.2	Craniella infrequens	loc_21	Realm08
WB-00924	7.3	Craniella infrequens	loc_21	Realm08
WB-00925	7.2	Craniella infrequens	loc_21	Realm08
WB-00927	7.5	Craniella zetlandica	loc_21	Realm08
WB-00928	7.4	Craniella zetlandica	loc_21	Realm08
WB-00929	7.1	Craniella zetlandica	loc_21	Realm08
WB-00930	7	Craniella zetlandica	loc_21	Realm08
WB-00931	3.6	Thenea valdiviae	loc_21	Realm08
WB-00932	4.1	Thenea valdiviae	loc_21	Realm08
WB-00933	3.3	Thenea valdiviae	loc_21	Realm08
WB-00934	3.8	Thenea valdiviae	loc_21	Realm08
WB-00935	4.3	Lissodendoryx complicata	loc_21	Realm08
WB-00936	4.8	Lissodendoryx complicata	loc_21	Realm08
WB-00937	4.7	Lissodendoryx complicata	loc_21	Realm08
WB-00938	3.5	Lissodendoryx complicata	loc_21	Realm08
WB-00939	5.1	Hemigellius sp.	loc_21	Realm08
WB-00945	6.3	Schaudinnia rosea	loc_21	Realm08
WB-00946	6	Schaudinnia rosea	loc_21	Realm08
WB-00947	5.1	Schaudinnia rosea	loc_21	Realm08
WB-00948	6.3	Schaudinnia rosea	loc_21	Realm08
WB-00949	7.7	Geodia hentscheli	loc_21	Realm08
WB-00950	7.3	Geodia hentscheli	loc_21	Realm08
WB-00951	7.7	Geodia hentscheli	loc_21	Realm08
WB-00952	7.4	Geodia hentscheli	loc_21	Realm08
WB-00953	7.6	Geodia hentscheli	loc_21	Realm08
WB-00954	7.3	Geodia hentscheli	loc_21	Realm08
WB-00955	5.3	Saccocalyx sp.	loc_21	Realm08
WB-00956	3.7	Amphidiscella sp.	loc_21	Realm08
WB-00957	3.1	Amphidiscella sp.	loc_21	Realm08
WB-00958	4.1	Amphidiscella sp.	loc_21	Realm08
WB-00959	2.8	Amphidiscella sp.	loc_21	Realm08
WB-00960	6.5	Caulophacus sp.	loc_21	Realm08
WB-00961	1.8	Cladorhiza sp.	loc_21	Realm08
WB-00962	2.2	Cladorhiza sp.	loc_21	Realm08
WB-00963	2.4	Cladorhiza sp.	loc_21	Realm08
WB-00964	7.3	Geodia parva	loc_21	Realm08
WB-00965	6.7	Geodia parva	loc_21	Realm08
WB-00966	7.4	Geodia parva	loc_21	Realm08
WB-00967	7.4	Geodia parva	loc_21	Realm08
WB-00968	7.6	Geodia parva	loc_21	Realm08
WB-00969	3.9	Asconema megaatrialia	loc_48	Realm08
WB-00970	4.2	Asconema megaatrialia	loc_48	Realm08
WB-00971	4.4	Asconema megaatrialia	loc_48	Realm08
WB-00972	7.2	Geodia phlegraei	loc_11	Realm04
WB-00973	7.6	Geodia phlegraei	loc_11	Realm04
WB-00974	7	Geodia macandrewii	loc_11	Realm04
WB-00975	7.7	Geodia phlegraei	loc_11	Realm04
WB-00976	5.8	Asconema foliatum	loc_11	Realm04
WB-00977	5.9	Asconema foliatum	loc_11	Realm04
WB-00978	5.8	Asconema foliatum	loc_11	Realm04
WB-00979	6.3	Asconema foliatum	loc_11	Realm04
WB-00980	3.8	Mycale lingua	loc_11	Realm04
WB-00981	2.9	Asbestopluma sp.2	loc_11	Realm04
WB-00983	3.7	Axinellidae indet.8	loc_11	Realm04
WB-00984	7.4	Stryphnus fortis	loc_11	Realm04
WB-00986	7.5	Stryphnus fortis	loc_11	Realm04
WB-00988	7.2	Stryphnus fortis	loc_11	Realm04
WB-00990	7.4	Stryphnus fortis	loc_11	Realm04
WB-00991	5.9	Asconema foliatum	loc_11	Realm04
WB-00992	3.2	Hamacantha sp.	loc_11	Realm04
WB-00993	6.9	Haliclona sp.	loc_11	Realm04
WB-00994	6.8	Asconema foliatum	loc_11	Realm04
WB-00995	7.3	Asconema foliatum	loc_11	Realm04
WB-00996	4.1	Desmacella sp.	loc_11	Realm04
WB-00997	5.1	Desmacella sp.	loc_11	Realm04
WB-00998	6.7	Asconema foliatum	loc_11	Realm04
WB-00999	2.9	Asbestopluma sp.2	loc_11	Realm04
WB-01000	3.2	Asbestopluma sp.2	loc_11	Realm04
WB-01001	3	Asbestopluma sp.2	loc_11	Realm04
WB-01002	6.4	Asconema foliatum	loc_9	Realm04
WB-01003	7.3	Geodia macandrewii	loc_9	Realm04
WB-01004	7.4	Stryphnus fortis	loc_9	Realm04
WB-01005	4.8	Aplysilla sulfurea	loc_9	Realm04
WB-01006	6.1	Craniella zetlandica	loc_9	Realm04
WB-01006_embryos	6.8	Craniella zetlandica	loc_9	Realm04
WB-01007	4.9	Weberella bursa	loc_9	Realm04
WB-01008	3.6	Weberella bursa	loc_9	Realm04
WB-01009	5.4	Phakellia ventilabrum	loc_9	Realm04
WB-01010	6	Phakellia ventilabrum	loc_9	Realm04
WB-01011	5.7	Phakellia ventilabrum	loc_9	Realm04
WB-01012	5.7	Phakellia ventilabrum	loc_9	Realm04
WB-01013	5.5	Phakellia ventilabrum	loc_9	Realm04
WB-01014	6	Craniella zetlandica	loc_9	Realm04
WB-01015	6.2	Craniella zetlandica	loc_9	Realm04
WB-01016	5.9	Craniella sp.	loc_9	Realm04
WB-01017	6	Craniella sp.	loc_9	Realm04
WB-01018	4.3	Iophon sp.	loc_9	Realm04
WB-01019	3.7	Iophon sp.	loc_9	Realm04
WB-01020	2.9	Iophon sp.	loc_9	Realm04
WB-01021	4.2	Iophon sp.	loc_9	Realm04
WB-01022	5.3	Mycale lingua	loc_9	Realm04
WB-01024	4.6	Mycale lingua	loc_9	Realm04
WB-01025	6	Craniella zetlandica	loc_9	Realm04
WB-01026	2.9	Mycale lingua	loc_9	Realm04
WB-01027	2.8	Weberella bursa	loc_9	Realm04
WB-01028	4.5	Weberella bursa	loc_9	Realm04
WB-01029	2.9	Hexadella dedritifera	loc_9	Realm04
WB-01030	7.2	Stryphnus fortis	loc_9	Realm04
WB-01031	2.6	Hexadella dedritifera	loc_9	Realm04
WB-01032	7.4	Stryphnus fortis	loc_9	Realm04
WB-01034	7.4	Stryphnus fortis	loc_9	Realm04
WB-01036	7.3	Stryphnus fortis	loc_9	Realm04
WB-01037	7.3	Geodia phlegraei	loc_9	Realm04
WB-01038	7.7	Geodia phlegraei	loc_9	Realm04
WB-01039	7.3	Geodia phlegraei	loc_9	Realm04
WB-01040	7.3	Geodia phlegraei	loc_9	Realm04
WB-01041	6.3	Phakellia ventilabrum	loc_9	Realm04
WB-01042	5.5	Phakellia ventilabrum	loc_9	Realm04
WB-01043	6.9	Phakellia ventilabrum	loc_9	Realm04
WB-01044	6.2	Phakellia ventilabrum	loc_9	Realm04
WB-01045	6.7	Axinella infundibuliformis	loc_9	Realm04
WB-01046	5.7	Phakellia ventilabrum	loc_9	Realm04
WB-01047	5.7	Phakellia ventilabrum	loc_9	Realm04
WB-01048	6.2	Phakellia ventilabrum	loc_9	Realm04
WB-01049	5.6	Phakellia ventilabrum	loc_9	Realm04
WB-01079	4.2	Pheronema carpenteri	loc_28	Realm18
WB-01080	4.4	Pheronema carpenteri	loc_28	Realm18
WB-01083	4.2	Pheronema carpenteri	loc_28	Realm18
WB-01084	3.8	Pheronema carpenteri	loc_28	Realm18
WB-01085	3.8	Pheronema carpenteri	loc_28	Realm18
WB-01100	3.7	Phakellia hirondellei	loc_26	Realm18
WB-01101	3.6	Phakellia hirondellei	loc_26	Realm18
WB-01102	6.5	TAP	loc_26	Realm18
WB-01105	6.5	TAP	loc_26	Realm18
WB-01106	5.7	TAP	loc_26	Realm18
WB-01107	6.2	TAP	loc_26	Realm18
WB-01108	6.3	TAP	loc_26	Realm18
WB-01109	5.8	TAP	loc_26	Realm18
WB-01111	4.1	Phakellia hirondellei	loc_27	Realm18
WB-01112	3.5	Phakellia hirondellei	loc_27	Realm18
WB-01113	4.6	Phakellia hirondellei	loc_27	Realm18
WB-01114	4.4	Phakellia hirondellei	loc_27	Realm18
WB-01115	3.5	Phakellia hirondellei	loc_27	Realm18
WB-01116	3.8	Phakellia hirondellei	loc_27	Realm18
WB-01117	3.6	Axinellidae indet.1	loc_41	Realm18
WB-01118	3	Axinellidae indet.3	loc_41	Realm18
WB-01119	5.2	Phakellia robusta	loc_43	Realm03
WB-01120	3.5	Axinellidae indet.3	loc_41	Realm18
WB-01121	3.9	Axinellidae indet.3	loc_41	Realm18
WB-01122	3.8	Phakellia rugosa	loc_52	Realm03
WB-01123	4.6	Axinella infundibuliformis	loc_52	Realm03
WB-01125	4.8	Phakellia hirondellei	loc_27	Realm18
WB-01126	5.4	Phakellia robusta	loc_27	Realm18
WB-01127	5.2	Axinellidae indet.5	loc_27	Realm18

## Sheet: Supplementary Figure 2a
Training species	Correctly classified samples [%]	Taxonomic level	Algorithm
Acantheurypon spinispinosum	100	phylum	Nearest Neighbors
Aphrocallistes beatrix	100	phylum	Nearest Neighbors
Axinella infundibuliformis	100	phylum	Nearest Neighbors
Craniella infrequens	100	phylum	Nearest Neighbors
Geodia hentscheli	100	phylum	Nearest Neighbors
Geodia parva	100	phylum	Nearest Neighbors
Geodia phlegraei	100	phylum	Nearest Neighbors
Petrosia crassa	100	phylum	Nearest Neighbors
Phakellia hirondellei	100	phylum	Nearest Neighbors
Phakellia ventilabrum	100	phylum	Nearest Neighbors
Pheronema carpenteri	100	phylum	Nearest Neighbors
Plakortis simplex	100	phylum	Nearest Neighbors
Schaudinnia rosea	100	phylum	Nearest Neighbors
Stelletta rhaphidiophora	100	phylum	Nearest Neighbors
Stryphnus fortis	100	phylum	Nearest Neighbors
Thenea schmidti	100	phylum	Nearest Neighbors
Vazella pourtalesii	90	phylum	Nearest Neighbors
Acantheurypon spinispinosum	100	class	Nearest Neighbors
Aphrocallistes beatrix	100	class	Nearest Neighbors
Axinella infundibuliformis	100	class	Nearest Neighbors
Craniella infrequens	100	class	Nearest Neighbors
Geodia hentscheli	100	class	Nearest Neighbors
Geodia parva	100	class	Nearest Neighbors
Geodia phlegraei	100	class	Nearest Neighbors
Petrosia crassa	100	class	Nearest Neighbors
Phakellia hirondellei	100	class	Nearest Neighbors
Phakellia ventilabrum	100	class	Nearest Neighbors
Pheronema carpenteri	100	class	Nearest Neighbors
Plakortis simplex	100	class	Nearest Neighbors
Schaudinnia rosea	100	class	Nearest Neighbors
Stelletta rhaphidiophora	100	class	Nearest Neighbors
Stryphnus fortis	100	class	Nearest Neighbors
Thenea schmidti	100	class	Nearest Neighbors
Vazella pourtalesii	100	class	Nearest Neighbors
Acantheurypon spinispinosum	100	phylum	Linear SVM
Aphrocallistes beatrix	100	phylum	Linear SVM
Axinella infundibuliformis	100	phylum	Linear SVM
Craniella infrequens	100	phylum	Linear SVM
Geodia hentscheli	100	phylum	Linear SVM
Geodia parva	100	phylum	Linear SVM
Geodia phlegraei	100	phylum	Linear SVM
Petrosia crassa	100	phylum	Linear SVM
Phakellia hirondellei	100	phylum	Linear SVM
Phakellia ventilabrum	100	phylum	Linear SVM
Pheronema carpenteri	100	phylum	Linear SVM
Plakortis simplex	100	phylum	Linear SVM
Schaudinnia rosea	100	phylum	Linear SVM
Stelletta rhaphidiophora	100	phylum	Linear SVM
Stryphnus fortis	100	phylum	Linear SVM
Thenea schmidti	100	phylum	Linear SVM
Vazella pourtalesii	87	phylum	Linear SVM
Acantheurypon spinispinosum	100	class	Linear SVM
Aphrocallistes beatrix	100	class	Linear SVM
Axinella infundibuliformis	100	class	Linear SVM
Craniella infrequens	36	class	Linear SVM
Geodia hentscheli	24	class	Linear SVM
Geodia parva	39	class	Linear SVM
Geodia phlegraei	50	class	Linear SVM
Petrosia crassa	100	class	Linear SVM
Phakellia hirondellei	100	class	Linear SVM
Phakellia ventilabrum	100	class	Linear SVM
Pheronema carpenteri	89	class	Linear SVM
Plakortis simplex	100	class	Linear SVM
Schaudinnia rosea	60	class	Linear SVM
Stelletta rhaphidiophora	90	class	Linear SVM
Stryphnus fortis	70	class	Linear SVM
Thenea schmidti	100	class	Linear SVM
Vazella pourtalesii	59	class	Linear SVM
Acantheurypon spinispinosum	100	phylum	RBF SVM
Aphrocallistes beatrix	100	phylum	RBF SVM
Axinella infundibuliformis	100	phylum	RBF SVM
Craniella infrequens	100	phylum	RBF SVM
Geodia hentscheli	100	phylum	RBF SVM
Geodia parva	100	phylum	RBF SVM
Geodia phlegraei	100	phylum	RBF SVM
Petrosia crassa	100	phylum	RBF SVM
Phakellia hirondellei	100	phylum	RBF SVM
Phakellia ventilabrum	100	phylum	RBF SVM
Pheronema carpenteri	100	phylum	RBF SVM
Plakortis simplex	100	phylum	RBF SVM
Schaudinnia rosea	100	phylum	RBF SVM
Stelletta rhaphidiophora	100	phylum	RBF SVM
Stryphnus fortis	100	phylum	RBF SVM
Thenea schmidti	100	phylum	RBF SVM
Vazella pourtalesii	100	phylum	RBF SVM
Acantheurypon spinispinosum	100	class	RBF SVM
Aphrocallistes beatrix	100	class	RBF SVM
Axinella infundibuliformis	100	class	RBF SVM
Craniella infrequens	100	class	RBF SVM
Geodia hentscheli	100	class	RBF SVM
Geodia parva	100	class	RBF SVM
Geodia phlegraei	100	class	RBF SVM
Petrosia crassa	100	class	RBF SVM
Phakellia hirondellei	100	class	RBF SVM
Phakellia ventilabrum	100	class	RBF SVM
Pheronema carpenteri	100	class	RBF SVM
Plakortis simplex	100	class	RBF SVM
Schaudinnia rosea	100	class	RBF SVM
Stelletta rhaphidiophora	100	class	RBF SVM
Stryphnus fortis	100	class	RBF SVM
Thenea schmidti	100	class	RBF SVM
Vazella pourtalesii	100	class	RBF SVM
Acantheurypon spinispinosum	100	phylum	Decision Tree
Aphrocallistes beatrix	100	phylum	Decision Tree
Axinella infundibuliformis	100	phylum	Decision Tree
Craniella infrequens	100	phylum	Decision Tree
Geodia hentscheli	100	phylum	Decision Tree
Geodia parva	100	phylum	Decision Tree
Geodia phlegraei	100	phylum	Decision Tree
Petrosia crassa	100	phylum	Decision Tree
Phakellia hirondellei	100	phylum	Decision Tree
Phakellia ventilabrum	100	phylum	Decision Tree
Pheronema carpenteri	100	phylum	Decision Tree
Plakortis simplex	100	phylum	Decision Tree
Schaudinnia rosea	100	phylum	Decision Tree
Stelletta rhaphidiophora	100	phylum	Decision Tree
Stryphnus fortis	100	phylum	Decision Tree
Thenea schmidti	100	phylum	Decision Tree
Vazella pourtalesii	100	phylum	Decision Tree
Acantheurypon spinispinosum	100	class	Decision Tree
Aphrocallistes beatrix	92	class	Decision Tree
Axinella infundibuliformis	100	class	Decision Tree
Craniella infrequens	100	class	Decision Tree
Geodia hentscheli	100	class	Decision Tree
Geodia parva	97	class	Decision Tree
Geodia phlegraei	96	class	Decision Tree
Petrosia crassa	100	class	Decision Tree
Phakellia hirondellei	100	class	Decision Tree
Phakellia ventilabrum	100	class	Decision Tree
Pheronema carpenteri	100	class	Decision Tree
Plakortis simplex	100	class	Decision Tree
Schaudinnia rosea	100	class	Decision Tree
Stelletta rhaphidiophora	100	class	Decision Tree
Stryphnus fortis	100	class	Decision Tree
Thenea schmidti	100	class	Decision Tree
Vazella pourtalesii	100	class	Decision Tree
Acantheurypon spinispinosum	100	phylum	Random Forest
Aphrocallistes beatrix	100	phylum	Random Forest
Axinella infundibuliformis	100	phylum	Random Forest
Craniella infrequens	100	phylum	Random Forest
Geodia hentscheli	100	phylum	Random Forest
Geodia parva	100	phylum	Random Forest
Geodia phlegraei	100	phylum	Random Forest
Petrosia crassa	100	phylum	Random Forest
Phakellia hirondellei	100	phylum	Random Forest
Phakellia ventilabrum	100	phylum	Random Forest
Pheronema carpenteri	100	phylum	Random Forest
Plakortis simplex	100	phylum	Random Forest
Schaudinnia rosea	100	phylum	Random Forest
Stelletta rhaphidiophora	100	phylum	Random Forest
Stryphnus fortis	100	phylum	Random Forest
Thenea schmidti	100	phylum	Random Forest
Vazella pourtalesii	100	phylum	Random Forest
Acantheurypon spinispinosum	100	class	Random Forest
Aphrocallistes beatrix	100	class	Random Forest
Axinella infundibuliformis	100	class	Random Forest
Craniella infrequens	100	class	Random Forest
Geodia hentscheli	100	class	Random Forest
Geodia parva	94	class	Random Forest
Geodia phlegraei	100	class	Random Forest
Petrosia crassa	100	class	Random Forest
Phakellia hirondellei	100	class	Random Forest
Phakellia ventilabrum	100	class	Random Forest
Pheronema carpenteri	100	class	Random Forest
Plakortis simplex	100	class	Random Forest
Schaudinnia rosea	100	class	Random Forest
Stelletta rhaphidiophora	100	class	Random Forest
Stryphnus fortis	100	class	Random Forest
Thenea schmidti	100	class	Random Forest
Vazella pourtalesii	100	class	Random Forest
Acantheurypon spinispinosum	100	phylum	AdaBoost
Aphrocallistes beatrix	100	phylum	AdaBoost
Axinella infundibuliformis	100	phylum	AdaBoost
Craniella infrequens	100	phylum	AdaBoost
Geodia hentscheli	100	phylum	AdaBoost
Geodia parva	100	phylum	AdaBoost
Geodia phlegraei	100	phylum	AdaBoost
Petrosia crassa	100	phylum	AdaBoost
Phakellia hirondellei	100	phylum	AdaBoost
Phakellia ventilabrum	100	phylum	AdaBoost
Pheronema carpenteri	100	phylum	AdaBoost
Plakortis simplex	100	phylum	AdaBoost
Schaudinnia rosea	100	phylum	AdaBoost
Stelletta rhaphidiophora	100	phylum	AdaBoost
Stryphnus fortis	100	phylum	AdaBoost
Thenea schmidti	100	phylum	AdaBoost
Vazella pourtalesii	50	phylum	AdaBoost
Acantheurypon spinispinosum	100	class	AdaBoost
Aphrocallistes beatrix	100	class	AdaBoost
Axinella infundibuliformis	100	class	AdaBoost
Craniella infrequens	100	class	AdaBoost
Geodia hentscheli	100	class	AdaBoost
Geodia parva	97	class	AdaBoost
Geodia phlegraei	100	class	AdaBoost
Petrosia crassa	100	class	AdaBoost
Phakellia hirondellei	100	class	AdaBoost
Phakellia ventilabrum	100	class	AdaBoost
Pheronema carpenteri	100	class	AdaBoost
Plakortis simplex	100	class	AdaBoost
Schaudinnia rosea	100	class	AdaBoost
Stelletta rhaphidiophora	100	class	AdaBoost
Stryphnus fortis	100	class	AdaBoost
Thenea schmidti	100	class	AdaBoost
Vazella pourtalesii	100	class	AdaBoost
Acantheurypon spinispinosum	100	phylum	Naive Bayes
Aphrocallistes beatrix	100	phylum	Naive Bayes
Axinella infundibuliformis	100	phylum	Naive Bayes
Craniella infrequens	100	phylum	Naive Bayes
Geodia hentscheli	97	phylum	Naive Bayes
Geodia parva	100	phylum	Naive Bayes
Geodia phlegraei	100	phylum	Naive Bayes
Petrosia crassa	100	phylum	Naive Bayes
Phakellia hirondellei	100	phylum	Naive Bayes
Phakellia ventilabrum	100	phylum	Naive Bayes
Pheronema carpenteri	100	phylum	Naive Bayes
Plakortis simplex	100	phylum	Naive Bayes
Schaudinnia rosea	100	phylum	Naive Bayes
Stelletta rhaphidiophora	95	phylum	Naive Bayes
Stryphnus fortis	100	phylum	Naive Bayes
Thenea schmidti	100	phylum	Naive Bayes
Vazella pourtalesii	100	phylum	Naive Bayes
Acantheurypon spinispinosum	100	class	Naive Bayes
Aphrocallistes beatrix	100	class	Naive Bayes
Axinella infundibuliformis	100	class	Naive Bayes
Craniella infrequens	96	class	Naive Bayes
Geodia hentscheli	97	class	Naive Bayes
Geodia parva	100	class	Naive Bayes
Geodia phlegraei	100	class	Naive Bayes
Petrosia crassa	100	class	Naive Bayes
Phakellia hirondellei	100	class	Naive Bayes
Phakellia ventilabrum	100	class	Naive Bayes
Pheronema carpenteri	100	class	Naive Bayes
Plakortis simplex	100	class	Naive Bayes
Schaudinnia rosea	100	class	Naive Bayes
Stelletta rhaphidiophora	100	class	Naive Bayes
Stryphnus fortis	100	class	Naive Bayes
Thenea schmidti	100	class	Naive Bayes
Vazella pourtalesii	100	class	Naive Bayes
Acantheurypon spinispinosum	100	phylum	Linear Discriminant Analysis
Aphrocallistes beatrix	100	phylum	Linear Discriminant Analysis
Axinella infundibuliformis	100	phylum	Linear Discriminant Analysis
Craniella infrequens	100	phylum	Linear Discriminant Analysis
Geodia hentscheli	100	phylum	Linear Discriminant Analysis
Geodia parva	100	phylum	Linear Discriminant Analysis
Geodia phlegraei	100	phylum	Linear Discriminant Analysis
Petrosia crassa	100	phylum	Linear Discriminant Analysis
Phakellia hirondellei	100	phylum	Linear Discriminant Analysis
Phakellia ventilabrum	100	phylum	Linear Discriminant Analysis
Pheronema carpenteri	100	phylum	Linear Discriminant Analysis
Plakortis simplex	100	phylum	Linear Discriminant Analysis
Schaudinnia rosea	100	phylum	Linear Discriminant Analysis
Stelletta rhaphidiophora	100	phylum	Linear Discriminant Analysis
Stryphnus fortis	100	phylum	Linear Discriminant Analysis
Thenea schmidti	100	phylum	Linear Discriminant Analysis
Vazella pourtalesii	100	phylum	Linear Discriminant Analysis
Acantheurypon spinispinosum	100	class	Linear Discriminant Analysis
Aphrocallistes beatrix	100	class	Linear Discriminant Analysis
Axinella infundibuliformis	100	class	Linear Discriminant Analysis
Craniella infrequens	100	class	Linear Discriminant Analysis
Geodia hentscheli	100	class	Linear Discriminant Analysis
Geodia parva	100	class	Linear Discriminant Analysis
Geodia phlegraei	100	class	Linear Discriminant Analysis
Petrosia crassa	100	class	Linear Discriminant Analysis
Phakellia hirondellei	96	class	Linear Discriminant Analysis
Phakellia ventilabrum	100	class	Linear Discriminant Analysis
Pheronema carpenteri	28	class	Linear Discriminant Analysis
Plakortis simplex	100	class	Linear Discriminant Analysis
Schaudinnia rosea	87	class	Linear Discriminant Analysis
Stelletta rhaphidiophora	100	class	Linear Discriminant Analysis
Stryphnus fortis	100	class	Linear Discriminant Analysis
Thenea schmidti	100	class	Linear Discriminant Analysis
Vazella pourtalesii	100	class	Linear Discriminant Analysis
Acantheurypon spinispinosum	100	phylum	Quadratic Discriminant Analysis
Aphrocallistes beatrix	100	phylum	Quadratic Discriminant Analysis
Axinella infundibuliformis	100	phylum	Quadratic Discriminant Analysis
Craniella infrequens	96	phylum	Quadratic Discriminant Analysis
Geodia hentscheli	95	phylum	Quadratic Discriminant Analysis
Geodia parva	97	phylum	Quadratic Discriminant Analysis
Geodia phlegraei	100	phylum	Quadratic Discriminant Analysis
Petrosia crassa	100	phylum	Quadratic Discriminant Analysis
Phakellia hirondellei	100	phylum	Quadratic Discriminant Analysis
Phakellia ventilabrum	100	phylum	Quadratic Discriminant Analysis
Pheronema carpenteri	100	phylum	Quadratic Discriminant Analysis
Plakortis simplex	100	phylum	Quadratic Discriminant Analysis
Schaudinnia rosea	100	phylum	Quadratic Discriminant Analysis
Stelletta rhaphidiophora	95	phylum	Quadratic Discriminant Analysis
Stryphnus fortis	95	phylum	Quadratic Discriminant Analysis
Thenea schmidti	100	phylum	Quadratic Discriminant Analysis
Vazella pourtalesii	100	phylum	Quadratic Discriminant Analysis
Acantheurypon spinispinosum	100	class	Quadratic Discriminant Analysis
Aphrocallistes beatrix	100	class	Quadratic Discriminant Analysis
Axinella infundibuliformis	100	class	Quadratic Discriminant Analysis
Craniella infrequens	96	class	Quadratic Discriminant Analysis
Geodia hentscheli	100	class	Quadratic Discriminant Analysis
Geodia parva	97	class	Quadratic Discriminant Analysis
Geodia phlegraei	100	class	Quadratic Discriminant Analysis
Petrosia crassa	0	class	Quadratic Discriminant Analysis
Phakellia hirondellei	100	class	Quadratic Discriminant Analysis
Phakellia ventilabrum	100	class	Quadratic Discriminant Analysis
Pheronema carpenteri	100	class	Quadratic Discriminant Analysis
Plakortis simplex	100	class	Quadratic Discriminant Analysis
Schaudinnia rosea	100	class	Quadratic Discriminant Analysis
Stelletta rhaphidiophora	95	class	Quadratic Discriminant Analysis
Stryphnus fortis	91	class	Quadratic Discriminant Analysis
Thenea schmidti	100	class	Quadratic Discriminant Analysis
Vazella pourtalesii	100	class	Quadratic Discriminant Analysis
